# Supplementary material for: Transcriptomic analysis of Chinese bayberry (Myrica rubra) fruit development and ripening using RNA-Seq
Source: BMC Genomics. 2012 Jan 13;13:19. doi: 10.1186/1471-2164-13-19 (PMC3398333; doi:10.1186/1471-2164-13-19)
Supplement: Additional File 1 — Length and gap distribution of Contigs, Scaffolds and UniGenes from each library of Chinese bayberry cv. Biqi. [file 1471-2164-13-19-S1.XLS]

## Sheet: A
Additional File 1 - Length and gap distribution of Contigs, Scaffolds and UniGenes from each library of Chinese bayberry cv. Biqi.
Sheet A: Length distribution of contigs
Sheet B: Length and gap distribution of Scaffolds
Sheet C: Length and gap distribution of UniGenes
		Length distribution of contigs
sample	number/percent	75-100nt	100-200nt	200-300nt	300-400nt	400-500nt	>=500nt	N50	Mean	All contigs	Length of all contigs (nt)
MR1-contig	number	146893	23242	12798	5683	3262	7560	139	147	199438	29383832
	percent	0.7365	0.1165	0.0642	0.0285	0.0164	0.0379
MR2-contig	number	97117	18491	10571	4704	2704	6331	190	159	139918	22252752
	percent	0.6941	0.1322	0.0756	0.0336	0.0193	0.0452
MR3-contig	number	99227	16460	9376	4252	2289	6118	180	156	137722	21464365
	percent	0.7205	0.1195	0.0681	0.0309	0.0166	0.0444
MR4-contig	number	132921	17555	9750	4395	2567	6824	132	148	174012	25700234
	percent	0.7639	0.1009	0.056	0.0253	0.0148	0.0392

## Sheet: B
Additional File 1 - Length and gap distribution of Contigs, Scaffolds and UniGenes from each library of Chinese bayberry cv. Biqi.
Sheet A: Length distribution of contigs
Sheet B: Length and gap distribution of Scaffolds
Sheet C: Length and gap distribution of UniGenes
		Length distribution of Scaffolds									The distribution of gap (N/length)
sample	number/percent	100-500nt	500-1000nt	1000-1500nt	1500-2000nt	>=2000nt	N50	Mean	All Scaffold	Length of all Scaffold (nt)	0%~5%	5%~20%	20%~40%	40%~100%
MR1-Scaffold	number	37845	6401	1675	497	140	451	355	46558	16522106	40344	5634	579	1
	percent	0.8129	0.1375	0.036	0.0107	0.003					0.8665	0.121	0.0124	0
MR2-Scaffold	number	31391	5204	1364	444	182	453	358	38585	13797701	33945	4183	457	0
	percent	0.8136	0.1349	0.0354	0.0115	0.0047					0.8797	0.1084	0.0118	0
MR3-Scaffold	number	27255	4801	1365	477	228	492	375	34126	12790102	29782	3966	378	0
	percent	0.7987	0.1407	0.04	0.014	0.0067					0.8727	0.1162	0.0111	0
MR4-Scaffold	number	29008	5172	1574	573	290	516	382	36617	13988030	32380	3838	399	0
	percent	0.7922	0.1412	0.043	0.0156	0.0079					0.8843	0.1048	0.0109	0

## Sheet: C
Additional File 1 - Length and gap distribution of Contigs, Scaffolds and UniGenes from each library of Chinese bayberry cv. Biqi.
Sheet A: Length distribution of contigs
Sheet B: Length and gap distribution of Scaffolds
Sheet C: Length and gap distribution of UniGenes
		Length distribution of UniGenes									The distribution of gap (N/length)
sample	number/percent	100-500nt	500-1000nt	1000-1500nt	1500-2000nt	>=2000nt	N50	Mean	All UniGene	Length of all UniGene (nt)	0%~5%	5%~20%	20%~40%	40%~100%
MR1-UniGene	number	29258	6394	1673	492	139	487	407	37956	15452203	34515	3163	278	0
	percent	0.7708	0.1685	0.0441	0.013	0.0037					0.9093	0.0833	0.0073	0
MR2-UniGene	number	24736	5187	1365	439	180	490	406	31907	12948346	29383	2325	199	0
	percent	0.7753	0.1626	0.0428	0.0138	0.0056					0.9209	0.0729	0.0062	0
MR3-UniGene	number	21312	4796	1365	475	227	532	428	28175	12045385	25781	2220	174	0
	percent	0.7564	0.1702	0.0484	0.0169	0.0081					0.915	0.0788	0.0062	0
MR4-UniGene	number	22505	5156	1572	569	290	557	437	30092	13161647	27877	2040	175	0
	percent	0.7479	0.1713	0.0522	0.0189	0.0096					0.9264	0.0678	0.0058	0
