# Supplementary material for: Transcriptomic analysis of Chinese bayberry (Myrica rubra) fruit development and ripening using RNA-Seq
Source: BMC Genomics. 2012 Jan 13;13:19. doi: 10.1186/1471-2164-13-19 (PMC3398333; doi:10.1186/1471-2164-13-19)
Supplement: Additional File 4 — Pathway annotation of Chinese bayberry UniGenes. [file 1471-2164-13-19-S4.XLS]

## Sheet: Sheet1
Additional File 4 - Pathway annotation of Chinese bayberry UniGenes.
Pathway	Pathway ID	Number (percent)	With available maps in KEGG
Metabolic pathways	ko01100	3291 (23.22%)	No
Plant-pathogen interaction	ko04626	1010 (7.13%)	Yes
Spliceosome	ko03040	897 (6.33%)	Yes
Biosynthesis of plant hormones	ko01070	652 (4.6%)	No
Biosynthesis of phenylpropanoids	ko01061	558 (3.94%)	No
Ribosome	ko03010	469 (3.31%)	Yes
Purine metabolism	ko00230	424 (2.99%)	Yes
Biosynthesis of terpenoids and steroids	ko01062	390 (2.75%)	No
Starch and sucrose metabolism	ko00500	389 (2.75%)	Yes
Pyrimidine metabolism	ko00240	366 (2.58%)	Yes
Phenylpropanoid biosynthesis	ko00940	349 (2.46%)	Yes
Ubiquitin mediated proteolysis	ko04120	340 (2.4%)	Yes
Biosynthesis of alkaloids derived from shikimate pathway	ko01063	335 (2.36%)	No
Biosynthesis of alkaloids derived from ornithine, lysine and nicotinic acid	ko01064	296 (2.09%)	No
Biosynthesis of alkaloids derived from histidine and purine	ko01065	283 (2%)	No
Biosynthesis of alkaloids derived from terpenoid and polyketide	ko01066	279 (1.97%)	No
RNA degradation	ko03018	241 (1.7%)	Yes
Endocytosis	ko04144	236 (1.67%)	Yes
Oxidative phosphorylation	ko00190	236 (1.67%)	Yes
Glycolysis / Gluconeogenesis	ko00010	234 (1.65%)	Yes
RNA polymerase	ko03020	228 (1.61%)	Yes
Limonene and pinene degradation	ko00903	217 (1.53%)	Yes
Cysteine and methionine metabolism	ko00270	216 (1.52%)	Yes
Stilbenoid, diarylheptanoid and gingerol biosynthesis	ko00945	210 (1.48%)	Yes
Peroxisome	ko04146	195 (1.38%)	Yes
Flavonoid biosynthesis	ko00941	185 (1.31%)	Yes
Circadian rhythm - plant	ko04712	167 (1.18%)	Yes
Amino sugar and nucleotide sugar metabolism	ko00520	161 (1.14%)	Yes
Pyruvate metabolism	ko00620	160 (1.13%)	Yes
ABC transporters	ko02010	157 (1.11%)	Yes
Glycerophospholipid metabolism	ko00564	155 (1.09%)	Yes
Nucleotide excision repair	ko03420	151 (1.07%)	Yes
Nitrogen metabolism	ko00910	141 (0.99%)	Yes
Glutathione metabolism	ko00480	133 (0.94%)	Yes
Cyanoamino acid metabolism	ko00460	127 (0.9%)	Yes
Ascorbate and aldarate metabolism	ko00053	126 (0.89%)	Yes
Aminoacyl-tRNA biosynthesis	ko00970	126 (0.89%)	Yes
Basal transcription factors	ko03022	121 (0.85%)	Yes
Fatty acid metabolism	ko00071	117 (0.83%)	Yes
Arginine and proline metabolism	ko00330	115 (0.81%)	Yes
Phosphatidylinositol signaling system	ko04070	115 (0.81%)	Yes
Carbon fixation in photosynthetic organisms	ko00710	114 (0.8%)	Yes
Alanine, aspartate and glutamate metabolism	ko00250	113 (0.8%)	Yes
Tryptophan metabolism	ko00380	111 (0.78%)	Yes
Propanoate metabolism	ko00640	108 (0.76%)	Yes
Valine, leucine and isoleucine degradation	ko00280	108 (0.76%)	Yes
Inositol phosphate metabolism	ko00562	106 (0.75%)	Yes
N-Glycan biosynthesis	ko00510	106 (0.75%)	Yes
Methane metabolism	ko00680	105 (0.74%)	Yes
Base excision repair	ko03410	105 (0.74%)	Yes
alpha-Linolenic acid metabolism	ko00592	104 (0.73%)	Yes
Fructose and mannose metabolism	ko00051	103 (0.73%)	Yes
Tyrosine metabolism	ko00350	102 (0.72%)	Yes
Galactose metabolism	ko00052	99 (0.7%)	Yes
Glycerolipid metabolism	ko00561	95 (0.67%)	Yes
Pentose and glucuronate interconversions	ko00040	94 (0.66%)	Yes
Glycine, serine and threonine metabolism	ko00260	94 (0.66%)	Yes
Metabolism of xenobiotics by cytochrome P450	ko00980	93 (0.66%)	Yes
DNA replication	ko03030	93 (0.66%)	Yes
Pentose phosphate pathway	ko00030	92 (0.65%)	Yes
Phenylalanine metabolism	ko00360	92 (0.65%)	Yes
Citrate cycle (TCA cycle)	ko00020	90 (0.64%)	Yes
Protein export	ko03060	88 (0.62%)	Yes
Photosynthesis	ko00195	84 (0.59%)	Yes
Butanoate metabolism	ko00650	84 (0.59%)	Yes
Zeatin biosynthesis	ko00908	83 (0.59%)	Yes
Regulation of autophagy	ko04140	83 (0.59%)	Yes
Proteasome	ko03050	80 (0.56%)	Yes
beta-Alanine metabolism	ko00410	80 (0.56%)	Yes
Ubiquinone and other terpenoid-quinone biosynthesis	ko00130	79 (0.56%)	Yes
Porphyrin and chlorophyll metabolism	ko00860	78 (0.55%)	Yes
Lysine degradation	ko00310	77 (0.54%)	Yes
Carotenoid biosynthesis	ko00906	77 (0.54%)	Yes
Selenoamino acid metabolism	ko00450	76 (0.54%)	Yes
Phenylalanine, tyrosine and tryptophan biosynthesis	ko00400	74 (0.52%)	Yes
Fatty acid biosynthesis	ko00061	70 (0.49%)	Yes
Biosynthesis of unsaturated fatty acids	ko01040	70 (0.49%)	Yes
SNARE interactions in vesicular transport	ko04130	67 (0.47%)	Yes
Steroid biosynthesis	ko00100	65 (0.46%)	Yes
Flavone and flavonol biosynthesis	ko00944	63 (0.44%)	Yes
Terpenoid backbone biosynthesis	ko00900	62 (0.44%)	Yes
Ether lipid metabolism	ko00565	62 (0.44%)	Yes
Homologous recombination	ko03440	59 (0.42%)	Yes
Sphingolipid metabolism	ko00600	59 (0.42%)	Yes
Valine, leucine and isoleucine biosynthesis	ko00290	59 (0.42%)	Yes
Histidine metabolism	ko00340	57 (0.4%)	Yes
Glyoxylate and dicarboxylate metabolism	ko00630	56 (0.4%)	Yes
Natural killer cell mediated cytotoxicity	ko04650	55 (0.39%)	Yes
Mismatch repair	ko03430	55 (0.39%)	Yes
Linoleic acid metabolism	ko00591	54 (0.38%)	Yes
Other glycan degradation	ko00511	48 (0.34%)	No
Glucosinolate biosynthesis	ko00966	47 (0.33%)	No
Glycosylphosphatidylinositol(GPI)-anchor biosynthesis	ko00563	45 (0.32%)	Yes
Diterpenoid biosynthesis	ko00904	44 (0.31%)	Yes
Pantothenate and CoA biosynthesis	ko00770	42 (0.3%)	Yes
Benzoxazinoid biosynthesis	ko00402	41 (0.29%)	Yes
Nicotinate and nicotinamide metabolism	ko00760	35 (0.25%)	Yes
Isoquinoline alkaloid biosynthesis	ko00950	33 (0.23%)	Yes
Sulfur metabolism	ko00920	33 (0.23%)	Yes
Glycosaminoglycan degradation	ko00531	30 (0.21%)	Yes
Riboflavin metabolism	ko00740	30 (0.21%)	Yes
Tropane, piperidine and pyridine alkaloid biosynthesis	ko00960	29 (0.2%)	Yes
Lysine biosynthesis	ko00300	28 (0.2%)	Yes
Photosynthesis - antenna proteins	ko00196	27 (0.19%)	Yes
Non-homologous end-joining	ko03450	26 (0.18%)	Yes
One carbon pool by folate	ko00670	26 (0.18%)	Yes
Anthocyanin biosynthesis	ko00942	24 (0.17%)	Yes
Thiamine metabolism	ko00730	24 (0.17%)	Yes
Brassinosteroid biosynthesis	ko00905	21 (0.15%)	Yes
Arachidonic acid metabolism	ko00590	20 (0.14%)	Yes
Indole alkaloid biosynthesis	ko00901	19 (0.13%)	Yes
Glycosphingolipid biosynthesis - ganglio series	ko00604	18 (0.13%)	Yes
Monoterpenoid biosynthesis	ko00902	17 (0.12%)	Yes
Caffeine metabolism	ko00232	14 (0.1%)	Yes
Folate biosynthesis	ko00790	13 (0.09%)	Yes
Synthesis and degradation of ketone bodies	ko00072	13 (0.09%)	Yes
Polyketide sugar unit biosynthesis	ko00523	13 (0.09%)	Yes
Vitamin B6 metabolism	ko00750	12 (0.08%)	Yes
Biotin metabolism	ko00780	11 (0.08%)	Yes
Glycosphingolipid biosynthesis - globo series	ko00603	11 (0.08%)	Yes
Fatty acid elongation in mitochondria	ko00062	9 (0.06%)	Yes
C5-Branched dibasic acid metabolism	ko00660	8 (0.06%)	Yes
Lipoic acid metabolism	ko00785	7 (0.05%)	Yes
Taurine and hypotaurine metabolism	ko00430	6 (0.04%)	Yes
Betalain biosynthesis	ko00965	2 (0.01%)	Yes
