# Supplementary material for: Transcriptomic analysis of Chinese bayberry (Myrica rubra) fruit development and ripening using RNA-Seq
Source: BMC Genomics. 2012 Jan 13;13:19. doi: 10.1186/1471-2164-13-19 (PMC3398333; doi:10.1186/1471-2164-13-19)
Supplement: Additional File 8 — Co-expression relationships of differentially expressed UniGenes. Top 12 related UniGenes are shown in this Table. [file 1471-2164-13-19-S8.XLS]

## Sheet: Additional File 8
Additional File 8 - Co-expression relationships of differentially expressed UniGenes.
Top 12 related UniGenes are shown in the Table.
MR (a) short for "Mutual Rank", sqrt of (Rank A→B × Rank B→A); PCC (b), short for "Pearson's correlation coefficients"
Gene Name	top1	RankA->B	RankB->A	MR (a)	PCC (b)	Gene Name	top2	RankA->B	RankB->A	MR	PCC	Gene Name	top3	RankA->B	RankB->A	MR	PCC	Gene Name	top4	RankA->B	RankB->A	MR	PCC	Gene Name	top5	RankA->B	RankB->A	MR	PCC	Gene Name	top6	RankA->B	RankB->A	MR	PCC	Gene Name	top7	RankA->B	RankB->A	MR	PCC	Gene Name	top8	RankA->B	RankB->A	MR	PCC	Gene Name	top9
Unigene1001_	Unigene1001_	1	1	1	1	Unigene1001_	Unigene7742_	1	1	1	-1	Unigene1001_	Unigene13923_	3	3	3	-1	Unigene1001_	Unigene9796_	3	3	3	1	Unigene1001_	Unigene16934_	5	7	5.91608	-1	Unigene1001_	Unigene2330_	6	7	6.48074	-1	Unigene1001_	Unigene10569_	7	7	7	-1	Unigene1001_	Unigene15407_	8	7	7.48331	-1	Unigene1001_	Unigene2581_
Unigene10019_	Unigene10019_	1	1	1	1	Unigene10019_	Unigene11341_	1	1	1	1	Unigene10019_	Unigene34457_	1	1	1	1	Unigene10019_	Unigene17935_	4	4	4	1	Unigene10019_	Unigene18923_	6	4	4.89898	1	Unigene10019_	Unigene14260_	7	4	5.2915	1	Unigene10019_	Unigene746_	5	6	5.47723	-1	Unigene10019_	Unigene25549_	8	7	7.48331	1	Unigene10019_	Unigene6804_
Unigene10025_	Unigene10025_	1	1	1	1	Unigene10025_	Unigene7773_	2	2	2	1	Unigene10025_	Unigene21765_	3	4	3.4641	-1	Unigene10025_	Unigene6884_	4	5	4.47214	1	Unigene10025_	Unigene6517_	5	5	5	1	Unigene10025_	Unigene13876_	6	7	6.48074	1	Unigene10025_	Unigene33205_	9	6	7.34847	1	Unigene10025_	Unigene17961_	7	8	7.48331	-1	Unigene10025_	Unigene14745_
Unigene10054_	Unigene10054_	1	1	1	1	Unigene10054_	Unigene21571_	2	2	2	-1	Unigene10054_	Unigene18935_	3	2	2.44949	1	Unigene10054_	Unigene5996_	5	4	4.47214	1	Unigene10054_	Unigene5301_	4	7	5.2915	1	Unigene10054_	Unigene14783_	6	11	8.12404	-1	Unigene10054_	Unigene6699_	11	7	8.77496	-1	Unigene10054_	Unigene9970_	7	13	9.53939	1	Unigene10054_	Unigene15321_
Unigene10055_	Unigene10055_	1	1	1	1	Unigene10055_	Unigene9166_	2	2	2	1	Unigene10055_	Unigene18037_	3	3	3	1	Unigene10055_	Unigene674_	4	4	4	1	Unigene10055_	Unigene13577_	5	8	6.32456	1	Unigene10055_	Unigene5057_	8	5	6.32456	1	Unigene10055_	Unigene9952_	9	5	6.7082	-1	Unigene10055_	Unigene17561_	6	9	7.34847	-1	Unigene10055_	Unigene5073_
Unigene10064_	Unigene10064_	1	1	1	1	Unigene10064_	Unigene20988_	2	2	2	1	Unigene10064_	Unigene7377_	3	2	2.44949	1	Unigene10064_	Unigene34563_	5	4	4.47214	1	Unigene10064_	Unigene17872_	4	8	5.65685	1	Unigene10064_	Unigene15954_	6	9	7.34847	1	Unigene10064_	Unigene14673_	7	9	7.93725	1	Unigene10064_	Unigene7209_	7	11	8.77496	1	Unigene10064_	Unigene15509_
Unigene10068_	Unigene10068_	1	1	1	1	Unigene10068_	Unigene11540_	1	1	1	1	Unigene10068_	Unigene1571_	3	4	3.4641	-1	Unigene10068_	Unigene4611_	4	4	4	-1	Unigene10068_	Unigene7684_	5	8	6.32456	1	Unigene10068_	Unigene17672_	6	8	6.9282	-1	Unigene10068_	Unigene3157_	6	8	6.9282	1	Unigene10068_	Unigene1406_	12	5	7.74597	1	Unigene10068_	Unigene7320_
Unigene1008_	Unigene1008_	1	1	1	1	Unigene1008_	Unigene13660_	1	1	1	1	Unigene1008_	Unigene15680_	3	2	2.44949	1	Unigene1008_	Unigene1058_	3	3	3	1	Unigene1008_	Unigene6785_	5	4	4.47214	1	Unigene1008_	Unigene5391_	6	5	5.47723	-1	Unigene1008_	Unigene6856_	8	5	6.32456	1	Unigene1008_	Unigene21751_	7	6	6.48074	1	Unigene1008_	Unigene3267_
Unigene10083_	Unigene10083_	1	1	1	1	Unigene10083_	Unigene14621_	1	1	1	1	Unigene10083_	Unigene10278_	3	2	2.44949	-1	Unigene10083_	Unigene6789_	3	2	2.44949	1	Unigene10083_	Unigene320_	5	5	5	1	Unigene10083_	Unigene7208_	8	5	6.32456	1	Unigene10083_	Unigene365_	6	7	6.48074	-1	Unigene10083_	Unigene16331_	7	8	7.48331	1	Unigene10083_	Unigene9044_
Unigene10088_	Unigene10088_	1	1	1	1	Unigene10088_	Unigene10381_	2	3	2.44949	1	Unigene10088_	Unigene30720_	3	3	3	1	Unigene10088_	Unigene10952_	4	4	4	-1	Unigene10088_	Unigene10889_	5	5	5	-1	Unigene10088_	Unigene14820_	6	6	6	-1	Unigene10088_	Unigene14153_	7	6	6.48074	1	Unigene10088_	Unigene16990_	8	7	7.48331	1	Unigene10088_	Unigene15466_
Unigene10089_	Unigene10089_	1	1	1	1	Unigene10089_	Unigene1663_	2	2	2	-1	Unigene10089_	Unigene11049_	3	2	2.44949	1	Unigene10089_	Unigene20481_	4	5	4.47214	1	Unigene10089_	Unigene4441_	5	5	5	1	Unigene10089_	Unigene36711_	6	6	6	1	Unigene10089_	Unigene41226_	8	6	6.9282	1	Unigene10089_	Unigene286_	7	7	7	1	Unigene10089_	Unigene11299_
Unigene10091_	Unigene10091_	1	1	1	1	Unigene10091_	Unigene9461_	2	2	2	-1	Unigene10091_	Unigene836_	3	5	3.87298	-1	Unigene10091_	Unigene15330_	4	7	5.2915	-1	Unigene10091_	Unigene39940_	5	6	5.47723	1	Unigene10091_	Unigene10350_	6	7	6.48074	1	Unigene10091_	Unigene20817_	7	8	7.48331	1	Unigene10091_	Unigene18473_	9	9	9	1	Unigene10091_	Unigene15626_
Unigene10093_	Unigene10093_	1	1	1	1	Unigene10093_	Unigene13907_	1	1	1	-1	Unigene10093_	Unigene2050_	1	1	1	1	Unigene10093_	Unigene6746_	1	1	1	1	Unigene10093_	Unigene18865_	5	5	5	1	Unigene10093_	Unigene5310_	6	6	6	1	Unigene10093_	Unigene9659_	7	6	6.48074	1	Unigene10093_	Unigene15443_	9	6	7.34847	1	Unigene10093_	Unigene7032_
Unigene10097_	Unigene10097_	1	1	1	1	Unigene10097_	Unigene9267_	1	1	1	-1	Unigene10097_	Unigene15393_	3	5	3.87298	1	Unigene10097_	Unigene33730_	4	8	5.65685	1	Unigene10097_	Unigene7689_	4	8	5.65685	1	Unigene10097_	Unigene4395_	6	7	6.48074	-1	Unigene10097_	Unigene3266_	7	8	7.48331	1	Unigene10097_	Unigene14855_	8	8	8	1	Unigene10097_	Unigene10385_
Unigene10105_	Unigene10105_	1	1	1	1	Unigene10105_	Unigene18487_	1	1	1	1	Unigene10105_	Unigene5136_	3	2	2.44949	1	Unigene10105_	Unigene19573_	5	3	3.87298	-1	Unigene10105_	Unigene13893_	4	5	4.47214	-1	Unigene10105_	Unigene21433_	6	7	6.48074	1	Unigene10105_	Unigene8146_	7	8	7.48331	1	Unigene10105_	Unigene5707_	8	9	8.48528	1	Unigene10105_	Unigene10796_
Unigene10116_	Unigene10116_	1	1	1	1	Unigene10116_	Unigene13242_	2	2	2	-1	Unigene10116_	Unigene1261_	3	3	3	1	Unigene10116_	Unigene4758_	4	4	4	1	Unigene10116_	Unigene16829_	5	4	4.47214	1	Unigene10116_	Unigene11314_	6	5	5.47723	1	Unigene10116_	Unigene1158_	7	8	7.48331	1	Unigene10116_	Unigene12775_	9	9	9	1	Unigene10116_	Unigene1014_
Unigene10138_	Unigene10138_	1	1	1	1	Unigene10138_	Unigene984_	2	2	2	1	Unigene10138_	Unigene253_	3	5	3.87298	-1	Unigene10138_	Unigene11242_	4	5	4.47214	1	Unigene10138_	Unigene5207_	5	4	4.47214	-1	Unigene10138_	Unigene10347_	6	4	4.89898	-1	Unigene10138_	Unigene5731_	7	5	5.91608	-1	Unigene10138_	Unigene5123_	8	7	7.48331	1	Unigene10138_	Unigene34_
Unigene1014_	Unigene1014_	1	1	1	1	Unigene1014_	Unigene1101_	2	2	2	1	Unigene1014_	Unigene5983_	3	4	3.4641	1	Unigene1014_	Unigene1261_	6	5	5.47723	1	Unigene1014_	Unigene15962_	4	9	6	1	Unigene1014_	Unigene2192_	5	9	6.7082	1	Unigene1014_	Unigene13242_	9	7	7.93725	-1	Unigene1014_	Unigene18029_	7	9	7.93725	1	Unigene1014_	Unigene1671_
Unigene10145_	Unigene10145_	1	1	1	1	Unigene10145_	Unigene722_	2	2	2	-1	Unigene10145_	Unigene18526_	3	4	3.4641	1	Unigene10145_	Unigene20416_	4	4	4	-1	Unigene10145_	Unigene15817_	5	4	4.47214	-1	Unigene10145_	Unigene16211_	6	9	7.34847	1	Unigene10145_	Unigene4639_	7	9	7.93725	-1	Unigene10145_	Unigene13967_	8	10	8.94427	-1	Unigene10145_	Unigene34722_
Unigene10147_	Unigene10147_	1	1	1	1	Unigene10147_	Unigene11112_	1	1	1	-1	Unigene10147_	Unigene865_	1	1	1	1	Unigene10147_	Unigene12791_	4	5	4.47214	1	Unigene10147_	Unigene4490_	5	5	5	-1	Unigene10147_	Unigene15683_	6	6	6	-1	Unigene10147_	Unigene14563_	7	7	7	1	Unigene10147_	Unigene13674_	8	9	8.48528	-1	Unigene10147_	Unigene911_
Unigene10148_	Unigene10148_	1	1	1	1	Unigene10148_	Unigene3160_	1	1	1	1	Unigene10148_	Unigene11071_	3	3	3	1	Unigene10148_	Unigene7680_	5	2	3.16228	1	Unigene10148_	Unigene7812_	4	4	4	1	Unigene10148_	Unigene8999_	7	5	5.91608	1	Unigene10148_	Unigene5695_	6	9	7.34847	1	Unigene10148_	Unigene6300_	8	12	9.79796	-1	Unigene10148_	Unigene6720_
Unigene10149_	Unigene10149_	1	1	1	1	Unigene10149_	Unigene14666_	2	2	2	-1	Unigene10149_	Unigene8889_	3	2	2.44949	-1	Unigene10149_	Unigene108_	4	4	4	-1	Unigene10149_	Unigene929_	5	7	5.91608	-1	Unigene10149_	Unigene9627_	6	8	6.9282	-1	Unigene10149_	Unigene13457_	7	9	7.93725	-1	Unigene10149_	Unigene13974_	9	7	7.93725	-1	Unigene10149_	Unigene15571_
Unigene10155_	Unigene10155_	1	1	1	1	Unigene10155_	Unigene24399_	2	2	2	1	Unigene10155_	Unigene4935_	3	3	3	-1	Unigene10155_	Unigene9383_	4	3	3.4641	1	Unigene10155_	Unigene17944_	5	4	4.47214	1	Unigene10155_	Unigene34620_	6	5	5.47723	1	Unigene10155_	Unigene14276_	7	5	5.91608	-1	Unigene10155_	Unigene19189_	8	8	8	1	Unigene10155_	Unigene14290_
Unigene10168_	Unigene10168_	1	1	1	1	Unigene10168_	Unigene20309_	1	1	1	1	Unigene10168_	Unigene20822_	3	3	3	1	Unigene10168_	Unigene1278_	4	3	3.4641	1	Unigene10168_	Unigene17908_	5	4	4.47214	-1	Unigene10168_	Unigene3461_	6	4	4.89898	1	Unigene10168_	Unigene34697_	7	7	7	1	Unigene10168_	Unigene9792_	7	7	7	-1	Unigene10168_	Unigene9420_
Unigene10175_	Unigene10175_	1	1	1	1	Unigene10175_	Unigene15105_	2	3	2.44949	1	Unigene10175_	Unigene17970_	3	3	3	1	Unigene10175_	Unigene5144_	4	7	5.2915	-1	Unigene10175_	Unigene1493_	5	7	5.91608	1	Unigene10175_	Unigene47_	7	5	5.91608	1	Unigene10175_	Unigene9106_	6	8	6.9282	1	Unigene10175_	Unigene5751_	8	8	8	1	Unigene10175_	Unigene4712_
Unigene10177_	Unigene10177_	1	1	1	1	Unigene10177_	Unigene8906_	3	2	2.44949	-1	Unigene10177_	Unigene13731_	2	5	3.16228	1	Unigene10177_	Unigene7421_	4	5	4.47214	-1	Unigene10177_	Unigene15161_	5	7	5.91608	1	Unigene10177_	Unigene2595_	6	13	8.83176	1	Unigene10177_	Unigene5476_	8	11	9.38083	-1	Unigene10177_	Unigene15135_	7	15	10.247	-1	Unigene10177_	Unigene13437_
Unigene10181_	Unigene10181_	1	1	1	1	Unigene10181_	Unigene34734_	2	3	2.44949	1	Unigene10181_	Unigene5039_	2	3	2.44949	1	Unigene10181_	Unigene17590_	4	2	2.82843	1	Unigene10181_	Unigene19307_	5	5	5	-1	Unigene10181_	Unigene14785_	6	5	5.47723	1	Unigene10181_	Unigene15935_	7	6	6.48074	1	Unigene10181_	Unigene4157_	8	9	8.48528	1	Unigene10181_	Unigene9264_
Unigene10185_	Unigene10185_	1	1	1	1	Unigene10185_	Unigene33278_	2	2	2	1	Unigene10185_	Unigene4945_	3	3	3	1	Unigene10185_	Unigene13798_	4	3	3.4641	1	Unigene10185_	Unigene4877_	5	5	5	1	Unigene10185_	Unigene17310_	6	6	6	1	Unigene10185_	Unigene4415_	7	6	6.48074	1	Unigene10185_	Unigene6436_	8	9	8.48528	1	Unigene10185_	Unigene7245_
Unigene1019_	Unigene1019_	1	1	1	1	Unigene1019_	Unigene19928_	2	3	2.44949	-1	Unigene1019_	Unigene20377_	3	2	2.44949	-1	Unigene1019_	Unigene5177_	4	4	4	-1	Unigene1019_	Unigene18594_	5	6	5.47723	-1	Unigene1019_	Unigene3215_	6	11	8.12404	-1	Unigene1019_	Unigene3180_	7	11	8.77496	-1	Unigene1019_	Unigene11945_	8	13	10.198	-1	Unigene1019_	Unigene10799_
Unigene10196_	Unigene10196_	1	1	1	1	Unigene10196_	Unigene9266_	2	5	3.16228	-1	Unigene10196_	Unigene20165_	3	5	3.87298	1	Unigene10196_	Unigene5965_	4	5	4.47214	-1	Unigene10196_	Unigene19170_	6	4	4.89898	1	Unigene10196_	Unigene18977_	5	5	5	1	Unigene10196_	Unigene10739_	7	4	5.2915	-1	Unigene10196_	Unigene11365_	8	4	5.65685	-1	Unigene10196_	Unigene18688_
Unigene10198_	Unigene10198_	1	1	1	1	Unigene10198_	Unigene106_	1	1	1	1	Unigene10198_	Unigene34726_	3	2	2.44949	1	Unigene10198_	Unigene4516_	4	3	3.4641	1	Unigene10198_	Unigene7432_	5	4	4.47214	1	Unigene10198_	Unigene592_	6	6	6	1	Unigene10198_	Unigene7708_	7	7	7	1	Unigene10198_	Unigene11604_	8	8	8	1	Unigene10198_	Unigene9950_
Unigene10202_	Unigene10202_	1	1	1	1	Unigene10202_	Unigene17713_	2	2	2	-1	Unigene10202_	Unigene13455_	3	4	3.4641	1	Unigene10202_	Unigene8945_	5	3	3.87298	-1	Unigene10202_	Unigene19651_	4	4	4	-1	Unigene10202_	Unigene1399_	6	6	6	-1	Unigene10202_	Unigene1305_	7	6	6.48074	-1	Unigene10202_	Unigene5158_	8	6	6.9282	1	Unigene10202_	Unigene7567_
Unigene10203_	Unigene10203_	1	1	1	1	Unigene10203_	Unigene18868_	1	1	1	-1	Unigene10203_	Unigene4409_	1	1	1	-1	Unigene10203_	Unigene9081_	4	3	3.4641	-1	Unigene10203_	Unigene13598_	5	4	4.47214	-1	Unigene10203_	Unigene3424_	6	4	4.89898	-1	Unigene10203_	Unigene5969_	7	5	5.91608	-1	Unigene10203_	Unigene34393_	8	7	7.48331	-1	Unigene10203_	Unigene12875_
Unigene10214_	Unigene10214_	1	1	1	1	Unigene10214_	Unigene4025_	2	2	2	1	Unigene10214_	Unigene1484_	3	3	3	-1	Unigene10214_	Unigene17760_	5	3	3.87298	1	Unigene10214_	Unigene3267_	4	4	4	-1	Unigene10214_	Unigene21751_	6	7	6.48074	-1	Unigene10214_	Unigene1058_	7	11	8.77496	-1	Unigene10214_	Unigene13660_	8	11	9.38083	-1	Unigene10214_	Unigene13660_
Unigene10219_	Unigene10219_	1	1	1	1	Unigene10219_	Unigene9455_	2	2	2	-1	Unigene10219_	Unigene11901_	3	2	2.44949	1	Unigene10219_	Unigene4834_	4	3	3.4641	1	Unigene10219_	Unigene4075_	5	6	5.47723	1	Unigene10219_	Unigene169_	6	6	6	1	Unigene10219_	Unigene15350_	7	6	6.48074	1	Unigene10219_	Unigene13810_	8	7	7.48331	1	Unigene10219_	Unigene13948_
Unigene10226_	Unigene10226_	1	1	1	1	Unigene10226_	Unigene4724_	2	3	2.44949	1	Unigene10226_	Unigene4413_	3	3	3	1	Unigene10226_	Unigene19104_	4	6	4.89898	1	Unigene10226_	Unigene9994_	5	7	5.91608	1	Unigene10226_	Unigene3797_	6	6	6	1	Unigene10226_	Unigene1409_	7	6	6.48074	-1	Unigene10226_	Unigene13834_	8	9	8.48528	-1	Unigene10226_	Unigene18856_
Unigene10227_	Unigene10227_	1	1	1	1	Unigene10227_	Unigene2266_	2	4	2.82843	1	Unigene10227_	Unigene641_	3	4	3.4641	-1	Unigene10227_	Unigene5598_	4	5	4.47214	1	Unigene10227_	Unigene41229_	5	5	5	1	Unigene10227_	Unigene19802_	8	5	6.32456	1	Unigene10227_	Unigene9012_	6	7	6.48074	1	Unigene10227_	Unigene13518_	7	7	7	1	Unigene10227_	Unigene14759_
Unigene10231_	Unigene10231_	1	1	1	1	Unigene10231_	Unigene14082_	1	1	1	1	Unigene10231_	Unigene5335_	3	2	2.44949	1	Unigene10231_	Unigene11977_	4	2	2.82843	1	Unigene10231_	Unigene4904_	5	7	5.91608	1	Unigene10231_	Unigene13830_	6	7	6.48074	1	Unigene10231_	Unigene4010_	7	8	7.48331	-1	Unigene10231_	Unigene2484_	9	8	8.48528	1	Unigene10231_	Unigene19371_
Unigene10235_	Unigene10235_	1	1	1	1	Unigene10235_	Unigene798_	1	1	1	1	Unigene10235_	Unigene9545_	3	3	3	1	Unigene10235_	Unigene9409_	4	3	3.4641	1	Unigene10235_	Unigene2156_	5	4	4.47214	1	Unigene10235_	Unigene19886_	8	5	6.32456	1	Unigene10235_	Unigene17809_	6	7	6.48074	-1	Unigene10235_	Unigene18274_	6	7	6.48074	1	Unigene10235_	Unigene11787_
Unigene10239_	Unigene10239_	1	1	1	1	Unigene10239_	Unigene15057_	1	1	1	1	Unigene10239_	Unigene467_	3	6	4.24264	-1	Unigene10239_	Unigene15687_	4	6	4.89898	1	Unigene10239_	Unigene19146_	5	6	5.47723	-1	Unigene10239_	Unigene8177_	7	5	5.91608	-1	Unigene10239_	Unigene1634_	8	5	6.32456	-1	Unigene10239_	Unigene11005_	6	8	6.9282	1	Unigene10239_	Unigene13400_
Unigene10241_	Unigene10241_	1	1	1	1	Unigene10241_	Unigene32638_	2	2	2	1	Unigene10241_	Unigene20489_	3	7	4.58258	1	Unigene10241_	Unigene34685_	3	7	4.58258	1	Unigene10241_	Unigene1262_	5	9	6.7082	1	Unigene10241_	Unigene19838_	5	9	6.7082	1	Unigene10241_	Unigene14154_	7	10	8.3666	-1	Unigene10241_	Unigene39834_	8	10	8.94427	1	Unigene10241_	Unigene2391_
Unigene10246_	Unigene10246_	1	1	1	1	Unigene10246_	Unigene17941_	1	1	1	1	Unigene10246_	Unigene858_	3	2	2.44949	1	Unigene10246_	Unigene593_	4	3	3.4641	-1	Unigene10246_	Unigene11803_	5	7	5.91608	-1	Unigene10246_	Unigene25809_	6	7	6.48074	-1	Unigene10246_	Unigene20423_	7	7	7	-1	Unigene10246_	Unigene27_	9	7	7.93725	1	Unigene10246_	Unigene5226_
Unigene10253_	Unigene10253_	1	1	1	1	Unigene10253_	Unigene19409_	2	3	2.44949	-1	Unigene10253_	Unigene38819_	3	3	3	-1	Unigene10253_	Unigene19931_	4	3	3.4641	-1	Unigene10253_	Unigene6206_	5	4	4.47214	-1	Unigene10253_	Unigene12206_	6	8	6.9282	-1	Unigene10253_	Unigene13545_	8	6	6.9282	-1	Unigene10253_	Unigene7471_	7	8	7.48331	1	Unigene10253_	Unigene39460_
Unigene10259_	Unigene10259_	1	1	1	1	Unigene10259_	Unigene17750_	2	3	2.44949	-1	Unigene10259_	Unigene21827_	3	5	3.87298	1	Unigene10259_	Unigene19049_	4	6	4.89898	1	Unigene10259_	Unigene17714_	5	8	6.32456	1	Unigene10259_	Unigene13813_	6	11	8.12404	1	Unigene10259_	Unigene1588_	7	10	8.3666	-1	Unigene10259_	Unigene7600_	8	14	10.583	1	Unigene10259_	Unigene17903_
Unigene10265_	Unigene10265_	1	1	1	1	Unigene10265_	Unigene16299_	2	2	2	1	Unigene10265_	Unigene859_	3	3	3	1	Unigene10265_	Unigene15677_	4	6	4.89898	-1	Unigene10265_	Unigene15773_	5	7	5.91608	-1	Unigene10265_	Unigene15451_	8	5	6.32456	1	Unigene10265_	Unigene25828_	6	7	6.48074	-1	Unigene10265_	Unigene17991_	9	6	7.34847	-1	Unigene10265_	Unigene18410_
Unigene10271_	Unigene10271_	1	1	1	1	Unigene10271_	Unigene15020_	1	1	1	1	Unigene10271_	Unigene15373_	1	1	1	1	Unigene10271_	Unigene1612_	1	1	1	1	Unigene10271_	Unigene18056_	5	3	3.87298	1	Unigene10271_	Unigene8987_	8	4	5.65685	1	Unigene10271_	Unigene20118_	6	6	6	1	Unigene10271_	Unigene13254_	7	6	6.48074	1	Unigene10271_	Unigene17095_
Unigene10275_	Unigene10275_	1	1	1	1	Unigene10275_	Unigene769_	2	3	2.44949	1	Unigene10275_	Unigene2265_	5	2	3.16228	-1	Unigene10275_	Unigene13709_	3	4	3.4641	1	Unigene10275_	Unigene17890_	4	7	5.2915	1	Unigene10275_	Unigene20613_	6	11	8.12404	1	Unigene10275_	Unigene5859_	7	12	9.16515	1	Unigene10275_	Unigene16394_	8	12	9.79796	1	Unigene10275_	Unigene4664_
Unigene10278_	Unigene10278_	1	1	1	1	Unigene10278_	Unigene10083_	2	3	2.44949	-1	Unigene10278_	Unigene14621_	2	3	2.44949	-1	Unigene10278_	Unigene7208_	5	2	3.16228	-1	Unigene10278_	Unigene6789_	4	6	4.89898	-1	Unigene10278_	Unigene9044_	9	5	6.7082	1	Unigene10278_	Unigene320_	6	8	6.9282	-1	Unigene10278_	Unigene11889_	11	5	7.4162	-1	Unigene10278_	Unigene365_
Unigene10283_	Unigene10283_	1	1	1	1	Unigene10283_	Unigene1094_	1	1	1	-1	Unigene10283_	Unigene558_	4	2	2.82843	-1	Unigene10283_	Unigene42_	3	3	3	-1	Unigene10283_	Unigene15525_	5	5	5	1	Unigene10283_	Unigene1969_	6	11	8.12404	1	Unigene10283_	Unigene540_	7	11	8.77496	1	Unigene10283_	Unigene34709_	8	10	8.94427	1	Unigene10283_	Unigene16454_
Unigene10284_	Unigene10284_	1	1	1	1	Unigene10284_	Unigene4761_	2	3	2.44949	-1	Unigene10284_	Unigene21891_	3	3	3	1	Unigene10284_	Unigene13245_	5	4	4.47214	1	Unigene10284_	Unigene164_	4	6	4.89898	1	Unigene10284_	Unigene8973_	6	7	6.48074	1	Unigene10284_	Unigene6822_	9	8	8.48528	-1	Unigene10284_	Unigene18679_	7	13	9.53939	1	Unigene10284_	Unigene15387_
Unigene10293_	Unigene10293_	1	1	1	1	Unigene10293_	Unigene15890_	2	3	2.44949	1	Unigene10293_	Unigene20798_	4	2	2.82843	1	Unigene10293_	Unigene18554_	3	3	3	1	Unigene10293_	Unigene7140_	5	5	5	1	Unigene10293_	Unigene15576_	6	6	6	1	Unigene10293_	Unigene11776_	7	7	7	1	Unigene10293_	Unigene13286_	8	10	8.94427	1	Unigene10293_	Unigene6613_
Unigene10294_	Unigene10294_	1	1	1	1	Unigene10294_	Unigene645_	2	3	2.44949	1	Unigene10294_	Unigene20660_	4	2	2.82843	-1	Unigene10294_	Unigene14446_	3	3	3	1	Unigene10294_	Unigene17550_	5	5	5	1	Unigene10294_	Unigene2003_	7	5	5.91608	1	Unigene10294_	Unigene5592_	6	7	6.48074	1	Unigene10294_	Unigene5915_	8	10	8.94427	1	Unigene10294_	Unigene1042_
Unigene10298_	Unigene10298_	1	1	1	1	Unigene10298_	Unigene18947_	1	1	1	1	Unigene10298_	Unigene19156_	3	2	2.44949	-1	Unigene10298_	Unigene22017_	4	6	4.89898	1	Unigene10298_	Unigene3275_	5	6	5.47723	1	Unigene10298_	Unigene1807_	6	6	6	1	Unigene10298_	Unigene13385_	8	5	6.32456	1	Unigene10298_	Unigene5250_	7	6	6.48074	1	Unigene10298_	Unigene13866_
Unigene1030_	Unigene1030_	1	1	1	1	Unigene1030_	Unigene10328_	2	3	2.44949	-1	Unigene1030_	Unigene20549_	3	3	3	-1	Unigene1030_	Unigene19143_	4	5	4.47214	-1	Unigene1030_	Unigene17472_	5	8	6.32456	-1	Unigene1030_	Unigene34037_	5	8	6.32456	-1	Unigene1030_	Unigene17785_	7	7	7	-1	Unigene1030_	Unigene18457_	9	7	7.93725	-1	Unigene1030_	Unigene14636_
Unigene10303_	Unigene10303_	1	1	1	1	Unigene10303_	Unigene2469_	2	3	2.44949	1	Unigene10303_	Unigene5720_	2	3	2.44949	1	Unigene10303_	Unigene19029_	4	3	3.4641	1	Unigene10303_	Unigene17990_	5	5	5	-1	Unigene10303_	Unigene13571_	6	8	6.9282	-1	Unigene10303_	Unigene20236_	7	9	7.93725	1	Unigene10303_	Unigene14373_	8	9	8.48528	1	Unigene10303_	Unigene9418_
Unigene10306_	Unigene10306_	1	1	1	1	Unigene10306_	Unigene8019_	2	2	2	1	Unigene10306_	Unigene19834_	3	4	3.4641	-1	Unigene10306_	Unigene34710_	4	4	4	1	Unigene10306_	Unigene15340_	5	6	5.47723	1	Unigene10306_	Unigene1593_	6	7	6.48074	-1	Unigene10306_	Unigene14155_	7	9	7.93725	-1	Unigene10306_	Unigene6075_	8	10	8.94427	1	Unigene10306_	Unigene1034_
Unigene10316_	Unigene10316_	1	1	1	1	Unigene10316_	Unigene9985_	1	1	1	-1	Unigene10316_	Unigene10404_	3	2	2.44949	-1	Unigene10316_	Unigene6915_	4	3	3.4641	1	Unigene10316_	Unigene3180_	5	5	5	-1	Unigene10316_	Unigene3215_	6	5	5.47723	-1	Unigene10316_	Unigene12175_	7	5	5.91608	-1	Unigene10316_	Unigene7585_	8	8	8	-1	Unigene10316_	Unigene18594_
Unigene10317_	Unigene10317_	1	1	1	1	Unigene10317_	Unigene17901_	2	2	2	1	Unigene10317_	Unigene188_	5	3	3.87298	1	Unigene10317_	Unigene1463_	3	6	4.24264	1	Unigene10317_	Unigene864_	6	3	4.24264	1	Unigene10317_	Unigene5340_	4	6	4.89898	1	Unigene10317_	Unigene18780_	7	8	7.48331	1	Unigene10317_	Unigene16450_	8	9	8.48528	1	Unigene10317_	Unigene9930_
Unigene10318_	Unigene10318_	1	1	1	1	Unigene10318_	Unigene2360_	2	3	2.44949	1	Unigene10318_	Unigene3843_	2	3	2.44949	1	Unigene10318_	Unigene14815_	4	2	2.82843	-1	Unigene10318_	Unigene19256_	5	4	4.47214	1	Unigene10318_	Unigene354_	6	5	5.47723	1	Unigene10318_	Unigene4681_	7	10	8.3666	1	Unigene10318_	Unigene20108_	8	11	9.38083	1	Unigene10318_	Unigene2539_
Unigene10327_	Unigene10327_	1	1	1	1	Unigene10327_	Unigene4594_	2	2	2	1	Unigene10327_	Unigene286_	3	5	3.87298	1	Unigene10327_	Unigene19943_	4	4	4	1	Unigene10327_	Unigene17715_	6	5	5.47723	1	Unigene10327_	Unigene4441_	5	8	6.32456	1	Unigene10327_	Unigene20481_	7	8	7.48331	1	Unigene10327_	Unigene11049_	8	10	8.94427	1	Unigene10327_	Unigene11204_
Unigene10328_	Unigene10328_	1	1	1	1	Unigene10328_	Unigene20549_	1	1	1	1	Unigene10328_	Unigene1030_	3	2	2.44949	-1	Unigene10328_	Unigene17472_	4	6	4.89898	1	Unigene10328_	Unigene34037_	4	6	4.89898	1	Unigene10328_	Unigene14636_	6	7	6.48074	-1	Unigene10328_	Unigene1922_	7	8	7.48331	1	Unigene10328_	Unigene19143_	8	8	8	1	Unigene10328_	Unigene17785_
Unigene10331_	Unigene10331_	1	1	1	1	Unigene10331_	Unigene13829_	1	1	1	-1	Unigene10331_	Unigene8974_	1	1	1	1	Unigene10331_	Unigene19516_	4	2	2.82843	1	Unigene10331_	Unigene8086_	5	6	5.47723	1	Unigene10331_	Unigene13154_	6	6	6	1	Unigene10331_	Unigene1732_	7	7	7	1	Unigene10331_	Unigene13849_	8	7	7.48331	1	Unigene10331_	Unigene14329_
Unigene10332_	Unigene10332_	1	1	1	1	Unigene10332_	Unigene13674_	2	4	2.82843	1	Unigene10332_	Unigene15582_	2	4	2.82843	-1	Unigene10332_	Unigene911_	2	4	2.82843	-1	Unigene10332_	Unigene17758_	7	3	4.58258	1	Unigene10332_	Unigene9407_	8	3	4.89898	-1	Unigene10332_	Unigene14563_	5	6	5.47723	-1	Unigene10332_	Unigene15683_	6	7	6.48074	1	Unigene10332_	Unigene10147_
Unigene1034_	Unigene1034_	1	1	1	1	Unigene1034_	Unigene6075_	1	1	1	1	Unigene1034_	Unigene14155_	3	3	3	-1	Unigene1034_	Unigene19971_	4	4	4	1	Unigene1034_	Unigene15340_	5	5	5	1	Unigene1034_	Unigene7734_	6	5	5.47723	1	Unigene1034_	Unigene24081_	8	5	6.32456	1	Unigene1034_	Unigene19834_	7	6	6.48074	-1	Unigene1034_	Unigene10306_
Unigene10343_	Unigene10343_	1	1	1	1	Unigene10343_	Unigene18250_	2	2	2	1	Unigene10343_	Unigene21490_	3	6	4.24264	-1	Unigene10343_	Unigene3746_	3	6	4.24264	-1	Unigene10343_	Unigene1362_	6	4	4.89898	-1	Unigene10343_	Unigene279_	7	4	5.2915	-1	Unigene10343_	Unigene6149_	5	8	6.32456	1	Unigene10343_	Unigene958_	9	5	6.7082	-1	Unigene10343_	Unigene6511_
Unigene10344_	Unigene10344_	1	1	1	1	Unigene10344_	Unigene6874_	1	1	1	1	Unigene10344_	Unigene21495_	3	2	2.44949	1	Unigene10344_	Unigene1433_	4	4	4	1	Unigene10344_	Unigene784_	4	5	4.47214	1	Unigene10344_	Unigene16310_	6	4	4.89898	1	Unigene10344_	Unigene15317_	7	5	5.91608	1	Unigene10344_	Unigene16904_	8	6	6.9282	-1	Unigene10344_	Unigene19458_
Unigene10347_	Unigene10347_	1	1	1	1	Unigene10347_	Unigene5207_	2	2	2	1	Unigene10347_	Unigene34_	5	2	3.16228	1	Unigene10347_	Unigene984_	3	4	3.4641	-1	Unigene10347_	Unigene10138_	4	6	4.89898	-1	Unigene10347_	Unigene253_	6	10	7.74597	1	Unigene10347_	Unigene11242_	7	10	8.3666	-1	Unigene10347_	Unigene5731_	8	10	8.94427	1	Unigene10347_	Unigene4995_
Unigene10349_	Unigene10349_	1	1	1	1	Unigene10349_	Unigene9411_	1	1	1	1	Unigene10349_	Unigene1057_	3	3	3	1	Unigene10349_	Unigene34742_	5	3	3.87298	1	Unigene10349_	Unigene20044_	4	4	4	1	Unigene10349_	Unigene8841_	6	6	6	1	Unigene10349_	Unigene32858_	8	6	6.9282	1	Unigene10349_	Unigene316_	7	7	7	1	Unigene10349_	Unigene4895_
Unigene10350_	Unigene10350_	1	1	1	1	Unigene10350_	Unigene15330_	2	2	2	-1	Unigene10350_	Unigene15626_	3	4	3.4641	1	Unigene10350_	Unigene9461_	6	4	4.89898	-1	Unigene10350_	Unigene9460_	4	7	5.2915	-1	Unigene10350_	Unigene18577_	5	7	5.91608	1	Unigene10350_	Unigene10091_	7	6	6.48074	1	Unigene10350_	Unigene15249_	8	8	8	-1	Unigene10350_	Unigene1556_
Unigene10351_	Unigene10351_	1	1	1	1	Unigene10351_	Unigene13420_	1	1	1	1	Unigene10351_	Unigene6701_	3	2	2.44949	-1	Unigene10351_	Unigene19948_	4	3	3.4641	1	Unigene10351_	Unigene37552_	5	3	3.87298	-1	Unigene10351_	Unigene3884_	6	4	4.89898	-1	Unigene10351_	Unigene1771_	7	7	7	-1	Unigene10351_	Unigene53_	9	7	7.93725	1	Unigene10351_	Unigene6004_
Unigene10356_	Unigene10356_	1	1	1	1	Unigene10356_	Unigene20108_	3	2	2.44949	1	Unigene10356_	Unigene9758_	2	3	2.44949	1	Unigene10356_	Unigene18080_	3	3	3	1	Unigene10356_	Unigene4681_	5	3	3.87298	1	Unigene10356_	Unigene18824_	6	5	5.47723	1	Unigene10356_	Unigene18393_	7	7	7	1	Unigene10356_	Unigene9468_	8	10	8.94427	1	Unigene10356_	Unigene3843_
Unigene10357_	Unigene10357_	1	1	1	1	Unigene10357_	Unigene1046_	1	1	1	-1	Unigene10357_	Unigene11082_	1	1	1	1	Unigene10357_	Unigene11452_	1	1	1	1	Unigene10357_	Unigene14905_	1	1	1	1	Unigene10357_	Unigene12643_	6	2	3.4641	1	Unigene10357_	Unigene13187_	7	4	5.2915	1	Unigene10357_	Unigene3358_	7	4	5.2915	1	Unigene10357_	Unigene2440_
Unigene10363_	Unigene10363_	1	1	1	1	Unigene10363_	Unigene11393_	1	1	1	1	Unigene10363_	Unigene15484_	3	2	2.44949	-1	Unigene10363_	Unigene9054_	4	3	3.4641	-1	Unigene10363_	Unigene78_	5	5	5	1	Unigene10363_	Unigene10556_	6	5	5.47723	-1	Unigene10363_	Unigene15174_	7	10	8.3666	-1	Unigene10363_	Unigene6004_	8	13	10.198	-1	Unigene10363_	Unigene53_
Unigene10364_	Unigene10364_	1	1	1	1	Unigene10364_	Unigene29017_	2	3	2.44949	-1	Unigene10364_	Unigene4431_	3	3	3	-1	Unigene10364_	Unigene15375_	4	3	3.4641	1	Unigene10364_	Unigene1124_	5	3	3.87298	1	Unigene10364_	Unigene2052_	6	5	5.47723	-1	Unigene10364_	Unigene15849_	7	5	5.91608	1	Unigene10364_	Unigene9671_	8	6	6.9282	-1	Unigene10364_	Unigene18528_
Unigene10367_	Unigene10367_	1	1	1	1	Unigene10367_	Unigene20124_	2	3	2.44949	-1	Unigene10367_	Unigene13404_	3	3	3	1	Unigene10367_	Unigene4349_	4	4	4	1	Unigene10367_	Unigene15744_	5	5	5	-1	Unigene10367_	Unigene12091_	6	5	5.47723	1	Unigene10367_	Unigene11261_	7	5	5.91608	-1	Unigene10367_	Unigene4941_	8	5	6.32456	1	Unigene10367_	Unigene9305_
Unigene1037_	Unigene1037_	1	1	1	1	Unigene1037_	Unigene5961_	1	1	1	-1	Unigene1037_	Unigene7537_	1	1	1	1	Unigene1037_	Unigene20284_	4	5	4.47214	1	Unigene1037_	Unigene18067_	5	5	5	1	Unigene1037_	Unigene13261_	6	5	5.47723	1	Unigene1037_	Unigene18245_	7	9	7.93725	1	Unigene1037_	Unigene15241_	8	10	8.94427	-1	Unigene1037_	Unigene34732_
Unigene10371_	Unigene10371_	1	1	1	1	Unigene10371_	Unigene4640_	1	1	1	1	Unigene10371_	Unigene67_	3	6	4.24264	1	Unigene10371_	Unigene29980_	4	6	4.89898	1	Unigene10371_	Unigene34300_	4	6	4.89898	1	Unigene10371_	Unigene878_	7	4	5.2915	1	Unigene10371_	Unigene12049_	6	6	6	1	Unigene10371_	Unigene356_	9	5	6.7082	1	Unigene10371_	Unigene12013_
Unigene10375_	Unigene10375_	1	1	1	1	Unigene10375_	Unigene9254_	2	2	2	1	Unigene10375_	Unigene8766_	4	2	2.82843	-1	Unigene10375_	Unigene21509_	3	3	3	1	Unigene10375_	Unigene19652_	5	4	4.47214	1	Unigene10375_	Unigene18587_	6	5	5.47723	1	Unigene10375_	Unigene2619_	7	7	7	1	Unigene10375_	Unigene176_	8	7	7.48331	1	Unigene10375_	Unigene8881_
Unigene10381_	Unigene10381_	1	1	1	1	Unigene10381_	Unigene30720_	1	1	1	1	Unigene10381_	Unigene10088_	3	2	2.44949	1	Unigene10381_	Unigene14153_	4	5	4.47214	1	Unigene10381_	Unigene16990_	5	5	5	1	Unigene10381_	Unigene10952_	6	6	6	-1	Unigene10381_	Unigene15466_	8	6	6.9282	1	Unigene10381_	Unigene10889_	7	7	7	-1	Unigene10381_	Unigene14820_
Unigene10385_	Unigene10385_	1	1	1	1	Unigene10385_	Unigene14855_	1	1	1	1	Unigene10385_	Unigene3266_	3	5	3.87298	1	Unigene10385_	Unigene33730_	3	5	3.87298	1	Unigene10385_	Unigene7689_	3	5	3.87298	1	Unigene10385_	Unigene9200_	9	5	6.7082	1	Unigene10385_	Unigene15393_	6	8	6.9282	1	Unigene10385_	Unigene9267_	7	9	7.93725	-1	Unigene10385_	Unigene14202_
Unigene1039_	Unigene1039_	1	1	1	1	Unigene1039_	Unigene21716_	1	1	1	1	Unigene1039_	Unigene17725_	3	3	3	1	Unigene1039_	Unigene12475_	4	5	4.47214	1	Unigene1039_	Unigene13256_	5	4	4.47214	-1	Unigene1039_	Unigene612_	6	6	6	1	Unigene1039_	Unigene37565_	7	6	6.48074	-1	Unigene1039_	Unigene9684_	8	6	6.9282	-1	Unigene1039_	Unigene4844_
Unigene10390_	Unigene10390_	1	1	1	1	Unigene10390_	Unigene20424_	2	4	2.82843	1	Unigene10390_	Unigene2157_	2	4	2.82843	1	Unigene10390_	Unigene9891_	2	4	2.82843	-1	Unigene10390_	Unigene1489_	5	3	3.87298	1	Unigene10390_	Unigene3388_	5	3	3.87298	1	Unigene10390_	Unigene15499_	7	6	6.48074	1	Unigene10390_	Unigene18634_	8	8	8	1	Unigene10390_	Unigene15914_
Unigene10397_	Unigene10397_	1	1	1	1	Unigene10397_	Unigene1239_	2	2	2	-1	Unigene10397_	Unigene34993_	3	2	2.44949	-1	Unigene10397_	Unigene9759_	5	3	3.87298	1	Unigene10397_	Unigene9740_	4	5	4.47214	1	Unigene10397_	Unigene18498_	6	5	5.47723	-1	Unigene10397_	Unigene15505_	7	5	5.91608	-1	Unigene10397_	Unigene2254_	11	10	10.4881	1	Unigene10397_	Unigene3686_
Unigene104_	Unigene104_	1	1	1	1	Unigene104_	Unigene14564_	2	2	2	1	Unigene104_	Unigene16112_	3	3	3	1	Unigene104_	Unigene1725_	4	3	3.4641	1	Unigene104_	Unigene14609_	5	5	5	1	Unigene104_	Unigene13408_	6	5	5.47723	1	Unigene104_	Unigene19461_	7	7	7	-1	Unigene104_	Unigene40450_	8	9	8.48528	1	Unigene104_	Unigene5238_
Unigene10400_	Unigene10400_	1	1	1	1	Unigene10400_	Unigene1525_	2	3	2.44949	1	Unigene10400_	Unigene19103_	4	2	2.82843	1	Unigene10400_	Unigene18515_	3	4	3.4641	1	Unigene10400_	Unigene1890_	5	5	5	1	Unigene10400_	Unigene9939_	7	4	5.2915	1	Unigene10400_	Unigene5918_	6	6	6	1	Unigene10400_	Unigene59_	8	9	8.48528	1	Unigene10400_	Unigene5871_
Unigene10404_	Unigene10404_	1	1	1	1	Unigene10404_	Unigene10316_	2	3	2.44949	-1	Unigene10404_	Unigene9985_	2	3	2.44949	1	Unigene10404_	Unigene6915_	4	2	2.82843	-1	Unigene10404_	Unigene12175_	5	4	4.47214	1	Unigene10404_	Unigene3180_	6	6	6	1	Unigene10404_	Unigene3215_	7	6	6.48074	1	Unigene10404_	Unigene7585_	8	7	7.48331	1	Unigene10404_	Unigene18594_
Unigene10414_	Unigene10414_	1	1	1	1	Unigene10414_	Unigene18292_	2	4	2.82843	1	Unigene10414_	Unigene6921_	4	5	4.47214	1	Unigene10414_	Unigene19418_	3	7	4.58258	1	Unigene10414_	Unigene33994_	5	9	6.7082	1	Unigene10414_	Unigene1906_	6	9	7.34847	1	Unigene10414_	Unigene2858_	7	9	7.93725	1	Unigene10414_	Unigene18087_	8	9	8.48528	1	Unigene10414_	Unigene21917_
Unigene10418_	Unigene10418_	1	1	1	1	Unigene10418_	Unigene14971_	1	1	1	1	Unigene10418_	Unigene9114_	3	2	2.44949	1	Unigene10418_	Unigene14290_	4	2	2.82843	1	Unigene10418_	Unigene18036_	5	5	5	-1	Unigene10418_	Unigene19189_	6	5	5.47723	1	Unigene10418_	Unigene87_	7	9	7.93725	-1	Unigene10418_	Unigene17944_	9	8	8.48528	1	Unigene10418_	Unigene13926_
Unigene10419_	Unigene10419_	1	1	1	1	Unigene10419_	Unigene5900_	2	3	2.44949	1	Unigene10419_	Unigene19937_	3	4	3.4641	1	Unigene10419_	Unigene7387_	4	4	4	1	Unigene10419_	Unigene9134_	5	5	5	-1	Unigene10419_	Unigene10886_	6	6	6	1	Unigene10419_	Unigene1883_	8	6	6.9282	1	Unigene10419_	Unigene9399_	7	9	7.93725	-1	Unigene10419_	Unigene13233_
Unigene1042_	Unigene1042_	1	1	1	1	Unigene1042_	Unigene5915_	1	1	1	1	Unigene1042_	Unigene14029_	3	3	3	1	Unigene1042_	Unigene32608_	4	4	4	1	Unigene1042_	Unigene5592_	4	4	4	1	Unigene1042_	Unigene17550_	6	7	6.48074	1	Unigene1042_	Unigene18634_	7	6	6.48074	1	Unigene1042_	Unigene14446_	8	8	8	1	Unigene1042_	Unigene645_
Unigene10427_	Unigene10427_	1	1	1	1	Unigene10427_	Unigene5599_	2	2	2	-1	Unigene10427_	Unigene13408_	3	3	3	-1	Unigene10427_	Unigene14609_	4	4	4	-1	Unigene10427_	Unigene1594_	5	6	5.47723	1	Unigene10427_	Unigene14564_	6	7	6.48074	-1	Unigene10427_	Unigene3066_	7	11	8.77496	1	Unigene10427_	Unigene11561_	8	11	9.38083	1	Unigene10427_	Unigene2467_
Unigene10438_	Unigene10438_	1	1	1	1	Unigene10438_	Unigene17976_	2	3	2.44949	1	Unigene10438_	Unigene13852_	4	2	2.82843	-1	Unigene10438_	Unigene34692_	3	3	3	1	Unigene10438_	Unigene10492_	5	6	5.47723	-1	Unigene10438_	Unigene226_	7	6	6.48074	-1	Unigene10438_	Unigene1959_	8	6	6.9282	-1	Unigene10438_	Unigene39969_	6	8	6.9282	1	Unigene10438_	Unigene7261_
Unigene10444_	Unigene10444_	1	1	1	1	Unigene10444_	Unigene9523_	1	1	1	-1	Unigene10444_	Unigene222_	3	3	3	1	Unigene10444_	Unigene12710_	4	5	4.47214	-1	Unigene10444_	Unigene17124_	5	5	5	-1	Unigene10444_	Unigene8862_	6	6	6	1	Unigene10444_	Unigene8605_	7	6	6.48074	1	Unigene10444_	Unigene19927_	8	8	8	1	Unigene10444_	Unigene10916_
Unigene10448_	Unigene10448_	1	1	1	1	Unigene10448_	Unigene35_	1	1	1	1	Unigene10448_	Unigene14930_	3	2	2.44949	-1	Unigene10448_	Unigene702_	4	6	4.89898	-1	Unigene10448_	Unigene841_	5	6	5.47723	1	Unigene10448_	Unigene5920_	8	6	6.9282	1	Unigene10448_	Unigene11012_	6	9	7.34847	-1	Unigene10448_	Unigene6806_	7	9	7.93725	1	Unigene10448_	Unigene1864_
Unigene1045_	Unigene1045_	1	1	1	1	Unigene1045_	Unigene16596_	2	2	2	1	Unigene1045_	Unigene16232_	3	4	3.4641	1	Unigene1045_	Unigene6282_	4	3	3.4641	1	Unigene1045_	Unigene18599_	5	6	5.47723	1	Unigene1045_	Unigene13286_	7	5	5.91608	1	Unigene1045_	Unigene1718_	6	6	6	1	Unigene1045_	Unigene20811_	8	6	6.9282	1	Unigene1045_	Unigene11776_
Unigene10454_	Unigene10454_	1	1	1	1	Unigene10454_	Unigene20862_	1	1	1	1	Unigene10454_	Unigene1439_	3	2	2.44949	1	Unigene10454_	Unigene371_	4	3	3.4641	1	Unigene10454_	Unigene20721_	5	5	5	1	Unigene10454_	Unigene21995_	6	5	5.47723	1	Unigene10454_	Unigene1173_	7	5	5.91608	1	Unigene10454_	Unigene9470_	8	7	7.48331	1	Unigene10454_	Unigene15876_
Unigene1046_	Unigene10357_	1	1	1	-1	Unigene1046_	Unigene1046_	1	1	1	1	Unigene1046_	Unigene11082_	1	1	1	-1	Unigene1046_	Unigene11452_	1	1	1	-1	Unigene1046_	Unigene14905_	1	1	1	-1	Unigene1046_	Unigene12643_	6	2	3.4641	-1	Unigene1046_	Unigene2440_	9	3	5.19615	1	Unigene1046_	Unigene13187_	7	6	6.48074	-1	Unigene1046_	Unigene3358_
Unigene10463_	Unigene10463_	1	1	1	1	Unigene10463_	Unigene16261_	1	1	1	1	Unigene10463_	Unigene17488_	1	1	1	1	Unigene10463_	Unigene18513_	1	1	1	1	Unigene10463_	Unigene18895_	1	1	1	1	Unigene10463_	Unigene21545_	1	1	1	1	Unigene10463_	Unigene2771_	1	1	1	1	Unigene10463_	Unigene2911_	1	1	1	1	Unigene10463_	Unigene29841_
Unigene10470_	Unigene10470_	1	1	1	1	Unigene10470_	Unigene20217_	2	3	2.44949	1	Unigene10470_	Unigene5429_	3	3	3	1	Unigene10470_	Unigene5232_	4	4	4	1	Unigene10470_	Unigene12764_	5	8	6.32456	1	Unigene10470_	Unigene3540_	5	8	6.32456	1	Unigene10470_	Unigene18136_	7	10	8.3666	-1	Unigene10470_	Unigene9814_	8	10	8.94427	1	Unigene10470_	Unigene14528_
Unigene10471_	Unigene10471_	1	1	1	1	Unigene10471_	Unigene2825_	2	2	2	-1	Unigene10471_	Unigene5461_	3	2	2.44949	-1	Unigene10471_	Unigene1432_	4	6	4.89898	-1	Unigene10471_	Unigene16499_	5	5	5	-1	Unigene10471_	Unigene15869_	6	6	6	1	Unigene10471_	Unigene2433_	7	6	6.48074	-1	Unigene10471_	Unigene10874_	8	7	7.48331	-1	Unigene10471_	Unigene6423_
Unigene10472_	Unigene10472_	1	1	1	1	Unigene10472_	Unigene7050_	2	3	2.44949	1	Unigene10472_	Unigene19828_	3	3	3	1	Unigene10472_	Unigene15376_	4	6	4.89898	1	Unigene10472_	Unigene11594_	5	7	5.91608	1	Unigene10472_	Unigene16209_	6	6	6	1	Unigene10472_	Unigene6251_	7	13	9.53939	1	Unigene10472_	Unigene18565_	8	12	9.79796	1	Unigene10472_	Unigene20907_
Unigene10473_	Unigene10473_	1	1	1	1	Unigene10473_	Unigene13812_	2	2	2	1	Unigene10473_	Unigene533_	3	3	3	1	Unigene10473_	Unigene33112_	4	4	4	1	Unigene10473_	Unigene2426_	5	5	5	1	Unigene10473_	Unigene40034_	6	6	6	1	Unigene10473_	Unigene8860_	7	6	6.48074	1	Unigene10473_	Unigene9946_	8	10	8.94427	1	Unigene10473_	Unigene18368_
Unigene10482_	Unigene10482_	1	1	1	1	Unigene10482_	Unigene9048_	2	2	2	-1	Unigene10482_	Unigene921_	3	2	2.44949	1	Unigene10482_	Unigene1182_	4	3	3.4641	1	Unigene10482_	Unigene6812_	5	6	5.47723	-1	Unigene10482_	Unigene20598_	6	6	6	-1	Unigene10482_	Unigene18454_	7	7	7	1	Unigene10482_	Unigene3655_	8	7	7.48331	1	Unigene10482_	Unigene812_
Unigene10483_	Unigene10483_	1	1	1	1	Unigene10483_	Unigene20059_	2	2	2	1	Unigene10483_	Unigene15571_	3	4	3.4641	1	Unigene10483_	Unigene13457_	4	5	4.47214	1	Unigene10483_	Unigene9627_	5	7	5.91608	1	Unigene10483_	Unigene1754_	7	6	6.48074	1	Unigene10483_	Unigene929_	6	9	7.34847	1	Unigene10483_	Unigene20944_	8	7	7.48331	1	Unigene10483_	Unigene108_
Unigene10492_	Unigene10492_	1	1	1	1	Unigene10492_	Unigene226_	2	4	2.82843	1	Unigene10492_	Unigene1959_	3	4	3.4641	1	Unigene10492_	Unigene13852_	5	3	3.87298	1	Unigene10492_	Unigene7261_	4	4	4	1	Unigene10492_	Unigene10438_	6	5	5.47723	-1	Unigene10492_	Unigene17976_	7	8	7.48331	-1	Unigene10492_	Unigene34692_	8	8	8	-1	Unigene10492_	Unigene18670_
Unigene10493_	Unigene10493_	1	1	1	1	Unigene10493_	Unigene4866_	2	3	2.44949	1	Unigene10493_	Unigene7811_	3	4	3.4641	1	Unigene10493_	Unigene21535_	4	6	4.89898	1	Unigene10493_	Unigene18423_	5	6	5.47723	-1	Unigene10493_	Unigene15591_	6	6	6	1	Unigene10493_	Unigene30262_	8	8	8	-1	Unigene10493_	Unigene2981_	9	8	8.48528	-1	Unigene10493_	Unigene5433_
Unigene10494_	Unigene10494_	1	1	1	1	Unigene10494_	Unigene5180_	1	1	1	-1	Unigene10494_	Unigene650_	3	2	2.44949	-1	Unigene10494_	Unigene12527_	3	4	3.4641	-1	Unigene10494_	Unigene8318_	3	4	3.4641	-1	Unigene10494_	Unigene17104_	3	5	3.87298	-1	Unigene10494_	Unigene11036_	8	4	5.65685	-1	Unigene10494_	Unigene14329_	7	6	6.48074	-1	Unigene10494_	Unigene13211_
Unigene10495_	Unigene10495_	1	1	1	1	Unigene10495_	Unigene8913_	1	1	1	1	Unigene10495_	Unigene15682_	3	4	3.4641	-1	Unigene10495_	Unigene14172_	4	8	5.65685	-1	Unigene10495_	Unigene819_	11	4	6.63325	1	Unigene10495_	Unigene14572_	5	9	6.7082	1	Unigene10495_	Unigene18626_	12	4	6.9282	1	Unigene10495_	Unigene12594_	6	9	7.34847	1	Unigene10495_	Unigene132_
Unigene10503_	Unigene10503_	1	1	1	1	Unigene10503_	Unigene13221_	2	2	2	1	Unigene10503_	Unigene18216_	3	2	2.44949	1	Unigene10503_	Unigene4566_	4	5	4.47214	1	Unigene10503_	Unigene917_	5	5	5	1	Unigene10503_	Unigene8858_	6	5	5.47723	1	Unigene10503_	Unigene35313_	7	11	8.77496	-1	Unigene10503_	Unigene11795_	8	11	9.38083	1	Unigene10503_	Unigene20608_
Unigene10505_	Unigene10505_	1	1	1	1	Unigene10505_	Unigene2274_	1	1	1	1	Unigene10505_	Unigene10946_	3	3	3	1	Unigene10505_	Unigene1943_	3	3	3	1	Unigene10505_	Unigene1291_	5	2	3.16228	1	Unigene10505_	Unigene2483_	6	5	5.47723	1	Unigene10505_	Unigene18638_	7	5	5.91608	1	Unigene10505_	Unigene15469_	8	6	6.9282	1	Unigene10505_	Unigene9397_
Unigene10507_	Unigene10507_	1	1	1	1	Unigene10507_	Unigene14350_	1	1	1	-1	Unigene10507_	Unigene17809_	3	3	3	-1	Unigene10507_	Unigene18274_	4	3	3.4641	1	Unigene10507_	Unigene15615_	5	5	5	1	Unigene10507_	Unigene17074_	6	6	6	1	Unigene10507_	Unigene9545_	7	8	7.48331	1	Unigene10507_	Unigene15387_	10	7	8.3666	1	Unigene10507_	Unigene798_
Unigene10509_	Unigene10509_	1	1	1	1	Unigene10509_	Unigene10806_	1	1	1	1	Unigene10509_	Unigene14649_	1	1	1	1	Unigene10509_	Unigene33_	4	3	3.4641	1	Unigene10509_	Unigene14024_	5	3	3.87298	1	Unigene10509_	Unigene26283_	6	10	7.74597	1	Unigene10509_	Unigene7632_	6	10	7.74597	1	Unigene10509_	Unigene19376_	8	12	9.79796	1	Unigene10509_	Unigene17518_
Unigene10510_	Unigene10510_	1	1	1	1	Unigene10510_	Unigene1590_	1	1	1	1	Unigene10510_	Unigene9747_	3	3	3	1	Unigene10510_	Unigene20537_	4	4	4	1	Unigene10510_	Unigene6175_	4	4	4	1	Unigene10510_	Unigene18879_	6	3	4.24264	1	Unigene10510_	Unigene1678_	7	8	7.48331	1	Unigene10510_	Unigene15636_	8	10	8.94427	-1	Unigene10510_	Unigene15013_
Unigene10516_	Unigene10516_	1	1	1	1	Unigene10516_	Unigene14792_	1	1	1	-1	Unigene10516_	Unigene14297_	3	4	3.4641	1	Unigene10516_	Unigene15213_	3	4	3.4641	1	Unigene10516_	Unigene13559_	5	3	3.87298	-1	Unigene10516_	Unigene18646_	6	4	4.89898	1	Unigene10516_	Unigene20839_	6	6	6	1	Unigene10516_	Unigene20903_	8	6	6.9282	1	Unigene10516_	Unigene22185_
Unigene10522_	Unigene10522_	1	1	1	1	Unigene10522_	Unigene2202_	2	2	2	-1	Unigene10522_	Unigene13645_	3	3	3	1	Unigene10522_	Unigene9295_	3	3	3	-1	Unigene10522_	Unigene19185_	5	4	4.47214	-1	Unigene10522_	Unigene7598_	6	5	5.47723	-1	Unigene10522_	Unigene7225_	8	5	6.32456	-1	Unigene10522_	Unigene12068_	7	6	6.48074	-1	Unigene10522_	Unigene13678_
Unigene10531_	Unigene10531_	1	1	1	1	Unigene10531_	Unigene15554_	2	3	2.44949	1	Unigene10531_	Unigene6002_	3	6	4.24264	1	Unigene10531_	Unigene16250_	4	8	5.65685	1	Unigene10531_	Unigene636_	5	8	6.32456	1	Unigene10531_	Unigene13568_	6	10	7.74597	-1	Unigene10531_	Unigene15764_	7	13	9.53939	1	Unigene10531_	Unigene13620_	8	13	10.198	1	Unigene10531_	Unigene18269_
Unigene10543_	Unigene10543_	1	1	1	1	Unigene10543_	Unigene10794_	1	1	1	1	Unigene10543_	Unigene17621_	1	1	1	1	Unigene10543_	Unigene2365_	1	1	1	1	Unigene10543_	Unigene1289_	7	3	4.58258	1	Unigene10543_	Unigene9814_	5	5	5	1	Unigene10543_	Unigene18136_	6	7	6.48074	-1	Unigene10543_	Unigene12764_	8	7	7.48331	1	Unigene10543_	Unigene3540_
Unigene10544_	Unigene10544_	1	1	1	1	Unigene10544_	Unigene41218_	2	3	2.44949	-1	Unigene10544_	Unigene4114_	3	3	3	-1	Unigene10544_	Unigene15466_	4	4	4	-1	Unigene10544_	Unigene16990_	5	6	5.47723	-1	Unigene10544_	Unigene14153_	6	7	6.48074	-1	Unigene10544_	Unigene10998_	7	7	7	-1	Unigene10544_	Unigene30720_	8	12	9.79796	-1	Unigene10544_	Unigene10381_
Unigene10545_	Unigene10545_	1	1	1	1	Unigene10545_	Unigene11226_	2	2	2	1	Unigene10545_	Unigene18252_	3	4	3.4641	1	Unigene10545_	Unigene5063_	4	4	4	-1	Unigene10545_	Unigene18310_	5	4	4.47214	1	Unigene10545_	Unigene15136_	6	4	4.89898	1	Unigene10545_	Unigene18241_	7	6	6.48074	1	Unigene10545_	Unigene2993_	8	9	8.48528	0.999	Unigene10545_	Unigene15479_
Unigene10554_	Unigene10554_	1	1	1	1	Unigene10554_	Unigene20797_	2	3	2.44949	-1	Unigene10554_	Unigene15321_	3	5	3.87298	-1	Unigene10554_	Unigene8882_	4	6	4.89898	-1	Unigene10554_	Unigene6699_	5	5	5	1	Unigene10554_	Unigene1904_	6	9	7.34847	1	Unigene10554_	Unigene13046_	7	10	8.3666	-1	Unigene10554_	Unigene5101_	8	10	8.94427	1	Unigene10554_	Unigene5996_
Unigene10556_	Unigene10556_	1	1	1	1	Unigene10556_	Unigene78_	2	2	2	-1	Unigene10556_	Unigene15484_	3	6	4.24264	1	Unigene10556_	Unigene6441_	4	5	4.47214	1	Unigene10556_	Unigene10363_	5	6	5.47723	-1	Unigene10556_	Unigene11393_	6	6	6	-1	Unigene10556_	Unigene5575_	7	9	7.93725	1	Unigene10556_	Unigene9054_	8	9	8.48528	1	Unigene10556_	Unigene1314_
Unigene10565_	Unigene10565_	1	1	1	1	Unigene10565_	Unigene9189_	1	1	1	-1	Unigene10565_	Unigene1138_	3	2	2.44949	-1	Unigene10565_	Unigene22027_	5	3	3.87298	1	Unigene10565_	Unigene6252_	4	4	4	1	Unigene10565_	Unigene15264_	6	5	5.47723	1	Unigene10565_	Unigene18022_	7	10	8.3666	-1	Unigene10565_	Unigene18562_	8	11	9.38083	1	Unigene10565_	Unigene5622_
Unigene10569_	Unigene10569_	1	1	1	1	Unigene10569_	Unigene2330_	1	1	1	1	Unigene10569_	Unigene16926_	4	2	2.82843	1	Unigene10569_	Unigene16934_	3	3	3	1	Unigene10569_	Unigene13923_	5	7	5.91608	1	Unigene10569_	Unigene9796_	6	7	6.48074	-1	Unigene10569_	Unigene10569_	1	1	7	1	Unigene10569_	Unigene34728_	7	7	7	1	Unigene10569_	Unigene18420_
Unigene1057_	Unigene1057_	1	1	1	1	Unigene1057_	Unigene34742_	2	2	2	1	Unigene1057_	Unigene10349_	3	3	3	1	Unigene1057_	Unigene9411_	4	3	3.4641	1	Unigene1057_	Unigene32858_	6	4	4.89898	1	Unigene1057_	Unigene20044_	5	6	5.47723	1	Unigene1057_	Unigene8841_	7	7	7	1	Unigene1057_	Unigene316_	8	8	8	1	Unigene1057_	Unigene4895_
Unigene1058_	Unigene1058_	1	1	1	1	Unigene1058_	Unigene13660_	1	1	1	1	Unigene1058_	Unigene1008_	3	3	3	1	Unigene1058_	Unigene21751_	5	3	3.87298	1	Unigene1058_	Unigene15680_	4	5	4.47214	1	Unigene1058_	Unigene3267_	7	5	5.91608	1	Unigene1058_	Unigene6785_	6	7	6.48074	1	Unigene1058_	Unigene5391_	8	7	7.48331	-1	Unigene1058_	Unigene6856_
Unigene106_	Unigene10198_	1	1	1	1	Unigene106_	Unigene106_	1	1	1	1	Unigene106_	Unigene7432_	3	2	2.44949	1	Unigene106_	Unigene34726_	4	4	4	1	Unigene106_	Unigene4516_	5	4	4.47214	1	Unigene106_	Unigene592_	5	5	5	1	Unigene106_	Unigene7708_	7	5	5.91608	1	Unigene106_	Unigene11604_	8	7	7.48331	1	Unigene106_	Unigene9950_
Unigene10601_	Unigene10601_	1	1	1	1	Unigene10601_	Unigene4719_	2	3	2.44949	-1	Unigene10601_	Unigene249_	4	2	2.82843	-1	Unigene10601_	Unigene14436_	3	3	3	1	Unigene10601_	Unigene20907_	5	5	5	1	Unigene10601_	Unigene18565_	6	6	6	1	Unigene10601_	Unigene14519_	7	11	8.77496	1	Unigene10601_	Unigene3130_	8	11	9.38083	1	Unigene10601_	Unigene16209_
Unigene10610_	Unigene10610_	1	1	1	1	Unigene10610_	Unigene5000_	2	3	2.44949	1	Unigene10610_	Unigene19465_	4	2	2.82843	1	Unigene10610_	Unigene4956_	3	3	3	1	Unigene10610_	Unigene10977_	5	9	6.7082	1	Unigene10610_	Unigene15982_	6	9	7.34847	-1	Unigene10610_	Unigene653_	7	11	8.77496	-1	Unigene10610_	Unigene25956_	8	12	9.79796	-1	Unigene10610_	Unigene18030_
Unigene10612_	Unigene10612_	1	1	1	1	Unigene10612_	Unigene194_	2	4	2.82843	-1	Unigene10612_	Unigene19532_	3	5	3.87298	1	Unigene10612_	Unigene18941_	5	4	4.47214	1	Unigene10612_	Unigene14023_	4	6	4.89898	1	Unigene10612_	Unigene9971_	6	4	4.89898	1	Unigene10612_	Unigene13740_	7	6	6.48074	1	Unigene10612_	Unigene5329_	10	7	8.3666	1	Unigene10612_	Unigene5356_
Unigene10613_	Unigene10613_	1	1	1	1	Unigene10613_	Unigene15531_	2	3	2.44949	-1	Unigene10613_	Unigene9194_	3	4	3.4641	-1	Unigene10613_	Unigene19433_	4	5	4.47214	1	Unigene10613_	Unigene98_	4	5	4.47214	1	Unigene10613_	Unigene17849_	6	5	5.47723	1	Unigene10613_	Unigene5560_	7	5	5.91608	1	Unigene10613_	Unigene5841_	8	5	6.32456	1	Unigene10613_	Unigene3718_
Unigene10614_	Unigene10614_	1	1	1	1	Unigene10614_	Unigene18854_	1	1	1	1	Unigene10614_	Unigene6146_	3	2	2.44949	-1	Unigene10614_	Unigene11121_	4	3	3.4641	1	Unigene10614_	Unigene11134_	5	8	6.32456	1	Unigene10614_	Unigene11969_	6	10	7.74597	1	Unigene10614_	Unigene17263_	7	11	8.77496	1	Unigene10614_	Unigene11986_	8	11	9.38083	1	Unigene10614_	Unigene8282_
Unigene10615_	Unigene10615_	1	1	1	1	Unigene10615_	Unigene12792_	1	1	1	1	Unigene10615_	Unigene20786_	1	1	1	1	Unigene10615_	Unigene6759_	1	1	1	1	Unigene10615_	Unigene33243_	5	7	5.91608	1	Unigene10615_	Unigene33119_	5	8	6.32456	1	Unigene10615_	Unigene34687_	5	8	6.32456	1	Unigene10615_	Unigene34689_	5	8	6.32456	1	Unigene10615_	Unigene8970_
Unigene10629_	Unigene10629_	1	1	1	1	Unigene10629_	Unigene20741_	2	2	2	1	Unigene10629_	Unigene18321_	4	2	2.82843	-1	Unigene10629_	Unigene987_	3	3	3	-1	Unigene10629_	Unigene2211_	5	4	4.47214	-1	Unigene10629_	Unigene17946_	6	6	6	-1	Unigene10629_	Unigene5077_	7	9	7.93725	-1	Unigene10629_	Unigene14656_	8	9	8.48528	1	Unigene10629_	Unigene18977_
Unigene10634_	Unigene10634_	1	1	1	1	Unigene10634_	Unigene19148_	2	4	2.82843	-1	Unigene10634_	Unigene1324_	3	4	3.4641	1	Unigene10634_	Unigene18133_	4	4	4	1	Unigene10634_	Unigene3993_	5	5	5	1	Unigene10634_	Unigene20133_	6	5	5.47723	1	Unigene10634_	Unigene19856_	7	8	7.48331	1	Unigene10634_	Unigene14652_	8	9	8.48528	1	Unigene10634_	Unigene5173_
Unigene10652_	Unigene10652_	1	1	1	1	Unigene10652_	Unigene14854_	2	4	2.82843	1	Unigene10652_	Unigene9856_	3	4	3.4641	1	Unigene10652_	Unigene16190_	4	5	4.47214	1	Unigene10652_	Unigene20760_	5	5	5	1	Unigene10652_	Unigene13206_	6	6	6	1	Unigene10652_	Unigene15625_	7	8	7.48331	1	Unigene10652_	Unigene1368_	9	10	9.48683	0.999	Unigene10652_	Unigene720_
Unigene1067_	Unigene1067_	1	1	1	1	Unigene1067_	Unigene2119_	2	2	2	1	Unigene1067_	Unigene8712_	2	2	2	-1	Unigene1067_	Unigene14261_	4	5	4.47214	1	Unigene1067_	Unigene34691_	4	5	4.47214	1	Unigene1067_	Unigene21185_	6	8	6.9282	-1	Unigene1067_	Unigene5476_	10	5	7.07107	1	Unigene1067_	Unigene4612_	7	9	7.93725	1	Unigene1067_	Unigene5863_
Unigene10675_	Unigene10675_	1	1	1	1	Unigene10675_	Unigene14987_	1	1	1	-1	Unigene10675_	Unigene2373_	1	1	1	-1	Unigene10675_	Unigene11415_	4	4	4	-1	Unigene10675_	Unigene32550_	4	4	4	-1	Unigene10675_	Unigene10799_	8	4	5.65685	-1	Unigene10675_	Unigene11945_	9	4	6	-1	Unigene10675_	Unigene4423_	6	6	6	-1	Unigene10675_	Unigene8895_
Unigene10683_	Unigene10683_	1	1	1	1	Unigene10683_	Unigene13589_	1	1	1	1	Unigene10683_	Unigene2952_	3	2	2.44949	1	Unigene10683_	Unigene4983_	4	5	4.47214	-1	Unigene10683_	Unigene15119_	5	5	5	-1	Unigene10683_	Unigene4433_	6	6	6	-1	Unigene10683_	Unigene6860_	7	6	6.48074	1	Unigene10683_	Unigene20715_	8	10	8.94427	-1	Unigene10683_	Unigene7697_
Unigene10687_	Unigene10687_	1	1	1	1	Unigene10687_	Unigene5400_	2	3	2.44949	-1	Unigene10687_	Unigene27395_	3	3	3	1	Unigene10687_	Unigene13571_	5	3	3.87298	-1	Unigene10687_	Unigene10696_	4	6	4.89898	1	Unigene10687_	Unigene17990_	8	4	5.65685	-1	Unigene10687_	Unigene483_	6	8	6.9282	-1	Unigene10687_	Unigene18530_	7	8	7.48331	1	Unigene10687_	Unigene2469_
Unigene10689_	Unigene10689_	1	1	1	1	Unigene10689_	Unigene17776_	2	2	2	-1	Unigene10689_	Unigene2709_	3	4	3.4641	1	Unigene10689_	Unigene14231_	4	4	4	1	Unigene10689_	Unigene18159_	5	5	5	-1	Unigene10689_	Unigene18952_	6	11	8.12404	1	Unigene10689_	Unigene19354_	7	11	8.77496	1	Unigene10689_	Unigene3174_	8	12	9.79796	1	Unigene10689_	Unigene6616_
Unigene10696_	Unigene10696_	1	1	1	1	Unigene10696_	Unigene27395_	2	4	2.82843	1	Unigene10696_	Unigene483_	2	4	2.82843	-1	Unigene10696_	Unigene18530_	4	4	4	1	Unigene10696_	Unigene5400_	5	4	4.47214	-1	Unigene10696_	Unigene10687_	6	4	4.89898	1	Unigene10696_	Unigene15698_	7	5	5.91608	1	Unigene10696_	Unigene745_	8	5	6.32456	1	Unigene10696_	Unigene13571_
Unigene10714_	Unigene10714_	1	1	1	1	Unigene10714_	Unigene34121_	2	3	2.44949	1	Unigene10714_	Unigene5102_	3	3	3	1	Unigene10714_	Unigene1109_	4	6	4.89898	1	Unigene10714_	Unigene14720_	7	5	5.91608	-1	Unigene10714_	Unigene21979_	5	8	6.32456	1	Unigene10714_	Unigene13477_	6	8	6.9282	1	Unigene10714_	Unigene18052_	9	6	7.34847	1	Unigene10714_	Unigene4929_
Unigene10715_	Unigene10715_	1	1	1	1	Unigene10715_	Unigene1535_	2	2	2	1	Unigene10715_	Unigene9394_	3	4	3.4641	1	Unigene10715_	Unigene9949_	5	3	3.87298	1	Unigene10715_	Unigene19129_	6	4	4.89898	1	Unigene10715_	Unigene9013_	4	6	4.89898	1	Unigene10715_	Unigene7561_	7	7	7	1	Unigene10715_	Unigene9249_	10	5	7.07107	1	Unigene10715_	Unigene15222_
Unigene10739_	Unigene10739_	1	1	1	1	Unigene10739_	Unigene11365_	2	2	2	1	Unigene10739_	Unigene19170_	3	2	2.44949	-1	Unigene10739_	Unigene10196_	4	7	5.2915	-1	Unigene10739_	Unigene9266_	5	7	5.91608	1	Unigene10739_	Unigene20165_	6	8	6.9282	-1	Unigene10739_	Unigene18688_	9	6	7.34847	-1	Unigene10739_	Unigene5965_	7	8	7.48331	1	Unigene10739_	Unigene20213_
Unigene1074_	Unigene1074_	1	1	1	1	Unigene1074_	Unigene22664_	2	2	2	1	Unigene1074_	Unigene11361_	3	3	3	1	Unigene1074_	Unigene12775_	4	5	4.47214	1	Unigene1074_	Unigene1158_	5	7	5.91608	1	Unigene1074_	Unigene4515_	6	6	6	1	Unigene1074_	Unigene11381_	8	8	8	1	Unigene1074_	Unigene11314_	7	10	8.3666	1	Unigene1074_	Unigene16829_
Unigene10754_	Unigene10754_	1	1	1	1	Unigene10754_	Unigene12143_	1	1	1	1	Unigene10754_	Unigene12282_	1	1	1	1	Unigene10754_	Unigene12903_	1	1	1	1	Unigene10754_	Unigene17259_	1	1	1	1	Unigene10754_	Unigene19547_	1	1	1	1	Unigene10754_	Unigene20402_	1	1	1	1	Unigene10754_	Unigene21027_	1	1	1	1	Unigene10754_	Unigene28616_
Unigene10755_	Unigene10755_	1	1	1	1	Unigene10755_	Unigene14942_	2	2	2	1	Unigene10755_	Unigene15619_	4	2	2.82843	1	Unigene10755_	Unigene14106_	3	3	3	1	Unigene10755_	Unigene156_	5	4	4.47214	1	Unigene10755_	Unigene15836_	6	4	4.89898	1	Unigene10755_	Unigene18553_	7	5	5.91608	1	Unigene10755_	Unigene296_	8	9	8.48528	1	Unigene10755_	Unigene14698_
Unigene10764_	Unigene10764_	1	1	1	1	Unigene10764_	Unigene19988_	2	2	2	1	Unigene10764_	Unigene13210_	3	7	4.58258	1	Unigene10764_	Unigene19022_	4	7	5.2915	-1	Unigene10764_	Unigene8948_	8	4	5.65685	1	Unigene10764_	Unigene14943_	5	7	5.91608	-1	Unigene10764_	Unigene19814_	6	8	6.9282	-1	Unigene10764_	Unigene387_	9	6	7.34847	1	Unigene10764_	Unigene28700_
Unigene1077_	Unigene1077_	1	1	1	1	Unigene1077_	Unigene15510_	2	3	2.44949	1	Unigene1077_	Unigene2779_	3	3	3	-1	Unigene1077_	Unigene4951_	4	4	4	1	Unigene1077_	Unigene8921_	5	4	4.47214	1	Unigene1077_	Unigene9672_	7	4	5.2915	1	Unigene1077_	Unigene9329_	6	5	5.47723	1	Unigene1077_	Unigene9127_	8	9	8.48528	-1	Unigene1077_	Unigene7406_
Unigene10784_	Unigene10784_	1	1	1	1	Unigene10784_	Unigene683_	1	1	1	1	Unigene10784_	Unigene5960_	3	2	2.44949	-1	Unigene10784_	Unigene7941_	4	3	3.4641	1	Unigene10784_	Unigene4404_	5	8	6.32456	-1	Unigene10784_	Unigene18698_	6	8	6.9282	1	Unigene10784_	Unigene25826_	7	9	7.93725	1	Unigene10784_	Unigene34420_	8	9	8.48528	1	Unigene10784_	Unigene16697_
Unigene10794_	Unigene10543_	1	1	1	1	Unigene10794_	Unigene10794_	1	1	1	1	Unigene10794_	Unigene17621_	1	1	1	1	Unigene10794_	Unigene9814_	1	1	1	1	Unigene10794_	Unigene18136_	5	3	3.87298	-1	Unigene10794_	Unigene2365_	5	3	3.87298	1	Unigene10794_	Unigene12764_	7	5	5.91608	1	Unigene10794_	Unigene3540_	7	5	5.91608	1	Unigene10794_	Unigene1289_
Unigene10796_	Unigene10796_	1	1	1	1	Unigene10796_	Unigene5707_	1	1	1	1	Unigene10796_	Unigene8146_	3	4	3.4641	1	Unigene10796_	Unigene21433_	4	5	4.47214	1	Unigene10796_	Unigene13251_	6	4	4.89898	-1	Unigene10796_	Unigene6233_	7	4	5.2915	1	Unigene10796_	Unigene13893_	5	7	5.91608	-1	Unigene10796_	Unigene26851_	9	6	7.34847	1	Unigene10796_	Unigene18487_
Unigene10799_	Unigene10799_	1	1	1	1	Unigene10799_	Unigene11945_	1	1	1	1	Unigene10799_	Unigene2373_	3	8	4.89898	1	Unigene10799_	Unigene10675_	4	8	5.65685	-1	Unigene10799_	Unigene14987_	5	8	6.32456	1	Unigene10799_	Unigene11415_	6	8	6.9282	1	Unigene10799_	Unigene32550_	6	8	6.9282	1	Unigene10799_	Unigene20377_	10	6	7.74597	1	Unigene10799_	Unigene4423_
Unigene108_	Unigene108_	1	1	1	1	Unigene108_	Unigene8889_	2	3	2.44949	1	Unigene108_	Unigene929_	3	3	3	1	Unigene108_	Unigene10149_	4	4	4	-1	Unigene108_	Unigene14666_	5	4	4.47214	1	Unigene108_	Unigene9627_	6	5	5.47723	1	Unigene108_	Unigene13457_	7	6	6.48074	1	Unigene108_	Unigene15571_	8	7	7.48331	1	Unigene108_	Unigene10483_
Unigene10804_	Unigene10804_	1	1	1	1	Unigene10804_	Unigene33132_	1	1	1	1	Unigene10804_	Unigene4007_	1	1	1	1	Unigene10804_	Unigene7584_	4	2	2.82843	1	Unigene10804_	Unigene19093_	7	3	4.58258	1	Unigene10804_	Unigene5428_	5	8	6.32456	1	Unigene10804_	Unigene9852_	6	9	7.34847	1	Unigene10804_	Unigene5075_	11	10	10.4881	1	Unigene10804_	Unigene13784_
Unigene10806_	Unigene10509_	1	1	1	1	Unigene10806_	Unigene10806_	1	1	1	1	Unigene10806_	Unigene14649_	1	1	1	1	Unigene10806_	Unigene33_	4	4	4	1	Unigene10806_	Unigene14024_	5	5	5	1	Unigene10806_	Unigene26283_	6	6	6	1	Unigene10806_	Unigene7632_	6	6	6	1	Unigene10806_	Unigene19376_	8	9	8.48528	1	Unigene10806_	Unigene17518_
Unigene1081_	Unigene1081_	1	1	1	1	Unigene1081_	Unigene15785_	1	1	1	1	Unigene1081_	Unigene7410_	3	3	3	1	Unigene1081_	Unigene13781_	4	3	3.4641	1	Unigene1081_	Unigene7529_	5	4	4.47214	-1	Unigene1081_	Unigene2932_	6	4	4.89898	1	Unigene1081_	Unigene16364_	7	5	5.91608	-1	Unigene1081_	Unigene4903_	8	6	6.9282	1	Unigene1081_	Unigene9268_
Unigene10829_	Unigene10829_	1	1	1	1	Unigene10829_	Unigene1146_	2	3	2.44949	-1	Unigene10829_	Unigene18424_	3	3	3	1	Unigene10829_	Unigene5985_	4	6	4.89898	1	Unigene10829_	Unigene16481_	5	7	5.91608	-1	Unigene10829_	Unigene8542_	6	7	6.48074	1	Unigene10829_	Unigene352_	7	8	7.48331	1	Unigene10829_	Unigene20364_	8	8	8	1	Unigene10829_	Unigene12614_
Unigene1085_	Unigene1085_	1	1	1	1	Unigene1085_	Unigene17751_	2	4	2.82843	-1	Unigene1085_	Unigene5276_	4	3	3.4641	1	Unigene1085_	Unigene9391_	3	5	3.87298	-1	Unigene1085_	Unigene4962_	8	4	5.65685	-1	Unigene1085_	Unigene1155_	5	7	5.91608	-1	Unigene1085_	Unigene867_	6	7	6.48074	-1	Unigene1085_	Unigene15090_	7	7	7	-1	Unigene1085_	Unigene9126_
Unigene10867_	Unigene10867_	1	1	1	1	Unigene10867_	Unigene9894_	1	1	1	-1	Unigene10867_	Unigene19389_	3	2	2.44949	1	Unigene10867_	Unigene160_	4	4	4	1	Unigene10867_	Unigene14325_	5	4	4.47214	1	Unigene10867_	Unigene11091_	6	4	4.89898	-1	Unigene10867_	Unigene6677_	7	4	5.2915	1	Unigene10867_	Unigene20609_	10	8	8.94427	1	Unigene10867_	Unigene18508_
Unigene10872_	Unigene10872_	1	1	1	1	Unigene10872_	Unigene20166_	2	2	2	-1	Unigene10872_	Unigene15573_	3	4	3.4641	-1	Unigene10872_	Unigene16392_	6	2	3.4641	-1	Unigene10872_	Unigene4528_	4	4	4	1	Unigene10872_	Unigene13464_	5	6	5.47723	1	Unigene10872_	Unigene19110_	9	5	6.7082	1	Unigene10872_	Unigene9885_	7	7	7	1	Unigene10872_	Unigene14366_
Unigene10874_	Unigene10874_	1	1	1	1	Unigene10874_	Unigene6423_	2	2	2	1	Unigene10874_	Unigene15869_	3	2	2.44949	-1	Unigene10874_	Unigene1432_	4	3	3.4641	1	Unigene10874_	Unigene19142_	5	3	3.87298	1	Unigene10874_	Unigene2825_	6	7	6.48074	1	Unigene10874_	Unigene10471_	7	8	7.48331	-1	Unigene10874_	Unigene5461_	8	8	8	1	Unigene10874_	Unigene16499_
Unigene1088_	Unigene1088_	1	1	1	1	Unigene1088_	Unigene21529_	2	2	2	1	Unigene1088_	Unigene14014_	3	2	2.44949	1	Unigene1088_	Unigene9282_	5	3	3.87298	-1	Unigene1088_	Unigene2142_	4	4	4	1	Unigene1088_	Unigene5161_	6	8	6.9282	1	Unigene1088_	Unigene7388_	8	7	7.48331	1	Unigene1088_	Unigene766_	7	9	7.93725	1	Unigene1088_	Unigene5113_
Unigene10886_	Unigene10886_	1	1	1	1	Unigene10886_	Unigene9134_	2	3	2.44949	-1	Unigene10886_	Unigene19937_	3	3	3	1	Unigene10886_	Unigene1883_	4	3	3.4641	1	Unigene10886_	Unigene16965_	5	3	3.87298	1	Unigene10886_	Unigene10419_	6	6	6	1	Unigene10886_	Unigene5900_	7	10	8.3666	1	Unigene10886_	Unigene7387_	8	12	9.79796	1	Unigene10886_	Unigene20056_
Unigene10889_	Unigene10889_	1	1	1	1	Unigene10889_	Unigene10952_	2	2	2	1	Unigene10889_	Unigene14820_	2	2	2	1	Unigene10889_	Unigene4355_	4	4	4	1	Unigene10889_	Unigene10088_	5	5	5	-1	Unigene10889_	Unigene924_	6	6	6	-1	Unigene10889_	Unigene10381_	7	7	7	-1	Unigene10889_	Unigene17626_	9	6	7.34847	-1	Unigene10889_	Unigene30720_
Unigene10896_	Unigene10896_	1	1	1	1	Unigene10896_	Unigene11738_	2	4	2.82843	-1	Unigene10896_	Unigene18684_	2	4	2.82843	1	Unigene10896_	Unigene14160_	4	4	4	-1	Unigene10896_	Unigene13697_	4	5	4.47214	-1	Unigene10896_	Unigene4054_	6	4	4.89898	-1	Unigene10896_	Unigene5263_	6	4	4.89898	-1	Unigene10896_	Unigene9272_	6	5	5.47723	-1	Unigene10896_	Unigene15234_
Unigene10904_	Unigene10904_	1	1	1	1	Unigene10904_	Unigene17700_	1	1	1	-1	Unigene10904_	Unigene16941_	3	5	3.87298	1	Unigene10904_	Unigene20451_	3	5	3.87298	1	Unigene10904_	Unigene5987_	5	5	5	1	Unigene10904_	Unigene6214_	6	6	6	1	Unigene10904_	Unigene22716_	9	11	9.94987	1	Unigene10904_	Unigene373_	7	15	10.247	1	Unigene10904_	Unigene12875_
Unigene10916_	Unigene10916_	1	1	1	1	Unigene10916_	Unigene9952_	2	4	2.82843	1	Unigene10916_	Unigene17124_	3	3	3	1	Unigene10916_	Unigene5057_	4	4	4	-1	Unigene10916_	Unigene674_	5	6	5.47723	-1	Unigene10916_	Unigene222_	6	6	6	-1	Unigene10916_	Unigene9523_	7	9	7.93725	1	Unigene10916_	Unigene10444_	8	9	8.48528	-1	Unigene10916_	Unigene674_
Unigene10921_	Unigene10921_	1	1	1	1	Unigene10921_	Unigene14136_	2	2	2	1	Unigene10921_	Unigene9630_	3	5	3.87298	1	Unigene10921_	Unigene17839_	4	6	4.89898	1	Unigene10921_	Unigene2974_	6	4	4.89898	1	Unigene10921_	Unigene21784_	5	6	5.47723	-1	Unigene10921_	Unigene13818_	7	6	6.48074	-1	Unigene10921_	Unigene18524_	9	6	7.34847	1	Unigene10921_	Unigene1382_
Unigene10922_	Unigene10922_	1	1	1	1	Unigene10922_	Unigene11999_	1	1	1	1	Unigene10922_	Unigene19822_	3	4	3.4641	-1	Unigene10922_	Unigene18562_	4	5	4.47214	1	Unigene10922_	Unigene5622_	4	5	4.47214	1	Unigene10922_	Unigene18022_	6	6	6	-1	Unigene10922_	Unigene17805_	7	7	7	-1	Unigene10922_	Unigene4812_	9	7	7.93725	-1	Unigene10922_	Unigene15264_
Unigene10926_	Unigene10926_	1	1	1	1	Unigene10926_	Unigene20420_	2	2	2	-1	Unigene10926_	Unigene17850_	3	4	3.4641	-1	Unigene10926_	Unigene802_	4	3	3.4641	1	Unigene10926_	Unigene19836_	6	5	5.47723	-1	Unigene10926_	Unigene9620_	5	6	5.47723	1	Unigene10926_	Unigene8587_	7	5	5.91608	1	Unigene10926_	Unigene5443_	8	5	6.32456	1	Unigene10926_	Unigene15828_
Unigene10938_	Unigene10938_	1	1	1	1	Unigene10938_	Unigene19326_	2	2	2	-1	Unigene10938_	Unigene9420_	3	3	3	-1	Unigene10938_	Unigene400_	4	4	4	-1	Unigene10938_	Unigene398_	5	6	5.47723	-1	Unigene10938_	Unigene9792_	6	7	6.48074	1	Unigene10938_	Unigene34697_	7	8	7.48331	-1	Unigene10938_	Unigene385_	8	10	8.94427	1	Unigene10938_	Unigene3004_
Unigene1094_	Unigene10283_	1	1	1	-1	Unigene1094_	Unigene1094_	1	1	1	1	Unigene1094_	Unigene42_	1	1	1	1	Unigene1094_	Unigene558_	4	4	4	1	Unigene1094_	Unigene15525_	5	7	5.91608	-1	Unigene1094_	Unigene1969_	6	10	7.74597	-1	Unigene1094_	Unigene540_	7	10	8.3666	-1	Unigene1094_	Unigene34709_	10	11	10.4881	-1	Unigene1094_	Unigene14078_
Unigene10943_	Unigene10943_	1	1	1	1	Unigene10943_	Unigene15792_	1	1	1	1	Unigene10943_	Unigene20608_	1	1	1	-1	Unigene10943_	Unigene6254_	1	1	1	-1	Unigene10943_	Unigene19371_	5	3	3.87298	-1	Unigene10943_	Unigene4010_	6	4	4.89898	1	Unigene10943_	Unigene11795_	7	5	5.91608	-1	Unigene10943_	Unigene35313_	8	6	6.9282	1	Unigene10943_	Unigene4566_
Unigene10946_	Unigene10946_	1	1	1	1	Unigene10946_	Unigene1943_	1	1	1	1	Unigene10946_	Unigene10505_	3	3	3	1	Unigene10946_	Unigene2483_	5	3	3.87298	1	Unigene10946_	Unigene2274_	4	4	4	1	Unigene10946_	Unigene18638_	7	3	4.58258	1	Unigene10946_	Unigene1291_	5	5	5	1	Unigene10946_	Unigene15469_	8	8	8	1	Unigene10946_	Unigene9397_
Unigene10952_	Unigene10952_	1	1	1	1	Unigene10952_	Unigene10889_	2	2	2	1	Unigene10952_	Unigene14820_	3	3	3	1	Unigene10952_	Unigene10088_	4	4	4	-1	Unigene10952_	Unigene4355_	5	5	5	1	Unigene10952_	Unigene10381_	6	6	6	-1	Unigene10952_	Unigene30720_	7	6	6.48074	-1	Unigene10952_	Unigene924_	8	7	7.48331	-1	Unigene10952_	Unigene14153_
Unigene10953_	Unigene10953_	1	1	1	1	Unigene10953_	Unigene5854_	2	2	2	-1	Unigene10953_	Unigene14774_	3	4	3.4641	-1	Unigene10953_	Unigene15479_	4	4	4	-1	Unigene10953_	Unigene37328_	5	5	5	-1	Unigene10953_	Unigene11926_	6	6	6	-1	Unigene10953_	Unigene2993_	7	6	6.48074	-1	Unigene10953_	Unigene11002_	8	9	8.48528	-0.999	Unigene10953_	Unigene6604_
Unigene10955_	Unigene10955_	1	1	1	1	Unigene10955_	Unigene14372_	1	1	1	-1	Unigene10955_	Unigene6133_	1	1	1	1	Unigene10955_	Unigene4505_	5	3	3.87298	1	Unigene10955_	Unigene3158_	4	4	4	1	Unigene10955_	Unigene5748_	6	4	4.89898	1	Unigene10955_	Unigene5417_	7	5	5.91608	-1	Unigene10955_	Unigene6833_	8	7	7.48331	-1	Unigene10955_	Unigene247_
Unigene10957_	Unigene10957_	1	1	1	1	Unigene10957_	Unigene39834_	2	2	2	1	Unigene10957_	Unigene6165_	3	2	2.44949	1	Unigene10957_	Unigene11767_	4	4	4	1	Unigene10957_	Unigene1262_	5	4	4.47214	1	Unigene10957_	Unigene19838_	5	4	4.47214	1	Unigene10957_	Unigene33160_	5	4	4.47214	1	Unigene10957_	Unigene32638_	9	6	7.34847	1	Unigene10957_	Unigene2135_
Unigene10965_	Unigene10965_	1	1	1	1	Unigene10965_	Unigene15241_	1	1	1	-1	Unigene10965_	Unigene428_	1	1	1	-1	Unigene10965_	Unigene3216_	4	2	2.82843	1	Unigene10965_	Unigene18245_	5	3	3.87298	1	Unigene10965_	Unigene13995_	7	5	5.91608	-1	Unigene10965_	Unigene20284_	6	7	6.48074	1	Unigene10965_	Unigene13458_	8	8	8	1	Unigene10965_	Unigene5961_
Unigene10968_	Unigene10968_	1	1	1	1	Unigene10968_	Unigene9469_	2	3	2.44949	1	Unigene10968_	Unigene3686_	3	3	3	1	Unigene10968_	Unigene1737_	4	3	3.4641	-1	Unigene10968_	Unigene15287_	5	4	4.47214	-1	Unigene10968_	Unigene17107_	6	7	6.48074	-1	Unigene10968_	Unigene9759_	7	6	6.48074	1	Unigene10968_	Unigene13303_	8	11	9.38083	-1	Unigene10968_	Unigene14305_
Unigene10970_	Unigene10970_	1	1	1	1	Unigene10970_	Unigene13941_	3	2	2.44949	-1	Unigene10970_	Unigene37_	2	3	2.44949	1	Unigene10970_	Unigene8849_	4	7	5.2915	1	Unigene10970_	Unigene3765_	5	7	5.91608	-1	Unigene10970_	Unigene9339_	6	7	6.48074	1	Unigene10970_	Unigene14_	9	5	6.7082	-1	Unigene10970_	Unigene18071_	10	6	7.74597	1	Unigene10970_	Unigene6212_
Unigene10977_	Unigene10977_	1	1	1	1	Unigene10977_	Unigene15982_	1	1	1	-1	Unigene10977_	Unigene25956_	3	2	2.44949	-1	Unigene10977_	Unigene19465_	4	3	3.4641	1	Unigene10977_	Unigene10610_	9	5	6.7082	1	Unigene10977_	Unigene14164_	5	10	7.07107	-1	Unigene10977_	Unigene12521_	6	11	8.12404	1	Unigene10977_	Unigene1758_	7	11	8.77496	1	Unigene10977_	Unigene5000_
Unigene10980_	Unigene10980_	1	1	1	1	Unigene10980_	Unigene8991_	1	1	1	-1	Unigene10980_	Unigene4846_	3	4	3.4641	1	Unigene10980_	Unigene15282_	4	5	4.47214	1	Unigene10980_	Unigene19475_	5	4	4.47214	-1	Unigene10980_	Unigene11179_	7	4	5.2915	-1	Unigene10980_	Unigene18693_	6	5	5.47723	1	Unigene10980_	Unigene38938_	8	5	6.32456	1	Unigene10980_	Unigene19176_
Unigene10988_	Unigene10988_	1	1	1	1	Unigene10988_	Unigene14670_	1	1	1	1	Unigene10988_	Unigene18332_	3	4	3.4641	1	Unigene10988_	Unigene7404_	3	4	3.4641	1	Unigene10988_	Unigene9467_	5	5	5	1	Unigene10988_	Unigene17974_	6	5	5.47723	1	Unigene10988_	Unigene18615_	7	6	6.48074	1	Unigene10988_	Unigene34534_	9	6	7.34847	1	Unigene10988_	Unigene18035_
Unigene1099_	Unigene1099_	1	1	1	1	Unigene1099_	Unigene19940_	1	1	1	1	Unigene1099_	Unigene92_	1	1	1	1	Unigene1099_	Unigene18871_	5	4	4.47214	1	Unigene1099_	Unigene5945_	4	6	4.89898	-1	Unigene1099_	Unigene33108_	6	11	8.12404	-1	Unigene1099_	Unigene7978_	7	11	8.77496	-1	Unigene1099_	Unigene17764_	12	9	10.3923	1	Unigene1099_	Unigene20725_
Unigene10997_	Unigene10997_	1	1	1	1	Unigene10997_	Unigene676_	1	1	1	-1	Unigene10997_	Unigene5758_	3	3	3	1	Unigene10997_	Unigene20289_	4	3	3.4641	1	Unigene10997_	Unigene13609_	5	4	4.47214	1	Unigene10997_	Unigene9844_	6	7	6.48074	1	Unigene10997_	Unigene7561_	7	8	7.48331	1	Unigene10997_	Unigene9013_	10	9	9.48683	1	Unigene10997_	Unigene9504_
Unigene10998_	Unigene10998_	1	1	1	1	Unigene10998_	Unigene11572_	2	6	3.4641	1	Unigene10998_	Unigene4114_	3	4	3.4641	1	Unigene10998_	Unigene41218_	4	4	4	1	Unigene10998_	Unigene11586_	5	8	6.32456	-1	Unigene10998_	Unigene10544_	7	7	7	-1	Unigene10998_	Unigene3002_	6	10	7.74597	1	Unigene10998_	Unigene30545_	8	10	8.94427	1	Unigene10998_	Unigene36372_
Unigene11_	Unigene11_	1	1	1	1	Unigene11_	Unigene1384_	2	3	2.44949	-1	Unigene11_	Unigene15122_	3	3	3	-1	Unigene11_	Unigene1121_	4	3	3.4641	-1	Unigene11_	Unigene16179_	5	4	4.47214	-1	Unigene11_	Unigene15483_	6	5	5.47723	-1	Unigene11_	Unigene5389_	9	8	8.48528	1	Unigene11_	Unigene7890_	7	11	8.77496	-1	Unigene11_	Unigene3000_
Unigene11002_	Unigene11002_	1	1	1	1	Unigene11002_	Unigene6604_	2	2	2	1	Unigene11002_	Unigene18797_	3	5	3.87298	1	Unigene11002_	Unigene11742_	4	5	4.47214	-1	Unigene11002_	Unigene11926_	5	4	4.47214	1	Unigene11002_	Unigene37328_	6	4	4.89898	1	Unigene11002_	Unigene4995_	7	5	5.91608	-1	Unigene11002_	Unigene14774_	8	6	6.9282	1	Unigene11002_	Unigene10953_
Unigene11005_	Unigene11005_	1	1	1	1	Unigene11005_	Unigene19146_	2	4	2.82843	-1	Unigene11005_	Unigene15687_	3	4	3.4641	1	Unigene11005_	Unigene467_	4	4	4	-1	Unigene11005_	Unigene11889_	5	4	4.47214	1	Unigene11005_	Unigene9044_	6	4	4.89898	-1	Unigene11005_	Unigene15057_	7	6	6.48074	1	Unigene11005_	Unigene10239_	8	6	6.9282	1	Unigene11005_	Unigene7208_
Unigene1101_	Unigene1101_	1	1	1	1	Unigene1101_	Unigene1014_	2	2	2	1	Unigene1101_	Unigene5983_	3	2	2.44949	1	Unigene1101_	Unigene15962_	4	8	5.65685	1	Unigene1101_	Unigene2192_	5	8	6.32456	1	Unigene1101_	Unigene18029_	6	8	6.9282	1	Unigene1101_	Unigene1261_	7	7	7	1	Unigene1101_	Unigene1671_	8	9	8.48528	1	Unigene1101_	Unigene13242_
Unigene11012_	Unigene11012_	1	1	1	1	Unigene11012_	Unigene6806_	1	1	1	-1	Unigene11012_	Unigene39000_	3	4	3.4641	1	Unigene11012_	Unigene17910_	4	4	4	1	Unigene11012_	Unigene14930_	7	4	5.2915	1	Unigene11012_	Unigene19218_	5	7	5.91608	-1	Unigene11012_	Unigene8368_	6	8	6.9282	1	Unigene11012_	Unigene10448_	9	6	7.34847	-1	Unigene11012_	Unigene35_
Unigene11025_	Unigene11025_	1	1	1	1	Unigene11025_	Unigene2094_	2	3	2.44949	1	Unigene11025_	Unigene113_	3	4	3.4641	-1	Unigene11025_	Unigene14010_	4	3	3.4641	1	Unigene11025_	Unigene17763_	5	4	4.47214	-1	Unigene11025_	Unigene39616_	6	4	4.89898	1	Unigene11025_	Unigene9795_	7	4	5.2915	-1	Unigene11025_	Unigene13834_	8	10	8.94427	1	Unigene11025_	Unigene9994_
Unigene11033_	Unigene11033_	1	1	1	1	Unigene11033_	Unigene9010_	2	2	2	-1	Unigene11033_	Unigene20517_	3	3	3	-1	Unigene11033_	Unigene19357_	4	3	3.4641	1	Unigene11033_	Unigene14684_	5	4	4.47214	-1	Unigene11033_	Unigene13363_	6	7	6.48074	1	Unigene11033_	Unigene3863_	7	7	7	1	Unigene11033_	Unigene19366_	8	10	8.94427	1	Unigene11033_	Unigene1583_
Unigene11036_	Unigene11036_	1	1	1	1	Unigene11036_	Unigene13211_	2	2	2	1	Unigene11036_	Unigene650_	3	8	4.89898	1	Unigene11036_	Unigene10494_	4	8	5.65685	-1	Unigene11036_	Unigene5180_	5	8	6.32456	1	Unigene11036_	Unigene12665_	7	6	6.48074	1	Unigene11036_	Unigene17104_	6	8	6.9282	1	Unigene11036_	Unigene12527_	7	8	7.48331	1	Unigene11036_	Unigene8318_
Unigene11049_	Unigene11049_	1	1	1	1	Unigene11049_	Unigene10089_	2	3	2.44949	1	Unigene11049_	Unigene20481_	3	3	3	1	Unigene11049_	Unigene1663_	5	3	3.87298	-1	Unigene11049_	Unigene4441_	4	4	4	1	Unigene11049_	Unigene286_	6	6	6	1	Unigene11049_	Unigene36711_	7	7	7	1	Unigene11049_	Unigene4594_	8	7	7.48331	1	Unigene11049_	Unigene41226_
Unigene11050_	Unigene11050_	1	1	1	1	Unigene11050_	Unigene1757_	2	2	2	-1	Unigene11050_	Unigene27_	3	4	3.4641	1	Unigene11050_	Unigene20423_	4	5	4.47214	-1	Unigene11050_	Unigene18511_	5	5	5	1	Unigene11050_	Unigene5552_	6	5	5.47723	-1	Unigene11050_	Unigene63_	7	5	5.91608	-1	Unigene11050_	Unigene5895_	9	8	8.48528	1	Unigene11050_	Unigene593_
Unigene11052_	Unigene11052_	1	1	1	1	Unigene11052_	Unigene18335_	2	2	2	1	Unigene11052_	Unigene338_	3	2	2.44949	1	Unigene11052_	Unigene14038_	4	5	4.47214	-1	Unigene11052_	Unigene1797_	6	4	4.89898	-1	Unigene11052_	Unigene4549_	5	7	5.91608	-1	Unigene11052_	Unigene34744_	7	9	7.93725	-1	Unigene11052_	Unigene21911_	8	9	8.48528	-1	Unigene11052_	Unigene9515_
Unigene11055_	Unigene11055_	1	1	1	1	Unigene11055_	Unigene6095_	2	3	2.44949	-1	Unigene11055_	Unigene1606_	5	3	3.87298	-1	Unigene11055_	Unigene36692_	3	5	3.87298	-1	Unigene11055_	Unigene17016_	4	6	4.89898	-1	Unigene11055_	Unigene20_	6	7	6.48074	-1	Unigene11055_	Unigene8371_	7	7	7	1	Unigene11055_	Unigene3174_	8	8	8	-1	Unigene11055_	Unigene16358_
Unigene11057_	Unigene11057_	1	1	1	1	Unigene11057_	Unigene1556_	2	3	2.44949	-1	Unigene11057_	Unigene15249_	3	3	3	-1	Unigene11057_	Unigene18577_	4	6	4.89898	1	Unigene11057_	Unigene137_	7	4	5.2915	-1	Unigene11057_	Unigene9460_	5	6	5.47723	-1	Unigene11057_	Unigene15626_	6	8	6.9282	1	Unigene11057_	Unigene33205_	8	8	8	1	Unigene11057_	Unigene10350_
Unigene1106_	Unigene1106_	1	1	1	1	Unigene1106_	Unigene1924_	2	2	2	-1	Unigene1106_	Unigene5295_	3	4	3.4641	1	Unigene1106_	Unigene6516_	4	4	4	-1	Unigene1106_	Unigene1307_	5	6	5.47723	-1	Unigene1106_	Unigene5296_	6	5	5.47723	-1	Unigene1106_	Unigene13288_	9	6	7.34847	-1	Unigene1106_	Unigene9119_	7	9	7.93725	1	Unigene1106_	Unigene9386_
Unigene11067_	Unigene11067_	1	1	1	1	Unigene11067_	Unigene4299_	2	2	2	1	Unigene11067_	Unigene14634_	3	4	3.4641	-1	Unigene11067_	Unigene14057_	4	4	4	-1	Unigene11067_	Unigene11187_	5	7	5.91608	1	Unigene11067_	Unigene14745_	6	8	6.9282	1	Unigene11067_	Unigene17961_	7	9	7.93725	-1	Unigene11067_	Unigene844_	9	7	7.93725	1	Unigene11067_	Unigene13876_
Unigene11071_	Unigene11071_	1	1	1	1	Unigene11071_	Unigene7812_	1	1	1	1	Unigene11071_	Unigene10148_	3	3	3	1	Unigene11071_	Unigene3160_	3	3	3	1	Unigene11071_	Unigene8999_	5	3	3.87298	1	Unigene11071_	Unigene7680_	6	5	5.47723	1	Unigene11071_	Unigene897_	9	10	9.48683	1	Unigene11071_	Unigene5695_	7	13	9.53939	1	Unigene11071_	Unigene17800_
Unigene11072_	Unigene11072_	1	1	1	1	Unigene11072_	Unigene584_	1	1	1	1	Unigene11072_	Unigene1568_	3	3	3	-1	Unigene11072_	Unigene13326_	4	4	4	1	Unigene11072_	Unigene14102_	5	5	5	1	Unigene11072_	Unigene2445_	6	5	5.47723	-1	Unigene11072_	Unigene4406_	8	4	5.65685	1	Unigene11072_	Unigene15494_	7	8	7.48331	1	Unigene11072_	Unigene17837_
Unigene11077_	Unigene11077_	1	1	1	1	Unigene11077_	Unigene20548_	2	3	2.44949	-1	Unigene11077_	Unigene9513_	3	3	3	1	Unigene11077_	Unigene26851_	4	4	4	1	Unigene11077_	Unigene12876_	5	5	5	1	Unigene11077_	Unigene6233_	6	6	6	1	Unigene11077_	Unigene392_	8	6	6.9282	-1	Unigene11077_	Unigene13251_	7	8	7.48331	-1	Unigene11077_	Unigene5266_
Unigene11078_	Unigene11078_	1	1	1	1	Unigene11078_	Unigene1690_	1	1	1	1	Unigene11078_	Unigene5994_	1	1	1	1	Unigene11078_	Unigene9521_	4	4	4	-1	Unigene11078_	Unigene6047_	6	3	4.24264	1	Unigene11078_	Unigene1629_	4	5	4.47214	1	Unigene11078_	Unigene876_	7	4	5.2915	1	Unigene11078_	Unigene9635_	8	6	6.9282	1	Unigene11078_	Unigene9422_
Unigene1108_	Unigene1108_	1	1	1	1	Unigene1108_	Unigene1209_	1	1	1	1	Unigene1108_	Unigene4257_	1	1	1	-1	Unigene1108_	Unigene8933_	4	2	2.82843	1	Unigene1108_	Unigene745_	5	8	6.32456	1	Unigene1108_	Unigene16287_	6	8	6.9282	1	Unigene1108_	Unigene15698_	7	10	8.3666	1	Unigene1108_	Unigene18530_	8	11	9.38083	1	Unigene1108_	Unigene483_
Unigene11080_	Unigene11080_	1	1	1	1	Unigene11080_	Unigene2224_	2	2	2	-1	Unigene11080_	Unigene8803_	3	2	2.44949	-1	Unigene11080_	Unigene18023_	4	4	4	-1	Unigene11080_	Unigene13259_	5	6	5.47723	-1	Unigene11080_	Unigene13325_	8	4	5.65685	-1	Unigene11080_	Unigene13831_	10	5	7.07107	-1	Unigene11080_	Unigene11232_	6	11	8.12404	-1	Unigene11080_	Unigene14339_
Unigene11082_	Unigene10357_	1	1	1	1	Unigene11082_	Unigene1046_	1	1	1	-1	Unigene11082_	Unigene11082_	1	1	1	1	Unigene11082_	Unigene11452_	1	1	1	1	Unigene11082_	Unigene14905_	1	1	1	1	Unigene11082_	Unigene2440_	9	3	5.19615	-1	Unigene11082_	Unigene19030_	10	3	5.47723	1	Unigene11082_	Unigene12643_	6	7	6.48074	1	Unigene11082_	Unigene13187_
Unigene11083_	Unigene11083_	1	1	1	1	Unigene11083_	Unigene17626_	2	2	2	-1	Unigene11083_	Unigene924_	3	5	3.87298	-1	Unigene11083_	Unigene4992_	7	3	4.58258	-1	Unigene11083_	Unigene4355_	4	7	5.2915	1	Unigene11083_	Unigene14820_	5	10	7.07107	1	Unigene11083_	Unigene10889_	6	10	7.74597	1	Unigene11083_	Unigene10952_	8	12	9.79796	1	Unigene11083_	Unigene17854_
Unigene11087_	Unigene11087_	1	1	1	1	Unigene11087_	Unigene12689_	2	2	2	-1	Unigene11087_	Unigene1922_	2	5	3.16228	1	Unigene11087_	Unigene14636_	4	5	4.47214	-1	Unigene11087_	Unigene9230_	8	3	4.89898	1	Unigene11087_	Unigene17472_	5	7	5.91608	1	Unigene11087_	Unigene34037_	5	7	5.91608	1	Unigene11087_	Unigene20549_	7	8	7.48331	1	Unigene11087_	Unigene10328_
Unigene1109_	Unigene1109_	1	1	1	1	Unigene1109_	Unigene21979_	2	3	2.44949	1	Unigene1109_	Unigene13477_	3	3	3	1	Unigene1109_	Unigene5102_	4	4	4	1	Unigene1109_	Unigene34121_	5	4	4.47214	1	Unigene1109_	Unigene10714_	6	4	4.89898	1	Unigene1109_	Unigene19076_	7	6	6.48074	1	Unigene1109_	Unigene5890_	8	10	8.94427	-1	Unigene1109_	Unigene14720_
Unigene11091_	Unigene11091_	1	1	1	1	Unigene11091_	Unigene19389_	2	4	2.82843	-1	Unigene11091_	Unigene9894_	3	6	4.24264	1	Unigene11091_	Unigene18508_	5	4	4.47214	-1	Unigene11091_	Unigene10867_	4	6	4.89898	-1	Unigene11091_	Unigene5856_	6	7	6.48074	-1	Unigene11091_	Unigene160_	7	7	7	-1	Unigene11091_	Unigene14325_	8	7	7.48331	-1	Unigene11091_	Unigene832_
Unigene11105_	Unigene11105_	1	1	1	1	Unigene11105_	Unigene2339_	2	2	2	-1	Unigene11105_	Unigene9855_	3	7	4.58258	-1	Unigene11105_	Unigene33184_	4	9	6	1	Unigene11105_	Unigene14834_	5	9	6.7082	1	Unigene11105_	Unigene3531_	6	8	6.9282	1	Unigene11105_	Unigene5521_	7	8	7.48331	1	Unigene11105_	Unigene9736_	10	9	9.48683	1	Unigene11105_	Unigene15620_
Unigene11112_	Unigene10147_	1	1	1	-1	Unigene11112_	Unigene11112_	1	1	1	1	Unigene11112_	Unigene865_	1	1	1	-1	Unigene11112_	Unigene12791_	4	2	2.82843	-1	Unigene11112_	Unigene4490_	5	3	3.87298	1	Unigene11112_	Unigene15683_	6	9	7.34847	1	Unigene11112_	Unigene14563_	7	9	7.93725	-1	Unigene11112_	Unigene13674_	8	11	9.38083	1	Unigene11112_	Unigene4587_
Unigene11115_	Unigene11115_	1	1	1	1	Unigene11115_	Unigene9582_	2	2	2	1	Unigene11115_	Unigene19081_	4	3	3.4641	1	Unigene11115_	Unigene1212_	3	7	4.58258	1	Unigene11115_	Unigene18340_	5	9	6.7082	1	Unigene11115_	Unigene2738_	6	10	7.74597	1	Unigene11115_	Unigene17795_	11	7	8.77496	1	Unigene11115_	Unigene1343_	7	12	9.16515	1	Unigene11115_	Unigene821_
Unigene11119_	Unigene11119_	1	1	1	1	Unigene11119_	Unigene11255_	1	1	1	1	Unigene11119_	Unigene11721_	1	1	1	1	Unigene11119_	Unigene18034_	1	1	1	1	Unigene11119_	Unigene18286_	1	1	1	1	Unigene11119_	Unigene18560_	1	1	1	1	Unigene11119_	Unigene21605_	1	1	1	1	Unigene11119_	Unigene9051_	1	1	1	1	Unigene11119_	Unigene3100_
Unigene1112_	Unigene1112_	1	1	1	1	Unigene1112_	Unigene9617_	2	3	2.44949	1	Unigene1112_	Unigene2973_	4	2	2.82843	1	Unigene1112_	Unigene5699_	3	3	3	1	Unigene1112_	Unigene13782_	5	6	5.47723	1	Unigene1112_	Unigene1191_	6	7	6.48074	1	Unigene1112_	Unigene2325_	7	8	7.48331	1	Unigene1112_	Unigene8762_	10	6	7.74597	1	Unigene1112_	Unigene6199_
Unigene11121_	Unigene11121_	1	1	1	1	Unigene11121_	Unigene18854_	2	4	2.82843	1	Unigene11121_	Unigene10614_	3	4	3.4641	1	Unigene11121_	Unigene6146_	4	4	4	-1	Unigene11121_	Unigene502_	6	9	7.34847	-1	Unigene11121_	Unigene11134_	5	12	7.74597	1	Unigene11121_	Unigene8878_	9	10	9.48683	-1	Unigene11121_	Unigene11969_	7	13	9.53939	1	Unigene11121_	Unigene17263_
Unigene11134_	Unigene11134_	1	1	1	1	Unigene11134_	Unigene11969_	2	2	2	1	Unigene11134_	Unigene17263_	3	5	3.87298	1	Unigene11134_	Unigene6146_	6	5	5.47723	-1	Unigene11134_	Unigene11986_	4	8	5.65685	1	Unigene11134_	Unigene10614_	8	5	6.32456	1	Unigene11134_	Unigene8282_	5	8	6.32456	1	Unigene11134_	Unigene18854_	10	5	7.07107	1	Unigene11134_	Unigene11121_
Unigene11135_	Unigene11135_	1	1	1	1	Unigene11135_	Unigene5293_	1	1	1	1	Unigene11135_	Unigene384_	3	2	2.44949	1	Unigene11135_	Unigene582_	4	4	4	1	Unigene11135_	Unigene4880_	7	3	4.58258	1	Unigene11135_	Unigene18261_	5	5	5	1	Unigene11135_	Unigene34471_	6	5	5.47723	1	Unigene11135_	Unigene14509_	8	8	8	1	Unigene11135_	Unigene1479_
Unigene11147_	Unigene11147_	1	1	1	1	Unigene11147_	Unigene8358_	2	2	2	1	Unigene11147_	Unigene5890_	3	2	2.44949	-1	Unigene11147_	Unigene18521_	4	3	3.4641	-1	Unigene11147_	Unigene19076_	5	5	5	1	Unigene11147_	Unigene277_	6	6	6	1	Unigene11147_	Unigene6292_	7	6	6.48074	1	Unigene11147_	Unigene13477_	8	9	8.48528	1	Unigene11147_	Unigene21979_
Unigene11159_	Unigene11159_	1	1	1	1	Unigene11159_	Unigene3093_	2	2	2	1	Unigene11159_	Unigene13637_	3	4	3.4641	-1	Unigene11159_	Unigene20062_	4	4	4	-1	Unigene11159_	Unigene11360_	5	5	5	1	Unigene11159_	Unigene17991_	6	7	6.48074	-1	Unigene11159_	Unigene11647_	7	9	7.93725	-1	Unigene11159_	Unigene15451_	8	12	9.79796	0.999	Unigene11159_	Unigene14366_
Unigene11165_	Unigene11165_	1	1	1	1	Unigene11165_	Unigene41220_	2	3	2.44949	1	Unigene11165_	Unigene714_	3	7	4.58258	1	Unigene11165_	Unigene18996_	4	8	5.65685	1	Unigene11165_	Unigene18039_	5	8	6.32456	1	Unigene11165_	Unigene13405_	6	7	6.48074	1	Unigene11165_	Unigene15100_	7	8	7.48331	1	Unigene11165_	Unigene4475_	8	8	8	1	Unigene11165_	Unigene26474_
Unigene11169_	Unigene11169_	1	1	1	1	Unigene11169_	Unigene21773_	2	3	2.44949	1	Unigene11169_	Unigene31046_	2	3	2.44949	1	Unigene11169_	Unigene19895_	4	2	2.82843	1	Unigene11169_	Unigene9766_	5	4	4.47214	1	Unigene11169_	Unigene33174_	6	4	4.89898	1	Unigene11169_	Unigene13395_	7	8	7.48331	1	Unigene11169_	Unigene5935_	7	9	7.93725	1	Unigene11169_	Unigene16394_
Unigene11171_	Unigene11171_	1	1	1	1	Unigene11171_	Unigene6818_	2	4	2.82843	1	Unigene11171_	Unigene18930_	3	4	3.4641	1	Unigene11171_	Unigene18210_	4	5	4.47214	1	Unigene11171_	Unigene4634_	5	5	5	1	Unigene11171_	Unigene1773_	7	5	5.91608	1	Unigene11171_	Unigene2368_	8	5	6.32456	1	Unigene11171_	Unigene4768_	6	7	6.48074	1	Unigene11171_	Unigene21911_
Unigene11176_	Unigene11176_	1	1	1	1	Unigene11176_	Unigene6783_	1	1	1	-1	Unigene11176_	Unigene28397_	3	3	3	1	Unigene11176_	Unigene13084_	4	8	5.65685	1	Unigene11176_	Unigene14159_	5	8	6.32456	1	Unigene11176_	Unigene9376_	9	5	6.7082	1	Unigene11176_	Unigene20935_	6	9	7.34847	1	Unigene11176_	Unigene6676_	11	5	7.4162	1	Unigene11176_	Unigene4785_
Unigene11179_	Unigene11179_	1	1	1	1	Unigene11179_	Unigene19475_	2	2	2	1	Unigene11179_	Unigene19176_	6	2	3.4641	1	Unigene11179_	Unigene8991_	3	7	4.58258	1	Unigene11179_	Unigene10980_	4	7	5.2915	-1	Unigene11179_	Unigene4846_	5	8	6.32456	-1	Unigene11179_	Unigene15282_	7	8	7.48331	-1	Unigene11179_	Unigene720_	10	6	7.74597	1	Unigene11179_	Unigene18693_
Unigene11187_	Unigene11187_	1	1	1	1	Unigene11187_	Unigene14057_	2	3	2.44949	-1	Unigene11187_	Unigene14634_	3	3	3	-1	Unigene11187_	Unigene14745_	4	4	4	1	Unigene11187_	Unigene17961_	5	4	4.47214	-1	Unigene11187_	Unigene13876_	6	4	4.89898	1	Unigene11187_	Unigene11067_	7	5	5.91608	1	Unigene11187_	Unigene4299_	8	5	6.32456	1	Unigene11187_	Unigene7773_
Unigene1119_	Unigene1119_	1	1	1	1	Unigene1119_	Unigene11209_	2	2	2	1	Unigene1119_	Unigene17333_	3	2	2.44949	1	Unigene1119_	Unigene14419_	4	3	3.4641	-1	Unigene1119_	Unigene16480_	5	3	3.87298	-1	Unigene1119_	Unigene9895_	6	5	5.47723	1	Unigene1119_	Unigene13703_	8	5	6.32456	1	Unigene1119_	Unigene748_	7	8	7.48331	-1	Unigene1119_	Unigene4430_
Unigene11193_	Unigene11193_	1	1	1	1	Unigene11193_	Unigene3082_	1	1	1	-1	Unigene11193_	Unigene21346_	3	3	3	-1	Unigene11193_	Unigene6684_	4	3	3.4641	-1	Unigene11193_	Unigene6717_	5	4	4.47214	1	Unigene11193_	Unigene16302_	6	6	6	-1	Unigene11193_	Unigene11953_	7	7	7	-1	Unigene11193_	Unigene29120_	9	7	7.93725	-1	Unigene11193_	Unigene20640_
Unigene112_	Unigene112_	1	1	1	1	Unigene112_	Unigene8476_	2	2	2	1	Unigene112_	Unigene40954_	3	2	2.44949	1	Unigene112_	Unigene5120_	4	4	4	-1	Unigene112_	Unigene7385_	5	4	4.47214	1	Unigene112_	Unigene456_	6	4	4.89898	-1	Unigene112_	Unigene1726_	7	4	5.2915	1	Unigene112_	Unigene3241_	8	8	8	-1	Unigene112_	Unigene8881_
Unigene11204_	Unigene11204_	1	1	1	1	Unigene11204_	Unigene9639_	2	2	2	1	Unigene11204_	Unigene17715_	4	3	3.4641	-1	Unigene11204_	Unigene9135_	3	4	3.4641	-1	Unigene11204_	Unigene19943_	5	3	3.87298	-1	Unigene11204_	Unigene18007_	5	5	5	-1	Unigene11204_	Unigene1506_	7	5	5.91608	-1	Unigene11204_	Unigene10327_	8	11	9.38083	-1	Unigene11204_	Unigene4594_
Unigene11207_	Unigene11207_	1	1	1	1	Unigene11207_	Unigene8934_	1	1	1	-1	Unigene11207_	Unigene261_	3	2	2.44949	1	Unigene11207_	Unigene34652_	4	4	4	1	Unigene11207_	Unigene8322_	4	4	4	1	Unigene11207_	Unigene2454_	6	4	4.89898	1	Unigene11207_	Unigene15418_	7	6	6.48074	1	Unigene11207_	Unigene18165_	8	10	8.94427	1	Unigene11207_	Unigene20077_
Unigene11209_	Unigene11209_	1	1	1	1	Unigene11209_	Unigene1119_	2	2	2	1	Unigene11209_	Unigene14419_	4	2	2.82843	-1	Unigene11209_	Unigene17333_	3	3	3	1	Unigene11209_	Unigene9895_	5	4	4.47214	1	Unigene11209_	Unigene16480_	6	4	4.89898	-1	Unigene11209_	Unigene748_	7	6	6.48074	-1	Unigene11209_	Unigene13703_	8	6	6.9282	1	Unigene11209_	Unigene9676_
Unigene1121_	Unigene1121_	1	1	1	1	Unigene1121_	Unigene15483_	2	2	2	1	Unigene1121_	Unigene11_	3	4	3.4641	-1	Unigene1121_	Unigene1384_	4	5	4.47214	1	Unigene1121_	Unigene15122_	5	5	5	1	Unigene1121_	Unigene16179_	8	5	6.32456	1	Unigene1121_	Unigene7890_	6	7	6.48074	1	Unigene1121_	Unigene9016_	7	8	7.48331	1	Unigene1121_	Unigene35730_
Unigene11226_	Unigene11226_	1	1	1	1	Unigene11226_	Unigene10545_	2	2	2	1	Unigene11226_	Unigene18310_	3	2	2.44949	1	Unigene11226_	Unigene18241_	4	4	4	1	Unigene11226_	Unigene18252_	5	5	5	1	Unigene11226_	Unigene5063_	6	5	5.47723	-1	Unigene11226_	Unigene15136_	7	5	5.91608	1	Unigene11226_	Unigene2993_	8	7	7.48331	1	Unigene11226_	Unigene15479_
Unigene11227_	Unigene11227_	1	1	1	1	Unigene11227_	Unigene18755_	1	1	1	1	Unigene11227_	Unigene611_	1	1	1	1	Unigene11227_	Unigene20987_	4	3	3.4641	1	Unigene11227_	Unigene4880_	5	8	6.32456	1	Unigene11227_	Unigene15848_	6	13	8.83176	1	Unigene11227_	Unigene384_	8	11	9.38083	1	Unigene11227_	Unigene11135_	9	11	9.94987	1	Unigene11227_	Unigene753_
Unigene11230_	Unigene11230_	1	1	1	1	Unigene11230_	Unigene14232_	2	2	2	-1	Unigene11230_	Unigene20522_	3	2	2.44949	1	Unigene11230_	Unigene15165_	4	4	4	1	Unigene11230_	Unigene14530_	5	4	4.47214	1	Unigene11230_	Unigene1395_	6	4	4.89898	1	Unigene11230_	Unigene90_	7	6	6.48074	-1	Unigene11230_	Unigene13596_	9	8	8.48528	1	Unigene11230_	Unigene9671_
Unigene11232_	Unigene11232_	1	1	1	1	Unigene11232_	Unigene14339_	1	1	1	1	Unigene11232_	Unigene22185_	3	3	3	1	Unigene11232_	Unigene13259_	5	4	4.47214	1	Unigene11232_	Unigene18646_	4	6	4.89898	1	Unigene11232_	Unigene13559_	5	7	5.91608	-1	Unigene11232_	Unigene18023_	7	5	5.91608	1	Unigene11232_	Unigene2224_	10	6	7.74597	1	Unigene11232_	Unigene11080_
Unigene11239_	Unigene11239_	1	1	1	1	Unigene11239_	Unigene15000_	1	1	1	1	Unigene11239_	Unigene7670_	1	1	1	1	Unigene11239_	Unigene13428_	4	5	4.47214	1	Unigene11239_	Unigene9893_	5	6	5.47723	1	Unigene11239_	Unigene33010_	6	6	6	1	Unigene11239_	Unigene9055_	7	6	6.48074	1	Unigene11239_	Unigene17914_	8	7	7.48331	1	Unigene11239_	Unigene6639_
Unigene1124_	Unigene1124_	1	1	1	1	Unigene1124_	Unigene15375_	2	2	2	1	Unigene1124_	Unigene15849_	6	2	3.4641	1	Unigene1124_	Unigene10364_	3	5	3.87298	1	Unigene1124_	Unigene29017_	4	5	4.47214	-1	Unigene1124_	Unigene4431_	5	5	5	-1	Unigene1124_	Unigene18528_	8	4	5.65685	1	Unigene1124_	Unigene2052_	7	7	7	-1	Unigene1124_	Unigene16381_
Unigene11240_	Unigene11240_	1	1	1	1	Unigene11240_	Unigene20148_	2	2	2	1	Unigene11240_	Unigene9057_	3	2	2.44949	-1	Unigene11240_	Unigene11992_	4	4	4	-1	Unigene11240_	Unigene15229_	5	4	4.47214	-1	Unigene11240_	Unigene9781_	6	6	6	-1	Unigene11240_	Unigene20102_	7	7	7	-1	Unigene11240_	Unigene8928_	8	12	9.79796	-1	Unigene11240_	Unigene359_
Unigene11242_	Unigene11242_	1	1	1	1	Unigene11242_	Unigene253_	2	2	2	-1	Unigene11242_	Unigene5731_	3	2	2.44949	-1	Unigene11242_	Unigene5123_	4	3	3.4641	1	Unigene11242_	Unigene10138_	5	4	4.47214	1	Unigene11242_	Unigene4842_	7	5	5.91608	-1	Unigene11242_	Unigene984_	6	6	6	1	Unigene11242_	Unigene6633_	8	6	6.9282	-1	Unigene11242_	Unigene5207_
Unigene11250_	Unigene11250_	1	1	1	1	Unigene11250_	Unigene703_	2	2	2	1	Unigene11250_	Unigene7889_	3	3	3	1	Unigene11250_	Unigene15632_	4	4	4	1	Unigene11250_	Unigene4972_	5	7	5.91608	1	Unigene11250_	Unigene6270_	6	7	6.48074	-1	Unigene11250_	Unigene20039_	8	6	6.9282	1	Unigene11250_	Unigene74_	7	7	7	-1	Unigene11250_	Unigene9708_
Unigene11255_	Unigene11119_	1	1	1	1	Unigene11255_	Unigene11255_	1	1	1	1	Unigene11255_	Unigene11721_	1	1	1	1	Unigene11255_	Unigene18034_	1	1	1	1	Unigene11255_	Unigene3100_	1	1	1	1	Unigene11255_	Unigene9051_	1	1	1	1	Unigene11255_	Unigene6432_	7	3	4.58258	1	Unigene11255_	Unigene18286_	7	7	7	1	Unigene11255_	Unigene18560_
Unigene11256_	Unigene11256_	1	1	1	1	Unigene11256_	Unigene14302_	2	3	2.44949	1	Unigene11256_	Unigene5793_	3	3	3	1	Unigene11256_	Unigene1765_	4	3	3.4641	1	Unigene11256_	Unigene18183_	6	5	5.47723	-1	Unigene11256_	Unigene11761_	5	7	5.91608	1	Unigene11256_	Unigene2218_	7	6	6.48074	1	Unigene11256_	Unigene20097_	8	8	8	1	Unigene11256_	Unigene15254_
Unigene11261_	Unigene11261_	1	1	1	1	Unigene11261_	Unigene13404_	2	4	2.82843	-1	Unigene11261_	Unigene20124_	3	5	3.87298	1	Unigene11261_	Unigene9305_	4	6	4.89898	-1	Unigene11261_	Unigene10367_	5	7	5.91608	-1	Unigene11261_	Unigene4751_	6	7	6.48074	-1	Unigene11261_	Unigene7403_	7	7	7	-1	Unigene11261_	Unigene256_	8	7	7.48331	-1	Unigene11261_	Unigene4349_
Unigene1127_	Unigene1127_	1	1	1	1	Unigene1127_	Unigene7317_	1	1	1	1	Unigene1127_	Unigene11537_	3	6	4.24264	1	Unigene1127_	Unigene34660_	4	5	4.47214	1	Unigene1127_	Unigene18303_	4	6	4.89898	1	Unigene1127_	Unigene14465_	6	6	6	1	Unigene1127_	Unigene13822_	7	7	7	1	Unigene1127_	Unigene12877_	10	8	8.94427	1	Unigene1127_	Unigene16609_
Unigene11286_	Unigene11286_	1	1	1	1	Unigene11286_	Unigene5228_	2	2	2	1	Unigene11286_	Unigene36372_	3	3	3	1	Unigene11286_	Unigene1618_	4	4	4	1	Unigene11286_	Unigene30545_	5	4	4.47214	1	Unigene11286_	Unigene17613_	7	4	5.2915	1	Unigene11286_	Unigene3002_	6	5	5.47723	1	Unigene11286_	Unigene11586_	8	6	6.9282	-1	Unigene11286_	Unigene11572_
Unigene1129_	Unigene1129_	1	1	1	1	Unigene1129_	Unigene9504_	1	1	1	1	Unigene1129_	Unigene11756_	3	3	3	1	Unigene1129_	Unigene507_	3	3	3	1	Unigene1129_	Unigene6379_	5	6	5.47723	1	Unigene1129_	Unigene13609_	6	6	6	1	Unigene1129_	Unigene18427_	7	9	7.93725	1	Unigene1129_	Unigene14455_	8	9	8.48528	1	Unigene1129_	Unigene5758_
Unigene11299_	Unigene11299_	1	1	1	1	Unigene11299_	Unigene31467_	2	2	2	1	Unigene11299_	Unigene41226_	3	3	3	1	Unigene11299_	Unigene36711_	4	3	3.4641	1	Unigene11299_	Unigene39183_	5	5	5	1	Unigene11299_	Unigene13511_	7	6	6.48074	-1	Unigene11299_	Unigene1663_	6	9	7.34847	-1	Unigene11299_	Unigene17191_	8	7	7.48331	1	Unigene11299_	Unigene10089_
Unigene113_	Unigene113_	1	1	1	1	Unigene113_	Unigene2094_	2	2	2	-1	Unigene113_	Unigene17763_	3	2	2.44949	1	Unigene113_	Unigene11025_	4	3	3.4641	-1	Unigene113_	Unigene14010_	5	6	5.47723	-1	Unigene113_	Unigene13834_	6	6	6	-1	Unigene113_	Unigene39616_	7	6	6.48074	-1	Unigene113_	Unigene9795_	9	6	7.34847	1	Unigene113_	Unigene9994_
Unigene1130_	Unigene1130_	1	1	1	1	Unigene1130_	Unigene14348_	1	1	1	1	Unigene1130_	Unigene18965_	3	2	2.44949	1	Unigene1130_	Unigene3062_	4	3	3.4641	1	Unigene1130_	Unigene2371_	6	5	5.47723	1	Unigene1130_	Unigene13917_	7	5	5.91608	1	Unigene1130_	Unigene16904_	5	9	6.7082	-1	Unigene1130_	Unigene1722_	10	5	7.07107	1	Unigene1130_	Unigene15317_
Unigene11314_	Unigene11314_	1	1	1	1	Unigene11314_	Unigene16829_	2	3	2.44949	1	Unigene11314_	Unigene4758_	3	3	3	1	Unigene11314_	Unigene1158_	4	4	4	1	Unigene11314_	Unigene12775_	6	4	4.89898	1	Unigene11314_	Unigene10116_	5	6	5.47723	1	Unigene11314_	Unigene13242_	7	6	6.48074	-1	Unigene11314_	Unigene11361_	8	6	6.9282	1	Unigene11314_	Unigene1074_
Unigene11319_	Unigene11319_	1	1	1	1	Unigene11319_	Unigene16183_	2	2	2	1	Unigene11319_	Unigene1151_	3	7	4.58258	1	Unigene11319_	Unigene13849_	4	6	4.89898	1	Unigene11319_	Unigene1732_	5	6	5.47723	1	Unigene11319_	Unigene11927_	5	9	6.7082	1	Unigene11319_	Unigene13154_	7	9	7.93725	1	Unigene11319_	Unigene7646_	7	10	8.3666	1	Unigene11319_	Unigene8086_
Unigene11341_	Unigene10019_	1	1	1	1	Unigene11341_	Unigene11341_	1	1	1	1	Unigene11341_	Unigene34457_	1	1	1	1	Unigene11341_	Unigene17935_	4	4	4	1	Unigene11341_	Unigene746_	5	4	4.47214	-1	Unigene11341_	Unigene18923_	6	4	4.89898	1	Unigene11341_	Unigene14260_	7	7	7	1	Unigene11341_	Unigene25549_	8	8	8	1	Unigene11341_	Unigene6804_
Unigene11360_	Unigene11360_	1	1	1	1	Unigene11360_	Unigene13637_	2	2	2	-1	Unigene11360_	Unigene17991_	3	2	2.44949	-1	Unigene11360_	Unigene15451_	4	3	3.4641	1	Unigene11360_	Unigene11159_	5	5	5	1	Unigene11360_	Unigene3093_	6	6	6	1	Unigene11360_	Unigene16299_	7	11	8.77496	1	Unigene11360_	Unigene10265_	8	13	10.198	1	Unigene11360_	Unigene859_
Unigene11361_	Unigene11361_	1	1	1	1	Unigene11361_	Unigene12775_	2	3	2.44949	1	Unigene11361_	Unigene1074_	3	3	3	1	Unigene11361_	Unigene1158_	4	3	3.4641	1	Unigene11361_	Unigene22664_	5	4	4.47214	1	Unigene11361_	Unigene11314_	6	8	6.9282	1	Unigene11361_	Unigene16829_	7	9	7.93725	1	Unigene11361_	Unigene4758_	8	9	8.48528	1	Unigene11361_	Unigene4515_
Unigene11365_	Unigene11365_	1	1	1	1	Unigene11365_	Unigene10739_	2	2	2	1	Unigene11365_	Unigene19170_	3	3	3	-1	Unigene11365_	Unigene18688_	5	5	5	-1	Unigene11365_	Unigene10196_	4	8	5.65685	-1	Unigene11365_	Unigene20213_	8	5	6.32456	1	Unigene11365_	Unigene9266_	6	9	7.34847	1	Unigene11365_	Unigene5376_	11	5	7.4162	1	Unigene11365_	Unigene9042_
Unigene1138_	Unigene1138_	1	1	1	1	Unigene1138_	Unigene10565_	2	3	2.44949	-1	Unigene1138_	Unigene22027_	3	2	2.44949	-1	Unigene1138_	Unigene9189_	3	3	3	1	Unigene1138_	Unigene6252_	5	6	5.47723	-1	Unigene1138_	Unigene15264_	6	9	7.34847	-1	Unigene1138_	Unigene18022_	7	11	8.77496	1	Unigene1138_	Unigene18562_	8	13	10.198	-1	Unigene1138_	Unigene5622_
Unigene11381_	Unigene11381_	1	1	1	1	Unigene11381_	Unigene2488_	2	3	2.44949	1	Unigene11381_	Unigene4515_	4	2	2.82843	1	Unigene11381_	Unigene68_	3	3	3	-1	Unigene11381_	Unigene1572_	5	5	5	1	Unigene11381_	Unigene22664_	7	5	5.91608	1	Unigene11381_	Unigene18313_	6	6	6	1	Unigene11381_	Unigene1074_	8	8	8	1	Unigene11381_	Unigene8993_
Unigene11385_	Unigene11385_	1	1	1	1	Unigene11385_	Unigene20199_	2	2	2	-1	Unigene11385_	Unigene18791_	3	2	2.44949	-1	Unigene11385_	Unigene4669_	4	4	4	-1	Unigene11385_	Unigene19347_	5	5	5	-1	Unigene11385_	Unigene810_	6	6	6	1	Unigene11385_	Unigene13865_	7	6	6.48074	-1	Unigene11385_	Unigene7699_	8	7	7.48331	-1	Unigene11385_	Unigene14223_
Unigene11393_	Unigene10363_	1	1	1	1	Unigene11393_	Unigene11393_	1	1	1	1	Unigene11393_	Unigene9054_	3	2	2.44949	-1	Unigene11393_	Unigene15484_	4	3	3.4641	-1	Unigene11393_	Unigene78_	5	6	5.47723	1	Unigene11393_	Unigene10556_	6	6	6	-1	Unigene11393_	Unigene15174_	7	9	7.93725	-1	Unigene11393_	Unigene6004_	8	12	9.79796	-1	Unigene11393_	Unigene53_
Unigene114_	Unigene114_	1	1	1	1	Unigene114_	Unigene14687_	2	2	2	-1	Unigene114_	Unigene19443_	3	3	3	1	Unigene114_	Unigene20818_	4	3	3.4641	1	Unigene114_	Unigene20934_	5	8	6.32456	-1	Unigene114_	Unigene13359_	6	8	6.9282	-1	Unigene114_	Unigene17860_	7	8	7.48331	-1	Unigene114_	Unigene19140_	8	12	9.79796	-1	Unigene114_	Unigene5092_
Unigene11407_	Unigene11407_	1	1	1	1	Unigene11407_	Unigene9719_	2	4	2.82843	1	Unigene11407_	Unigene16353_	3	5	3.87298	1	Unigene11407_	Unigene1818_	4	7	5.2915	-1	Unigene11407_	Unigene34312_	5	7	5.91608	1	Unigene11407_	Unigene19274_	6	8	6.9282	1	Unigene11407_	Unigene5139_	8	7	7.48331	1	Unigene11407_	Unigene616_	7	8	7.48331	-1	Unigene11407_	Unigene15435_
Unigene1141_	Unigene1141_	1	1	1	1	Unigene1141_	Unigene12366_	2	4	2.82843	1	Unigene1141_	Unigene15431_	3	5	3.87298	1	Unigene1141_	Unigene9378_	3	5	3.87298	1	Unigene1141_	Unigene2076_	6	4	4.89898	1	Unigene1141_	Unigene4496_	5	5	5	1	Unigene1141_	Unigene1822_	7	6	6.48074	1	Unigene1141_	Unigene526_	9	9	9	1	Unigene1141_	Unigene14676_
Unigene11415_	Unigene11415_	1	1	1	1	Unigene11415_	Unigene32550_	1	1	1	1	Unigene11415_	Unigene14987_	3	4	3.4641	1	Unigene11415_	Unigene10675_	4	4	4	-1	Unigene11415_	Unigene2373_	5	4	4.47214	1	Unigene11415_	Unigene4423_	5	4	4.47214	1	Unigene11415_	Unigene8895_	7	3	4.58258	-1	Unigene11415_	Unigene10799_	8	6	6.9282	1	Unigene11415_	Unigene11945_
Unigene11434_	Unigene11434_	1	1	1	1	Unigene11434_	Unigene16094_	2	2	2	1	Unigene11434_	Unigene19799_	3	3	3	-1	Unigene11434_	Unigene12301_	4	4	4	1	Unigene11434_	Unigene34393_	6	4	4.89898	1	Unigene11434_	Unigene5349_	5	5	5	1	Unigene11434_	Unigene3435_	7	8	7.48331	1	Unigene11434_	Unigene9081_	8	11	9.38083	1	Unigene11434_	Unigene14301_
Unigene11438_	Unigene11438_	1	1	1	1	Unigene11438_	Unigene938_	2	3	2.44949	1	Unigene11438_	Unigene6557_	3	3	3	1	Unigene11438_	Unigene5266_	4	3	3.4641	1	Unigene11438_	Unigene392_	5	7	5.91608	-1	Unigene11438_	Unigene12876_	6	10	7.74597	1	Unigene11438_	Unigene856_	7	12	9.16515	-1	Unigene11438_	Unigene9513_	8	14	10.583	1	Unigene11438_	Unigene20548_
Unigene11441_	Unigene11441_	1	1	1	1	Unigene11441_	Unigene20796_	2	2	2	1	Unigene11441_	Unigene21299_	5	2	3.16228	1	Unigene11441_	Unigene6963_	3	7	4.58258	1	Unigene11441_	Unigene9849_	4	7	5.2915	-1	Unigene11441_	Unigene1812_	6	7	6.48074	-1	Unigene11441_	Unigene1801_	7	9	7.93725	-1	Unigene11441_	Unigene7600_	8	9	8.48528	-1	Unigene11441_	Unigene13898_
Unigene11452_	Unigene10357_	1	1	1	1	Unigene11452_	Unigene1046_	1	1	1	-1	Unigene11452_	Unigene11082_	1	1	1	1	Unigene11452_	Unigene11452_	1	1	1	1	Unigene11452_	Unigene14905_	1	1	1	1	Unigene11452_	Unigene2440_	9	3	5.19615	-1	Unigene11452_	Unigene19030_	10	3	5.47723	1	Unigene11452_	Unigene12643_	6	7	6.48074	1	Unigene11452_	Unigene13187_
Unigene1146_	Unigene1146_	1	1	1	1	Unigene1146_	Unigene18424_	2	2	2	-1	Unigene1146_	Unigene10829_	3	2	2.44949	-1	Unigene1146_	Unigene5985_	4	4	4	-1	Unigene1146_	Unigene16481_	5	5	5	1	Unigene1146_	Unigene8542_	6	6	6	-1	Unigene1146_	Unigene18442_	7	6	6.48074	-1	Unigene1146_	Unigene352_	8	9	8.48528	-1	Unigene1146_	Unigene20364_
Unigene1148_	Unigene1148_	1	1	1	1	Unigene1148_	Unigene9536_	2	3	2.44949	1	Unigene1148_	Unigene18499_	3	3	3	-1	Unigene1148_	Unigene2345_	4	3	3.4641	1	Unigene1148_	Unigene9573_	5	3	3.87298	1	Unigene1148_	Unigene9652_	6	6	6	-1	Unigene1148_	Unigene7211_	7	6	6.48074	-1	Unigene1148_	Unigene8853_	8	11	9.38083	-1	Unigene1148_	Unigene18442_
Unigene11490_	Unigene11490_	1	1	1	1	Unigene11490_	Unigene5113_	1	1	1	1	Unigene11490_	Unigene5555_	1	1	1	1	Unigene11490_	Unigene766_	4	4	4	1	Unigene11490_	Unigene9414_	4	4	4	1	Unigene11490_	Unigene13393_	7	4	5.2915	1	Unigene11490_	Unigene5161_	6	6	6	1	Unigene11490_	Unigene17448_	10	6	7.74597	-1	Unigene11490_	Unigene2142_
Unigene1151_	Unigene1151_	1	1	1	1	Unigene1151_	Unigene11927_	1	1	1	1	Unigene1151_	Unigene7646_	3	3	3	1	Unigene1151_	Unigene16183_	5	3	3.87298	1	Unigene1151_	Unigene18363_	4	5	4.47214	1	Unigene1151_	Unigene11319_	7	3	4.58258	1	Unigene1151_	Unigene18057_	6	9	7.34847	1	Unigene1151_	Unigene3641_	8	9	8.48528	1	Unigene1151_	Unigene14818_
Unigene11510_	Unigene11510_	1	1	1	1	Unigene11510_	Unigene3453_	2	2	2	-1	Unigene11510_	Unigene4836_	3	4	3.4641	1	Unigene11510_	Unigene9928_	4	4	4	-1	Unigene11510_	Unigene2498_	5	4	4.47214	-1	Unigene11510_	Unigene20828_	6	4	4.89898	-1	Unigene11510_	Unigene13519_	7	7	7	1	Unigene11510_	Unigene2872_	8	8	8	-1	Unigene11510_	Unigene19132_
Unigene11518_	Unigene11518_	1	1	1	1	Unigene11518_	Unigene11618_	1	1	1	1	Unigene11518_	Unigene15776_	1	1	1	1	Unigene11518_	Unigene17568_	4	3	3.4641	1	Unigene11518_	Unigene5271_	5	3	3.87298	1	Unigene11518_	Unigene15526_	6	7	6.48074	-1	Unigene11518_	Unigene14065_	7	7	7	1	Unigene11518_	Unigene19735_	9	6	7.34847	-1	Unigene11518_	Unigene8878_
Unigene11531_	Unigene11531_	1	1	1	1	Unigene11531_	Unigene5257_	2	2	2	-1	Unigene11531_	Unigene8905_	3	3	3	-1	Unigene11531_	Unigene5133_	4	6	4.89898	-1	Unigene11531_	Unigene20193_	5	6	5.47723	1	Unigene11531_	Unigene6633_	6	5	5.47723	1	Unigene11531_	Unigene4842_	7	7	7	1	Unigene11531_	Unigene6182_	8	8	8	0.999	Unigene11531_	Unigene5123_
Unigene11537_	Unigene11537_	1	1	1	1	Unigene11537_	Unigene18303_	1	1	1	1	Unigene11537_	Unigene7317_	3	3	3	1	Unigene11537_	Unigene1127_	6	3	4.24264	1	Unigene11537_	Unigene16609_	3	7	4.58258	1	Unigene11537_	Unigene5917_	3	7	4.58258	1	Unigene11537_	Unigene3096_	7	8	7.48331	1	Unigene11537_	Unigene18089_	8	8	8	-1	Unigene11537_	Unigene2290_
Unigene11540_	Unigene10068_	1	1	1	1	Unigene11540_	Unigene11540_	1	1	1	1	Unigene11540_	Unigene1571_	3	3	3	-1	Unigene11540_	Unigene4611_	4	3	3.4641	-1	Unigene11540_	Unigene7684_	5	9	6.7082	1	Unigene11540_	Unigene1406_	12	4	6.9282	1	Unigene11540_	Unigene17672_	6	9	7.34847	-1	Unigene11540_	Unigene3157_	6	9	7.34847	1	Unigene11540_	Unigene7320_
Unigene11549_	Unigene11549_	1	1	1	1	Unigene11549_	Unigene18012_	1	1	1	1	Unigene11549_	Unigene18269_	3	3	3	-1	Unigene11549_	Unigene13620_	4	5	4.47214	1	Unigene11549_	Unigene15764_	4	5	4.47214	1	Unigene11549_	Unigene14254_	6	6	6	-1	Unigene11549_	Unigene9102_	7	6	6.48074	-1	Unigene11549_	Unigene16250_	8	7	7.48331	1	Unigene11549_	Unigene2113_
Unigene1155_	Unigene1155_	1	1	1	1	Unigene1155_	Unigene867_	1	1	1	1	Unigene1155_	Unigene15090_	3	3	3	1	Unigene1155_	Unigene9391_	4	3	3.4641	1	Unigene1155_	Unigene17751_	5	3	3.87298	1	Unigene1155_	Unigene1085_	7	5	5.91608	-1	Unigene1155_	Unigene995_	6	6	6	-1	Unigene1155_	Unigene5276_	10	7	8.3666	-1	Unigene1155_	Unigene15732_
Unigene11559_	Unigene11559_	1	1	1	1	Unigene11559_	Unigene17703_	2	2	2	1	Unigene11559_	Unigene9554_	3	5	3.87298	1	Unigene11559_	Unigene17685_	4	6	4.89898	-1	Unigene11559_	Unigene19071_	5	7	5.91608	1	Unigene11559_	Unigene187_	6	7	6.48074	-1	Unigene11559_	Unigene8818_	7	7	7	1	Unigene11559_	Unigene18401_	8	7	7.48331	1	Unigene11559_	Unigene816_
Unigene11561_	Unigene11561_	1	1	1	1	Unigene11561_	Unigene3066_	2	2	2	1	Unigene11561_	Unigene2467_	3	2	2.44949	-1	Unigene11561_	Unigene8282_	4	6	4.89898	-1	Unigene11561_	Unigene1594_	7	4	5.2915	1	Unigene11561_	Unigene11986_	5	6	5.47723	-1	Unigene11561_	Unigene17263_	6	7	6.48074	-1	Unigene11561_	Unigene11969_	8	7	7.48331	-1	Unigene11561_	Unigene5599_
Unigene11572_	Unigene11572_	1	1	1	1	Unigene11572_	Unigene11586_	2	2	2	-1	Unigene11572_	Unigene10998_	6	2	3.4641	1	Unigene11572_	Unigene3002_	3	6	4.24264	1	Unigene11572_	Unigene30545_	4	7	5.2915	1	Unigene11572_	Unigene36372_	5	9	6.7082	1	Unigene11572_	Unigene11286_	7	9	7.93725	1	Unigene11572_	Unigene5228_	8	9	8.48528	1	Unigene11572_	Unigene4114_
Unigene1158_	Unigene1158_	1	1	1	1	Unigene1158_	Unigene12775_	2	2	2	1	Unigene1158_	Unigene11361_	3	4	3.4641	1	Unigene1158_	Unigene11314_	4	4	4	1	Unigene1158_	Unigene16829_	5	6	5.47723	1	Unigene1158_	Unigene1074_	7	5	5.91608	1	Unigene1158_	Unigene4758_	6	6	6	1	Unigene1158_	Unigene10116_	8	7	7.48331	1	Unigene1158_	Unigene22664_
Unigene11586_	Unigene11586_	1	1	1	1	Unigene11586_	Unigene11572_	2	2	2	-1	Unigene11586_	Unigene3002_	3	4	3.4641	-1	Unigene11586_	Unigene30545_	4	5	4.47214	-1	Unigene11586_	Unigene36372_	5	7	5.91608	-1	Unigene11586_	Unigene10998_	8	5	6.32456	-1	Unigene11586_	Unigene11286_	6	8	6.9282	-1	Unigene11586_	Unigene5228_	7	8	7.48331	-1	Unigene11586_	Unigene1618_
Unigene11594_	Unigene11594_	1	1	1	1	Unigene11594_	Unigene15376_	2	2	2	1	Unigene11594_	Unigene6251_	3	3	3	1	Unigene11594_	Unigene19828_	4	5	4.47214	1	Unigene11594_	Unigene7050_	5	5	5	1	Unigene11594_	Unigene10472_	7	5	5.91608	1	Unigene11594_	Unigene11750_	6	9	7.34847	1	Unigene11594_	Unigene41112_	8	10	8.94427	1	Unigene11594_	Unigene9964_
Unigene11596_	Unigene11596_	1	1	1	1	Unigene11596_	Unigene12062_	2	2	2	1	Unigene11596_	Unigene2696_	3	6	4.24264	1	Unigene11596_	Unigene17705_	9	3	5.19615	-1	Unigene11596_	Unigene11804_	10	3	5.47723	-1	Unigene11596_	Unigene18384_	4	8	5.65685	-1	Unigene11596_	Unigene32576_	5	8	6.32456	1	Unigene11596_	Unigene13342_	6	8	6.9282	1	Unigene11596_	Unigene21540_
Unigene11604_	Unigene11604_	1	1	1	1	Unigene11604_	Unigene7708_	2	2	2	1	Unigene11604_	Unigene592_	3	4	3.4641	1	Unigene11604_	Unigene9950_	4	3	3.4641	-1	Unigene11604_	Unigene16526_	6	4	4.89898	1	Unigene11604_	Unigene7432_	5	7	5.91608	1	Unigene11604_	Unigene106_	7	8	7.48331	1	Unigene11604_	Unigene10198_	8	8	8	1	Unigene11604_	Unigene4844_
Unigene11606_	Unigene11606_	1	1	1	1	Unigene11606_	Unigene15568_	2	2	2	-1	Unigene11606_	Unigene13975_	3	2	2.44949	-1	Unigene11606_	Unigene7567_	4	3	3.4641	1	Unigene11606_	Unigene18256_	6	6	6	-1	Unigene11606_	Unigene16064_	7	6	6.48074	1	Unigene11606_	Unigene8945_	5	10	7.07107	1	Unigene11606_	Unigene17713_	8	11	9.38083	1	Unigene11606_	Unigene10202_
Unigene11608_	Unigene11608_	1	1	1	1	Unigene11608_	Unigene3103_	2	3	2.44949	1	Unigene11608_	Unigene1208_	3	4	3.4641	1	Unigene11608_	Unigene39910_	4	4	4	-1	Unigene11608_	Unigene13319_	5	4	4.47214	1	Unigene11608_	Unigene21585_	6	5	5.47723	1	Unigene11608_	Unigene14897_	8	5	6.32456	1	Unigene11608_	Unigene15728_	7	8	7.48331	1	Unigene11608_	Unigene15402_
Unigene1161_	Unigene1161_	1	1	1	1	Unigene1161_	Unigene17134_	2	4	2.82843	1	Unigene1161_	Unigene18061_	3	3	3	1	Unigene1161_	Unigene5127_	3	4	3.4641	1	Unigene1161_	Unigene6431_	5	4	4.47214	1	Unigene1161_	Unigene13685_	6	6	6	-1	Unigene1161_	Unigene5925_	7	8	7.48331	-1	Unigene1161_	Unigene902_	9	7	7.93725	-1	Unigene1161_	Unigene5446_
Unigene11615_	Unigene11615_	1	1	1	1	Unigene11615_	Unigene20040_	1	1	1	-1	Unigene11615_	Unigene1698_	3	2	2.44949	1	Unigene11615_	Unigene34698_	3	2	2.44949	1	Unigene11615_	Unigene8641_	5	5	5	1	Unigene11615_	Unigene17193_	6	5	5.47723	1	Unigene11615_	Unigene18248_	7	5	5.91608	1	Unigene11615_	Unigene18131_	8	8	8	1	Unigene11615_	Unigene1804_
Unigene11618_	Unigene11518_	1	1	1	1	Unigene11618_	Unigene11618_	1	1	1	1	Unigene11618_	Unigene15776_	1	1	1	1	Unigene11618_	Unigene17568_	4	2	2.82843	1	Unigene11618_	Unigene5271_	5	4	4.47214	1	Unigene11618_	Unigene19735_	9	5	6.7082	-1	Unigene11618_	Unigene15526_	6	8	6.9282	-1	Unigene11618_	Unigene14065_	7	8	7.48331	1	Unigene11618_	Unigene8878_
Unigene11627_	Unigene11627_	1	1	1	1	Unigene11627_	Unigene38778_	1	1	1	-1	Unigene11627_	Unigene39460_	3	4	3.4641	-1	Unigene11627_	Unigene7471_	4	5	4.47214	1	Unigene11627_	Unigene5248_	6	4	4.89898	1	Unigene11627_	Unigene12206_	5	7	5.91608	-1	Unigene11627_	Unigene7745_	10	5	7.07107	-1	Unigene11627_	Unigene19743_	11	5	7.4162	-1	Unigene11627_	Unigene38819_
Unigene1164_	Unigene1164_	1	1	1	1	Unigene1164_	Unigene19846_	1	1	1	1	Unigene1164_	Unigene5137_	3	4	3.4641	1	Unigene1164_	Unigene13871_	4	5	4.47214	1	Unigene1164_	Unigene1476_	5	4	4.47214	1	Unigene1164_	Unigene13470_	6	4	4.89898	1	Unigene1164_	Unigene9937_	7	7	7	1	Unigene1164_	Unigene14316_	8	9	8.48528	1	Unigene1164_	Unigene5843_
Unigene11647_	Unigene11647_	1	1	1	1	Unigene11647_	Unigene20062_	2	2	2	1	Unigene11647_	Unigene14366_	3	3	3	1	Unigene11647_	Unigene3093_	5	4	4.47214	-1	Unigene11647_	Unigene9885_	4	8	5.65685	-1	Unigene11647_	Unigene13464_	6	9	7.34847	-1	Unigene11647_	Unigene11159_	9	7	7.93725	-1	Unigene11647_	Unigene4528_	7	9	7.93725	-1	Unigene11647_	Unigene15573_
Unigene11675_	Unigene11675_	1	1	1	1	Unigene11675_	Unigene6881_	1	1	1	-1	Unigene11675_	Unigene14334_	3	2	2.44949	1	Unigene11675_	Unigene16779_	4	3	3.4641	1	Unigene11675_	Unigene16968_	5	5	5	-1	Unigene11675_	Unigene14099_	6	6	6	1	Unigene11675_	Unigene20482_	7	7	7	-1	Unigene11675_	Unigene9873_	8	8	8	-1	Unigene11675_	Unigene15508_
Unigene11701_	Unigene11701_	1	1	1	1	Unigene11701_	Unigene3009_	1	1	1	1	Unigene11701_	Unigene18288_	3	2	2.44949	1	Unigene11701_	Unigene5449_	4	4	4	-1	Unigene11701_	Unigene40705_	5	7	5.91608	1	Unigene11701_	Unigene13315_	6	8	6.9282	1	Unigene11701_	Unigene15154_	7	8	7.48331	1	Unigene11701_	Unigene8123_	8	10	8.94427	1	Unigene11701_	Unigene18328_
Unigene11709_	Unigene11709_	1	1	1	1	Unigene11709_	Unigene3912_	2	4	2.82843	-1	Unigene11709_	Unigene19823_	3	6	4.24264	1	Unigene11709_	Unigene17666_	4	9	6	-1	Unigene11709_	Unigene14056_	7	6	6.48074	1	Unigene11709_	Unigene857_	5	10	7.07107	-1	Unigene11709_	Unigene407_	6	10	7.74597	1	Unigene11709_	Unigene9516_	12	7	9.16515	-1	Unigene11709_	Unigene7320_
Unigene11721_	Unigene11119_	1	1	1	1	Unigene11721_	Unigene11255_	1	1	1	1	Unigene11721_	Unigene11721_	1	1	1	1	Unigene11721_	Unigene18034_	1	1	1	1	Unigene11721_	Unigene3100_	1	1	1	1	Unigene11721_	Unigene6432_	6	3	4.24264	1	Unigene11721_	Unigene18286_	6	7	6.48074	1	Unigene11721_	Unigene18560_	6	7	6.48074	1	Unigene11721_	Unigene21605_
Unigene1173_	Unigene1173_	1	1	1	1	Unigene1173_	Unigene9470_	2	2	2	1	Unigene1173_	Unigene371_	3	5	3.87298	1	Unigene1173_	Unigene1439_	4	5	4.47214	1	Unigene1173_	Unigene10454_	5	7	5.91608	1	Unigene1173_	Unigene18445_	7	5	5.91608	1	Unigene1173_	Unigene20862_	5	7	5.91608	1	Unigene1173_	Unigene9268_	8	5	6.32456	-1	Unigene1173_	Unigene4903_
Unigene11738_	Unigene11738_	1	1	1	1	Unigene11738_	Unigene13697_	1	1	1	1	Unigene11738_	Unigene18684_	1	1	1	-1	Unigene11738_	Unigene10896_	4	2	2.82843	-1	Unigene11738_	Unigene9272_	4	3	3.4641	1	Unigene11738_	Unigene14160_	6	5	5.47723	1	Unigene11738_	Unigene5725_	6	6	6	1	Unigene11738_	Unigene4054_	9	7	7.93725	1	Unigene11738_	Unigene5263_
Unigene11742_	Unigene11742_	1	1	1	1	Unigene11742_	Unigene18797_	2	2	2	-1	Unigene11742_	Unigene4995_	3	2	2.44949	1	Unigene11742_	Unigene6604_	4	4	4	-1	Unigene11742_	Unigene11002_	5	4	4.47214	-1	Unigene11742_	Unigene34_	6	5	5.47723	-1	Unigene11742_	Unigene11926_	7	9	7.93725	-1	Unigene11742_	Unigene37328_	8	9	8.48528	-1	Unigene11742_	Unigene14774_
Unigene11750_	Unigene11750_	1	1	1	1	Unigene11750_	Unigene41112_	2	4	2.82843	1	Unigene11750_	Unigene6251_	5	2	3.16228	1	Unigene11750_	Unigene9964_	3	4	3.4641	1	Unigene11750_	Unigene1836_	4	4	4	1	Unigene11750_	Unigene36678_	6	8	6.9282	-1	Unigene11750_	Unigene11594_	9	6	7.34847	1	Unigene11750_	Unigene1189_	7	9	7.93725	-1	Unigene11750_	Unigene15376_
Unigene11756_	Unigene11756_	1	1	1	1	Unigene11756_	Unigene507_	1	1	1	1	Unigene11756_	Unigene1129_	3	3	3	1	Unigene11756_	Unigene6379_	5	2	3.16228	1	Unigene11756_	Unigene9504_	4	3	3.4641	1	Unigene11756_	Unigene18427_	6	7	6.48074	1	Unigene11756_	Unigene14455_	7	7	7	1	Unigene11756_	Unigene526_	8	7	7.48331	1	Unigene11756_	Unigene13609_
Unigene11761_	Unigene11761_	1	1	1	1	Unigene11761_	Unigene1765_	3	2	2.44949	1	Unigene11761_	Unigene20097_	2	3	2.44949	1	Unigene11761_	Unigene15254_	4	6	4.89898	1	Unigene11761_	Unigene17093_	5	6	5.47723	1	Unigene11761_	Unigene11256_	7	5	5.91608	1	Unigene11761_	Unigene16454_	6	6	6	1	Unigene11761_	Unigene34709_	8	7	7.48331	1	Unigene11761_	Unigene14302_
Unigene11762_	Unigene11762_	1	1	1	1	Unigene11762_	Unigene19459_	2	2	2	1	Unigene11762_	Unigene9276_	3	5	3.87298	-1	Unigene11762_	Unigene5621_	5	6	5.47723	-1	Unigene11762_	Unigene15465_	4	8	5.65685	1	Unigene11762_	Unigene237_	6	7	6.48074	-1	Unigene11762_	Unigene522_	7	8	7.48331	1	Unigene11762_	Unigene14642_	8	9	8.48528	-1	Unigene11762_	Unigene1404_
Unigene11767_	Unigene11767_	1	1	1	1	Unigene11767_	Unigene33160_	1	1	1	1	Unigene11767_	Unigene6165_	3	2	2.44949	1	Unigene11767_	Unigene10957_	4	4	4	1	Unigene11767_	Unigene39834_	5	6	5.47723	1	Unigene11767_	Unigene2135_	6	6	6	1	Unigene11767_	Unigene4481_	7	7	7	1	Unigene11767_	Unigene18065_	8	7	7.48331	-1	Unigene11767_	Unigene1262_
Unigene11776_	Unigene11776_	1	1	1	1	Unigene11776_	Unigene13286_	2	2	2	1	Unigene11776_	Unigene7140_	3	2	2.44949	1	Unigene11776_	Unigene6282_	4	4	4	1	Unigene11776_	Unigene18554_	5	6	5.47723	1	Unigene11776_	Unigene15890_	6	7	6.48074	1	Unigene11776_	Unigene10293_	7	7	7	1	Unigene11776_	Unigene20798_	9	7	7.93725	1	Unigene11776_	Unigene1045_
Unigene11787_	Unigene11787_	1	1	1	1	Unigene11787_	Unigene19886_	2	2	2	-1	Unigene11787_	Unigene2156_	3	7	4.58258	-1	Unigene11787_	Unigene9409_	4	7	5.2915	-1	Unigene11787_	Unigene10235_	5	9	6.7082	-1	Unigene11787_	Unigene22027_	8	7	7.48331	-1	Unigene11787_	Unigene798_	6	11	8.12404	-1	Unigene11787_	Unigene9545_	7	11	8.77496	-1	Unigene11787_	Unigene1138_
Unigene11793_	Unigene11793_	1	1	1	1	Unigene11793_	Unigene13475_	2	2	2	-1	Unigene11793_	Unigene20134_	3	3	3	-1	Unigene11793_	Unigene782_	5	3	3.87298	-1	Unigene11793_	Unigene4722_	4	4	4	-1	Unigene11793_	Unigene16031_	6	5	5.47723	1	Unigene11793_	Unigene17891_	7	7	7	1	Unigene11793_	Unigene13429_	9	7	7.93725	1	Unigene11793_	Unigene17519_
Unigene11795_	Unigene11795_	1	1	1	1	Unigene11795_	Unigene35313_	2	2	2	-1	Unigene11795_	Unigene15792_	3	7	4.58258	-1	Unigene11795_	Unigene20608_	3	7	4.58258	1	Unigene11795_	Unigene4566_	7	4	5.2915	1	Unigene11795_	Unigene10943_	5	7	5.91608	-1	Unigene11795_	Unigene6254_	6	7	6.48074	1	Unigene11795_	Unigene19371_	8	7	7.48331	1	Unigene11795_	Unigene18216_
Unigene118_	Unigene118_	1	1	1	1	Unigene118_	Unigene5755_	2	4	2.82843	1	Unigene118_	Unigene33029_	3	5	3.87298	1	Unigene118_	Unigene14442_	4	6	4.89898	1	Unigene118_	Unigene15068_	5	7	5.91608	1	Unigene118_	Unigene19200_	7	6	6.48074	-1	Unigene118_	Unigene367_	6	7	6.48074	1	Unigene118_	Unigene6738_	9	7	7.93725	1	Unigene118_	Unigene5964_
Unigene11803_	Unigene11803_	1	1	1	1	Unigene11803_	Unigene25809_	2	2	2	1	Unigene11803_	Unigene5226_	3	3	3	1	Unigene11803_	Unigene1404_	4	6	4.89898	-1	Unigene11803_	Unigene858_	5	5	5	-1	Unigene11803_	Unigene10246_	7	5	5.91608	-1	Unigene11803_	Unigene17941_	8	5	6.32456	-1	Unigene11803_	Unigene14642_	6	7	6.48074	-1	Unigene11803_	Unigene15465_
Unigene11804_	Unigene11804_	1	1	1	1	Unigene11804_	Unigene17705_	2	2	2	1	Unigene11804_	Unigene11596_	3	10	5.47723	-1	Unigene11804_	Unigene20141_	5	6	5.47723	-1	Unigene11804_	Unigene2025_	6	6	6	-1	Unigene11804_	Unigene12062_	4	10	6.32456	-1	Unigene11804_	Unigene2696_	7	12	9.16515	-1	Unigene11804_	Unigene18384_	8	13	10.198	1	Unigene11804_	Unigene19997_
Unigene1182_	Unigene1182_	1	1	1	1	Unigene1182_	Unigene9048_	2	4	2.82843	-1	Unigene1182_	Unigene10482_	3	4	3.4641	1	Unigene1182_	Unigene921_	4	4	4	1	Unigene1182_	Unigene18454_	5	5	5	1	Unigene1182_	Unigene3655_	6	5	5.47723	1	Unigene1182_	Unigene5975_	7	5	5.91608	1	Unigene1182_	Unigene6812_	8	8	8	-1	Unigene1182_	Unigene20598_
Unigene11838_	Unigene11838_	1	1	1	1	Unigene11838_	Unigene19616_	1	1	1	1	Unigene11838_	Unigene16033_	3	4	3.4641	1	Unigene11838_	Unigene35988_	4	5	4.47214	1	Unigene11838_	Unigene8855_	6	4	4.89898	1	Unigene11838_	Unigene21035_	5	6	5.47723	1	Unigene11838_	Unigene16089_	7	5	5.91608	1	Unigene11838_	Unigene32477_	7	5	5.91608	1	Unigene11838_	Unigene1708_
Unigene11846_	Unigene11846_	1	1	1	1	Unigene11846_	Unigene19006_	2	2	2	-1	Unigene11846_	Unigene9655_	3	4	3.4641	1	Unigene11846_	Unigene8036_	5	5	5	-1	Unigene11846_	Unigene38938_	4	8	5.65685	1	Unigene11846_	Unigene18693_	6	9	7.34847	1	Unigene11846_	Unigene15282_	7	9	7.93725	1	Unigene11846_	Unigene4846_	8	9	8.48528	1	Unigene11846_	Unigene10980_
Unigene11848_	Unigene11848_	1	1	1	1	Unigene11848_	Unigene20670_	1	1	1	-1	Unigene11848_	Unigene17788_	3	4	3.4641	1	Unigene11848_	Unigene14528_	4	8	5.65685	-1	Unigene11848_	Unigene18917_	5	7	5.91608	1	Unigene11848_	Unigene21662_	6	8	6.9282	-1	Unigene11848_	Unigene19853_	7	8	7.48331	-1	Unigene11848_	Unigene3852_	8	9	8.48528	-1	Unigene11848_	Unigene1421_
Unigene11859_	Unigene11859_	1	1	1	1	Unigene11859_	Unigene18132_	1	1	1	1	Unigene11859_	Unigene9315_	1	1	1	1	Unigene11859_	Unigene19158_	4	3	3.4641	1	Unigene11859_	Unigene18655_	4	4	4	1	Unigene11859_	Unigene8675_	4	4	4	1	Unigene11859_	Unigene93_	4	4	4	1	Unigene11859_	Unigene14958_	8	4	5.65685	1	Unigene11859_	Unigene5583_
Unigene11870_	Unigene11870_	1	1	1	1	Unigene11870_	Unigene8952_	2	2	2	1	Unigene11870_	Unigene3172_	3	4	3.4641	1	Unigene11870_	Unigene14289_	4	4	4	1	Unigene11870_	Unigene9239_	5	4	4.47214	1	Unigene11870_	Unigene18226_	7	5	5.91608	1	Unigene11870_	Unigene18306_	6	6	6	1	Unigene11870_	Unigene129_	8	8	8	1	Unigene11870_	Unigene19297_
Unigene11878_	Unigene11878_	1	1	1	1	Unigene11878_	Unigene7286_	2	3	2.44949	-1	Unigene11878_	Unigene6068_	3	4	3.4641	-1	Unigene11878_	Unigene5142_	5	4	4.47214	1	Unigene11878_	Unigene2495_	4	6	4.89898	-1	Unigene11878_	Unigene571_	7	5	5.91608	-1	Unigene11878_	Unigene9859_	6	6	6	-1	Unigene11878_	Unigene4712_	8	5	6.32456	-1	Unigene11878_	Unigene47_
Unigene11889_	Unigene11889_	1	1	1	1	Unigene11889_	Unigene9044_	2	2	2	-1	Unigene11889_	Unigene7208_	3	4	3.4641	1	Unigene11889_	Unigene11005_	4	5	4.47214	1	Unigene11889_	Unigene19146_	6	7	6.48074	-1	Unigene11889_	Unigene15687_	7	7	7	1	Unigene11889_	Unigene10278_	5	11	7.4162	-1	Unigene11889_	Unigene467_	8	7	7.48331	-1	Unigene11889_	Unigene10083_
Unigene1189_	Unigene1189_	1	1	1	1	Unigene1189_	Unigene18770_	2	2	2	-1	Unigene1189_	Unigene36678_	3	2	2.44949	1	Unigene1189_	Unigene9471_	4	3	3.4641	-1	Unigene1189_	Unigene1836_	5	6	5.47723	-1	Unigene1189_	Unigene9964_	6	7	6.48074	-1	Unigene1189_	Unigene1450_	8	6	6.9282	-1	Unigene1189_	Unigene41112_	7	7	7	-1	Unigene1189_	Unigene11750_
Unigene11901_	Unigene11901_	1	1	1	1	Unigene11901_	Unigene10219_	2	3	2.44949	1	Unigene11901_	Unigene4834_	4	2	2.82843	1	Unigene11901_	Unigene9455_	3	3	3	-1	Unigene11901_	Unigene4075_	5	8	6.32456	1	Unigene11901_	Unigene169_	6	8	6.9282	1	Unigene11901_	Unigene13948_	7	8	7.48331	1	Unigene11901_	Unigene15350_	8	8	8	1	Unigene11901_	Unigene13810_
Unigene1191_	Unigene1191_	1	1	1	1	Unigene1191_	Unigene2325_	2	2	2	1	Unigene1191_	Unigene13782_	3	2	2.44949	1	Unigene1191_	Unigene6199_	4	3	3.4641	1	Unigene1191_	Unigene5699_	5	5	5	1	Unigene1191_	Unigene9617_	6	5	5.47723	1	Unigene1191_	Unigene1112_	7	6	6.48074	1	Unigene1191_	Unigene8907_	8	8	8	1	Unigene1191_	Unigene2973_
Unigene11914_	Unigene11914_	1	1	1	1	Unigene11914_	Unigene13086_	1	1	1	1	Unigene11914_	Unigene9354_	1	1	1	1	Unigene11914_	Unigene7166_	4	3	3.4641	1	Unigene11914_	Unigene9264_	5	4	4.47214	1	Unigene11914_	Unigene4157_	6	5	5.47723	1	Unigene11914_	Unigene8155_	7	6	6.48074	1	Unigene11914_	Unigene8350_	8	6	6.9282	1	Unigene11914_	Unigene14785_
Unigene11926_	Unigene11926_	1	1	1	1	Unigene11926_	Unigene37328_	2	2	2	1	Unigene11926_	Unigene14774_	3	3	3	1	Unigene11926_	Unigene11002_	4	5	4.47214	1	Unigene11926_	Unigene6604_	5	6	5.47723	1	Unigene11926_	Unigene10953_	6	6	6	-1	Unigene11926_	Unigene5854_	7	6	6.48074	1	Unigene11926_	Unigene18797_	8	6	6.9282	1	Unigene11926_	Unigene11742_
Unigene11927_	Unigene1151_	1	1	1	1	Unigene11927_	Unigene11927_	1	1	1	1	Unigene11927_	Unigene7646_	1	1	1	1	Unigene11927_	Unigene18363_	4	2	2.82843	1	Unigene11927_	Unigene16183_	6	4	4.89898	1	Unigene11927_	Unigene18057_	5	8	6.32456	1	Unigene11927_	Unigene11319_	9	5	6.7082	1	Unigene11927_	Unigene3641_	7	8	7.48331	1	Unigene11927_	Unigene14818_
Unigene11933_	Unigene11933_	1	1	1	1	Unigene11933_	Unigene14947_	2	4	2.82843	1	Unigene11933_	Unigene14266_	3	4	3.4641	1	Unigene11933_	Unigene14633_	3	4	3.4641	1	Unigene11933_	Unigene19058_	5	4	4.47214	1	Unigene11933_	Unigene2684_	11	5	7.4162	1	Unigene11933_	Unigene4241_	11	5	7.4162	1	Unigene11933_	Unigene18655_	6	12	8.48528	1	Unigene11933_	Unigene8675_
Unigene11945_	Unigene10799_	1	1	1	1	Unigene11945_	Unigene11945_	1	1	1	1	Unigene11945_	Unigene2373_	3	9	5.19615	1	Unigene11945_	Unigene10675_	4	9	6	-1	Unigene11945_	Unigene14987_	5	9	6.7082	1	Unigene11945_	Unigene20377_	10	5	7.07107	1	Unigene11945_	Unigene11415_	6	9	7.34847	1	Unigene11945_	Unigene32550_	6	9	7.34847	1	Unigene11945_	Unigene4423_
Unigene11947_	Unigene11947_	1	1	1	1	Unigene11947_	Unigene9388_	2	2	2	1	Unigene11947_	Unigene12540_	3	2	2.44949	-1	Unigene11947_	Unigene34705_	4	7	5.2915	1	Unigene11947_	Unigene377_	5	6	5.47723	1	Unigene11947_	Unigene14640_	6	7	6.48074	1	Unigene11947_	Unigene19439_	7	7	7	1	Unigene11947_	Unigene9522_	8	8	8	1	Unigene11947_	Unigene20793_
Unigene11953_	Unigene11953_	1	1	1	1	Unigene11953_	Unigene29120_	2	2	2	1	Unigene11953_	Unigene16302_	3	2	2.44949	1	Unigene11953_	Unigene21346_	4	6	4.89898	1	Unigene11953_	Unigene19923_	5	6	5.47723	1	Unigene11953_	Unigene3082_	6	7	6.48074	1	Unigene11953_	Unigene11193_	7	7	7	-1	Unigene11953_	Unigene14449_	9	7	7.93725	-1	Unigene11953_	Unigene1294_
Unigene11960_	Unigene11960_	1	1	1	1	Unigene11960_	Unigene1495_	2	2	2	1	Unigene11960_	Unigene1764_	3	6	4.24264	1	Unigene11960_	Unigene41224_	7	3	4.58258	1	Unigene11960_	Unigene14149_	4	6	4.89898	-1	Unigene11960_	Unigene5759_	5	6	5.47723	-1	Unigene11960_	Unigene4925_	6	6	6	1	Unigene11960_	Unigene41163_	8	8	8	1	Unigene11960_	Unigene41219_
Unigene11969_	Unigene11969_	1	1	1	1	Unigene11969_	Unigene11134_	2	2	2	1	Unigene11969_	Unigene17263_	3	4	3.4641	1	Unigene11969_	Unigene11986_	4	5	4.47214	1	Unigene11969_	Unigene8282_	5	5	5	1	Unigene11969_	Unigene2467_	6	7	6.48074	1	Unigene11969_	Unigene6146_	9	6	7.34847	-1	Unigene11969_	Unigene11561_	7	8	7.48331	-1	Unigene11969_	Unigene10614_
Unigene11977_	Unigene11977_	1	1	1	1	Unigene11977_	Unigene10231_	2	4	2.82843	1	Unigene11977_	Unigene14082_	2	4	2.82843	1	Unigene11977_	Unigene13830_	4	3	3.4641	1	Unigene11977_	Unigene4904_	4	3	3.4641	1	Unigene11977_	Unigene5335_	6	4	4.89898	1	Unigene11977_	Unigene2484_	7	5	5.91608	1	Unigene11977_	Unigene13466_	8	6	6.9282	1	Unigene11977_	Unigene4010_
Unigene11986_	Unigene11986_	1	1	1	1	Unigene11986_	Unigene8282_	1	1	1	1	Unigene11986_	Unigene17263_	3	2	2.44949	1	Unigene11986_	Unigene11969_	5	4	4.47214	1	Unigene11986_	Unigene2467_	4	5	4.47214	1	Unigene11986_	Unigene11561_	6	5	5.47723	-1	Unigene11986_	Unigene11134_	8	4	5.65685	1	Unigene11986_	Unigene3066_	7	5	5.91608	-1	Unigene11986_	Unigene1594_
Unigene11992_	Unigene11992_	1	1	1	1	Unigene11992_	Unigene15229_	2	2	2	1	Unigene11992_	Unigene20148_	3	3	3	-1	Unigene11992_	Unigene11240_	4	4	4	-1	Unigene11992_	Unigene9057_	5	4	4.47214	1	Unigene11992_	Unigene8928_	6	9	7.34847	1	Unigene11992_	Unigene359_	7	9	7.93725	1	Unigene11992_	Unigene14137_	8	12	9.79796	-1	Unigene11992_	Unigene9781_
Unigene11999_	Unigene10922_	1	1	1	1	Unigene11999_	Unigene11999_	1	1	1	1	Unigene11999_	Unigene19822_	3	6	4.24264	-1	Unigene11999_	Unigene18562_	4	6	4.89898	1	Unigene11999_	Unigene5622_	4	6	4.89898	1	Unigene11999_	Unigene17805_	7	6	6.48074	-1	Unigene11999_	Unigene18022_	6	8	6.9282	-1	Unigene11999_	Unigene4812_	8	6	6.9282	-1	Unigene11999_	Unigene15264_
Unigene12003_	Unigene12003_	1	1	1	1	Unigene12003_	Unigene14327_	2	3	2.44949	-1	Unigene12003_	Unigene20543_	4	2	2.82843	-1	Unigene12003_	Unigene7515_	3	6	4.24264	1	Unigene12003_	Unigene2042_	5	6	5.47723	1	Unigene12003_	Unigene649_	6	8	6.9282	-1	Unigene12003_	Unigene6797_	7	11	8.77496	1	Unigene12003_	Unigene13478_	13	9	10.8167	1	Unigene12003_	Unigene1462_
Unigene12011_	Unigene12011_	1	1	1	1	Unigene12011_	Unigene3570_	2	2	2	1	Unigene12011_	Unigene12795_	3	6	4.24264	1	Unigene12011_	Unigene39496_	4	6	4.89898	1	Unigene12011_	Unigene32236_	5	5	5	-1	Unigene12011_	Unigene14192_	6	5	5.47723	1	Unigene12011_	Unigene6105_	7	7	7	1	Unigene12011_	Unigene8261_	8	7	7.48331	-1	Unigene12011_	Unigene26474_
Unigene12013_	Unigene12013_	1	1	1	1	Unigene12013_	Unigene12049_	2	5	3.16228	1	Unigene12013_	Unigene29980_	2	5	3.16228	1	Unigene12013_	Unigene34300_	2	5	3.16228	1	Unigene12013_	Unigene15997_	6	4	4.89898	1	Unigene12013_	Unigene67_	5	5	5	1	Unigene12013_	Unigene10371_	7	8	7.48331	1	Unigene12013_	Unigene17835_	7	8	7.48331	-1	Unigene12013_	Unigene6307_
Unigene12021_	Unigene12021_	1	1	1	1	Unigene12021_	Unigene5661_	1	1	1	1	Unigene12021_	Unigene13553_	4	3	3.4641	1	Unigene12021_	Unigene16443_	3	4	3.4641	1	Unigene12021_	Unigene20012_	6	5	5.47723	1	Unigene12021_	Unigene6155_	5	7	5.91608	1	Unigene12021_	Unigene2418_	9	6	7.34847	1	Unigene12021_	Unigene5836_	7	8	7.48331	1	Unigene12021_	Unigene8870_
Unigene12030_	Unigene12030_	1	1	1	1	Unigene12030_	Unigene2726_	2	5	3.16228	1	Unigene12030_	Unigene2839_	3	5	3.87298	1	Unigene12030_	Unigene21697_	4	5	4.47214	1	Unigene12030_	Unigene17870_	5	7	5.91608	1	Unigene12030_	Unigene3204_	6	8	6.9282	1	Unigene12030_	Unigene18569_	7	8	7.48331	1	Unigene12030_	Unigene2356_	8	9	8.48528	1	Unigene12030_	Unigene6573_
Unigene12031_	Unigene12031_	1	1	1	1	Unigene12031_	Unigene9207_	2	2	2	-1	Unigene12031_	Unigene4894_	3	3	3	-1	Unigene12031_	Unigene15024_	4	4	4	-1	Unigene12031_	Unigene19348_	5	7	5.91608	-1	Unigene12031_	Unigene16229_	6	7	6.48074	-1	Unigene12031_	Unigene17668_	7	6	6.48074	-1	Unigene12031_	Unigene4971_	8	9	8.48528	-1	Unigene12031_	Unigene738_
Unigene12049_	Unigene12049_	1	1	1	1	Unigene12049_	Unigene29980_	1	1	1	1	Unigene12049_	Unigene34300_	1	1	1	1	Unigene12049_	Unigene67_	1	1	1	1	Unigene12049_	Unigene12013_	5	2	3.16228	1	Unigene12049_	Unigene4640_	7	4	5.2915	1	Unigene12049_	Unigene10371_	6	6	6	1	Unigene12049_	Unigene15997_	8	8	8	1	Unigene12049_	Unigene17835_
Unigene12050_	Unigene12050_	1	1	1	1	Unigene12050_	Unigene8100_	2	2	2	-1	Unigene12050_	Unigene4908_	3	3	3	1	Unigene12050_	Unigene21677_	4	3	3.4641	-1	Unigene12050_	Unigene6993_	5	4	4.47214	-1	Unigene12050_	Unigene5507_	7	4	5.2915	-1	Unigene12050_	Unigene13773_	6	6	6	-1	Unigene12050_	Unigene6490_	8	7	7.48331	-1	Unigene12050_	Unigene588_
Unigene12062_	Unigene12062_	1	1	1	1	Unigene12062_	Unigene11596_	2	2	2	1	Unigene12062_	Unigene2696_	3	5	3.87298	1	Unigene12062_	Unigene18384_	4	6	4.89898	-1	Unigene12062_	Unigene32576_	5	7	5.91608	1	Unigene12062_	Unigene17705_	9	4	6	-1	Unigene12062_	Unigene11804_	10	4	6.32456	-1	Unigene12062_	Unigene13342_	6	7	6.48074	1	Unigene12062_	Unigene21540_
Unigene12068_	Unigene12068_	1	1	1	1	Unigene12068_	Unigene13678_	2	3	2.44949	1	Unigene12068_	Unigene13645_	3	4	3.4641	-1	Unigene12068_	Unigene9295_	4	4	4	1	Unigene12068_	Unigene15732_	5	4	4.47214	-1	Unigene12068_	Unigene10522_	6	7	6.48074	-1	Unigene12068_	Unigene2202_	7	8	7.48331	1	Unigene12068_	Unigene995_	8	7	7.48331	-1	Unigene12068_	Unigene19185_
Unigene1208_	Unigene1208_	1	1	1	1	Unigene1208_	Unigene3103_	1	1	1	1	Unigene1208_	Unigene39910_	3	2	2.44949	-1	Unigene1208_	Unigene11608_	4	3	3.4641	1	Unigene1208_	Unigene14897_	5	3	3.87298	1	Unigene1208_	Unigene13319_	5	7	5.91608	1	Unigene1208_	Unigene21585_	7	9	7.93725	1	Unigene1208_	Unigene15728_	8	12	9.79796	1	Unigene1208_	Unigene15402_
Unigene1209_	Unigene1108_	1	1	1	1	Unigene1209_	Unigene1209_	1	1	1	1	Unigene1209_	Unigene4257_	1	1	1	-1	Unigene1209_	Unigene8933_	4	3	3.4641	1	Unigene1209_	Unigene16287_	6	6	6	1	Unigene1209_	Unigene745_	5	10	7.07107	1	Unigene1209_	Unigene15698_	7	12	9.16515	1	Unigene1209_	Unigene17833_	10	10	10	1	Unigene1209_	Unigene18530_
Unigene12091_	Unigene12091_	1	1	1	1	Unigene12091_	Unigene15744_	2	2	2	-1	Unigene12091_	Unigene4941_	3	2	2.44949	1	Unigene12091_	Unigene4349_	4	3	3.4641	1	Unigene12091_	Unigene10367_	5	6	5.47723	1	Unigene12091_	Unigene20124_	6	7	6.48074	-1	Unigene12091_	Unigene13404_	7	7	7	1	Unigene12091_	Unigene9795_	8	9	8.48528	1	Unigene12091_	Unigene39616_
Unigene12102_	Unigene12102_	1	1	1	1	Unigene12102_	Unigene33175_	2	2	2	1	Unigene12102_	Unigene4412_	3	9	5.19615	1	Unigene12102_	Unigene8896_	4	11	6.63325	1	Unigene12102_	Unigene132_	5	11	7.4162	1	Unigene12102_	Unigene2353_	5	11	7.4162	1	Unigene12102_	Unigene12594_	7	11	8.77496	1	Unigene12102_	Unigene14572_	8	11	9.38083	1	Unigene12102_	Unigene14172_
Unigene12115_	Unigene12115_	1	1	1	1	Unigene12115_	Unigene5796_	1	1	1	1	Unigene12115_	Unigene825_	1	1	1	-1	Unigene12115_	Unigene9445_	4	3	3.4641	1	Unigene12115_	Unigene20267_	5	4	4.47214	1	Unigene12115_	Unigene20230_	6	5	5.47723	-1	Unigene12115_	Unigene3602_	7	10	8.3666	1	Unigene12115_	Unigene7413_	8	10	8.94427	1	Unigene12115_	Unigene15441_
Unigene1212_	Unigene1212_	1	1	1	1	Unigene1212_	Unigene18340_	2	7	3.74166	1	Unigene1212_	Unigene11115_	7	3	4.58258	1	Unigene1212_	Unigene2738_	3	7	4.58258	1	Unigene1212_	Unigene1343_	4	7	5.2915	1	Unigene1212_	Unigene821_	4	7	5.2915	1	Unigene1212_	Unigene9582_	9	4	6	1	Unigene1212_	Unigene290_	6	7	6.48074	-1	Unigene1212_	Unigene5097_
Unigene12143_	Unigene10754_	1	1	1	1	Unigene12143_	Unigene12143_	1	1	1	1	Unigene12143_	Unigene12282_	1	1	1	1	Unigene12143_	Unigene17259_	1	1	1	1	Unigene12143_	Unigene28616_	1	1	1	1	Unigene12143_	Unigene33119_	1	1	1	1	Unigene12143_	Unigene33243_	1	1	1	1	Unigene12143_	Unigene33763_	1	1	1	1	Unigene12143_	Unigene34687_
Unigene1216_	Unigene1216_	1	1	1	1	Unigene1216_	Unigene7625_	2	3	2.44949	-1	Unigene1216_	Unigene2501_	3	3	3	1	Unigene1216_	Unigene3194_	4	4	4	-1	Unigene1216_	Unigene14667_	5	5	5	1	Unigene1216_	Unigene9673_	7	4	5.2915	-1	Unigene1216_	Unigene13898_	8	4	5.65685	-1	Unigene1216_	Unigene5904_	6	7	6.48074	1	Unigene1216_	Unigene18732_
Unigene12175_	Unigene12175_	1	1	1	1	Unigene12175_	Unigene7585_	2	3	2.44949	1	Unigene12175_	Unigene6915_	3	5	3.87298	-1	Unigene12175_	Unigene10404_	4	5	4.47214	1	Unigene12175_	Unigene10316_	5	7	5.91608	-1	Unigene12175_	Unigene9985_	6	7	6.48074	1	Unigene12175_	Unigene13358_	7	7	7	-1	Unigene12175_	Unigene306_	8	9	8.48528	1	Unigene12175_	Unigene4493_
Unigene12206_	Unigene12206_	1	1	1	1	Unigene12206_	Unigene7471_	2	4	2.82843	-1	Unigene12206_	Unigene38819_	3	4	3.4641	1	Unigene12206_	Unigene19409_	5	4	4.47214	1	Unigene12206_	Unigene39460_	4	5	4.47214	1	Unigene12206_	Unigene38778_	6	5	5.47723	1	Unigene12206_	Unigene11627_	7	5	5.91608	-1	Unigene12206_	Unigene10253_	8	6	6.9282	-1	Unigene12206_	Unigene19931_
Unigene1222_	Unigene1222_	1	1	1	1	Unigene1222_	Unigene15094_	3	3	3	1	Unigene1222_	Unigene9499_	2	6	3.4641	-1	Unigene1222_	Unigene9302_	4	6	4.89898	-1	Unigene1222_	Unigene409_	5	5	5	-1	Unigene1222_	Unigene9306_	6	9	7.34847	1	Unigene1222_	Unigene531_	7	9	7.93725	1	Unigene1222_	Unigene2221_	8	10	8.94427	1	Unigene1222_	Unigene8895_
Unigene12282_	Unigene10754_	1	1	1	1	Unigene12282_	Unigene12143_	1	1	1	1	Unigene12282_	Unigene12282_	1	1	1	1	Unigene12282_	Unigene12903_	1	1	1	1	Unigene12282_	Unigene17259_	1	1	1	1	Unigene12282_	Unigene19547_	1	1	1	1	Unigene12282_	Unigene20402_	1	1	1	1	Unigene12282_	Unigene21027_	1	1	1	1	Unigene12282_	Unigene28616_
Unigene12301_	Unigene12301_	1	1	1	1	Unigene12301_	Unigene19799_	2	2	2	-1	Unigene12301_	Unigene5349_	3	2	2.44949	1	Unigene12301_	Unigene11434_	4	4	4	1	Unigene12301_	Unigene16094_	5	4	4.47214	1	Unigene12301_	Unigene3435_	6	4	4.89898	1	Unigene12301_	Unigene14301_	7	6	6.48074	1	Unigene12301_	Unigene34393_	8	10	8.94427	1	Unigene12301_	Unigene14336_
Unigene1234_	Unigene1234_	1	1	1	1	Unigene1234_	Unigene16998_	2	2	2	1	Unigene1234_	Unigene40896_	3	2	2.44949	1	Unigene1234_	Unigene16076_	6	3	4.24264	-1	Unigene1234_	Unigene6486_	4	7	5.2915	-1	Unigene1234_	Unigene32417_	5	8	6.32456	1	Unigene1234_	Unigene5903_	7	9	7.93725	1	Unigene1234_	Unigene14305_	8	10	8.94427	1	Unigene1234_	Unigene20067_
Unigene1235_	Unigene1235_	1	1	1	1	Unigene1235_	Unigene2543_	2	2	2	-1	Unigene1235_	Unigene14625_	3	3	3	-1	Unigene1235_	Unigene14234_	4	4	4	-1	Unigene1235_	Unigene23934_	5	4	4.47214	1	Unigene1235_	Unigene19121_	6	6	6	1	Unigene1235_	Unigene2319_	7	9	7.93725	1	Unigene1235_	Unigene19591_	8	11	9.38083	1	Unigene1235_	Unigene2128_
Unigene12366_	Unigene12366_	1	1	1	1	Unigene12366_	Unigene15431_	1	1	1	1	Unigene12366_	Unigene9378_	1	1	1	1	Unigene12366_	Unigene1141_	4	2	2.82843	1	Unigene12366_	Unigene4496_	4	4	4	1	Unigene12366_	Unigene2076_	6	7	6.48074	1	Unigene12366_	Unigene1822_	8	7	7.48331	1	Unigene12366_	Unigene14676_	7	9	7.93725	1	Unigene12366_	Unigene526_
Unigene1239_	Unigene1239_	1	1	1	1	Unigene1239_	Unigene10397_	2	2	2	-1	Unigene1239_	Unigene9740_	3	4	3.4641	-1	Unigene1239_	Unigene18498_	4	4	4	1	Unigene1239_	Unigene15505_	5	4	4.47214	1	Unigene1239_	Unigene34993_	6	4	4.89898	1	Unigene1239_	Unigene9759_	7	7	7	-1	Unigene1239_	Unigene2254_	8	8	8	-1	Unigene1239_	Unigene3686_
Unigene12443_	Unigene12443_	1	1	1	1	Unigene12443_	Unigene9430_	1	1	1	1	Unigene12443_	Unigene5958_	3	3	3	1	Unigene12443_	Unigene5817_	4	3	3.4641	1	Unigene12443_	Unigene32516_	5	3	3.87298	1	Unigene12443_	Unigene20703_	5	5	5	1	Unigene12443_	Unigene34569_	5	5	5	1	Unigene12443_	Unigene5075_	8	7	7.48331	1	Unigene12443_	Unigene14024_
Unigene1247_	Unigene1247_	1	1	1	1	Unigene1247_	Unigene391_	2	2	2	1	Unigene1247_	Unigene19811_	3	4	3.4641	-1	Unigene1247_	Unigene15001_	4	4	4	-1	Unigene1247_	Unigene14852_	5	4	4.47214	-1	Unigene1247_	Unigene16370_	6	5	5.47723	-1	Unigene1247_	Unigene14114_	7	6	6.48074	-1	Unigene1247_	Unigene20914_	8	6	6.9282	-1	Unigene1247_	Unigene1485_
Unigene12475_	Unigene12475_	1	1	1	1	Unigene12475_	Unigene612_	2	3	2.44949	1	Unigene12475_	Unigene21716_	3	3	3	1	Unigene12475_	Unigene37565_	3	3	3	-1	Unigene12475_	Unigene1039_	5	4	4.47214	1	Unigene12475_	Unigene14635_	6	6	6	1	Unigene12475_	Unigene17725_	7	7	7	1	Unigene12475_	Unigene13256_	8	7	7.48331	-1	Unigene12475_	Unigene4577_
Unigene12500_	Unigene12500_	1	1	1	1	Unigene12500_	Unigene5272_	2	3	2.44949	1	Unigene12500_	Unigene14772_	3	4	3.4641	1	Unigene12500_	Unigene4946_	5	3	3.87298	1	Unigene12500_	Unigene20678_	4	7	5.2915	1	Unigene12500_	Unigene5426_	6	9	7.34847	1	Unigene12500_	Unigene1587_	7	9	7.93725	-1	Unigene12500_	Unigene5317_	7	9	7.93725	1	Unigene12500_	Unigene13312_
Unigene12521_	Unigene12521_	1	1	1	1	Unigene12521_	Unigene1758_	2	2	2	1	Unigene12521_	Unigene14164_	4	2	2.82843	-1	Unigene12521_	Unigene19263_	3	3	3	1	Unigene12521_	Unigene19224_	5	6	5.47723	-1	Unigene12521_	Unigene8829_	6	6	6	1	Unigene12521_	Unigene25956_	8	5	6.32456	-1	Unigene12521_	Unigene39895_	7	7	7	1	Unigene12521_	Unigene15982_
Unigene12527_	Unigene12527_	1	1	1	1	Unigene12527_	Unigene17104_	1	1	1	1	Unigene12527_	Unigene8318_	1	1	1	1	Unigene12527_	Unigene10494_	4	3	3.4641	-1	Unigene12527_	Unigene14329_	7	2	3.74166	1	Unigene12527_	Unigene5180_	4	4	4	1	Unigene12527_	Unigene650_	6	4	4.89898	1	Unigene12527_	Unigene11036_	8	7	7.48331	1	Unigene12527_	Unigene13829_
Unigene12540_	Unigene12540_	1	1	1	1	Unigene12540_	Unigene11947_	2	3	2.44949	-1	Unigene12540_	Unigene377_	3	3	3	-1	Unigene12540_	Unigene14640_	5	3	3.87298	-1	Unigene12540_	Unigene9388_	4	4	4	-1	Unigene12540_	Unigene34705_	6	8	6.9282	-1	Unigene12540_	Unigene19069_	7	9	7.93725	-1	Unigene12540_	Unigene37058_	8	9	8.48528	-1	Unigene12540_	Unigene19439_
Unigene12594_	Unigene12594_	1	1	1	1	Unigene12594_	Unigene14572_	1	1	1	1	Unigene12594_	Unigene14172_	3	3	3	-1	Unigene12594_	Unigene132_	3	5	3.87298	1	Unigene12594_	Unigene2353_	3	5	3.87298	1	Unigene12594_	Unigene8896_	3	5	3.87298	1	Unigene12594_	Unigene4412_	7	5	5.91608	1	Unigene12594_	Unigene15682_	8	5	6.32456	-1	Unigene12594_	Unigene10495_
Unigene1261_	Unigene1261_	1	1	1	1	Unigene1261_	Unigene13242_	2	3	2.44949	-1	Unigene1261_	Unigene10116_	3	3	3	1	Unigene1261_	Unigene4758_	4	7	5.2915	1	Unigene1261_	Unigene1014_	5	6	5.47723	1	Unigene1261_	Unigene16829_	6	8	6.9282	1	Unigene1261_	Unigene1101_	7	7	7	1	Unigene1261_	Unigene11314_	8	9	8.48528	1	Unigene1261_	Unigene5983_
Unigene12613_	Unigene12613_	1	1	1	1	Unigene12613_	Unigene14036_	2	2	2	1	Unigene12613_	Unigene18421_	3	4	3.4641	1	Unigene12613_	Unigene508_	4	4	4	-1	Unigene12613_	Unigene17519_	6	6	6	1	Unigene12613_	Unigene17822_	5	8	6.32456	1	Unigene12613_	Unigene17891_	7	8	7.48331	1	Unigene12613_	Unigene16031_	9	10	9.48683	1	Unigene12613_	Unigene8283_
Unigene12614_	Unigene12614_	1	1	1	1	Unigene12614_	Unigene20364_	2	3	2.44949	1	Unigene12614_	Unigene352_	3	3	3	1	Unigene12614_	Unigene39965_	4	5	4.47214	1	Unigene12614_	Unigene9848_	5	6	5.47723	1	Unigene12614_	Unigene6393_	6	7	6.48074	1	Unigene12614_	Unigene223_	7	8	7.48331	1	Unigene12614_	Unigene10829_	9	9	9	1	Unigene12614_	Unigene20283_
Unigene12618_	Unigene12618_	1	1	1	1	Unigene12618_	Unigene1335_	2	2	2	1	Unigene12618_	Unigene1587_	3	4	3.4641	-1	Unigene12618_	Unigene5317_	3	4	3.4641	1	Unigene12618_	Unigene5426_	5	5	5	1	Unigene12618_	Unigene17710_	6	6	6	1	Unigene12618_	Unigene4832_	7	8	7.48331	1	Unigene12618_	Unigene20678_	8	8	8	1	Unigene12618_	Unigene698_
Unigene1262_	Unigene1262_	1	1	1	1	Unigene1262_	Unigene19838_	1	1	1	1	Unigene1262_	Unigene39834_	3	3	3	1	Unigene1262_	Unigene32638_	5	3	3.87298	1	Unigene1262_	Unigene10957_	4	5	4.47214	1	Unigene1262_	Unigene6165_	6	6	6	1	Unigene1262_	Unigene10241_	9	5	6.7082	1	Unigene1262_	Unigene11767_	7	9	7.93725	1	Unigene1262_	Unigene33160_
Unigene12623_	Unigene12623_	1	1	1	1	Unigene12623_	Unigene17917_	1	1	1	1	Unigene12623_	Unigene6022_	3	2	2.44949	1	Unigene12623_	Unigene18556_	4	4	4	1	Unigene12623_	Unigene19319_	6	5	5.47723	-1	Unigene12623_	Unigene30974_	5	6	5.47723	1	Unigene12623_	Unigene1479_	7	9	7.93725	1	Unigene12623_	Unigene3927_	8	10	8.94427	1	Unigene12623_	Unigene9421_
Unigene12643_	Unigene12643_	1	1	1	1	Unigene12643_	Unigene13187_	2	3	2.44949	1	Unigene12643_	Unigene3358_	2	3	2.44949	1	Unigene12643_	Unigene10357_	2	6	3.4641	1	Unigene12643_	Unigene1046_	2	6	3.4641	-1	Unigene12643_	Unigene14905_	2	6	3.4641	1	Unigene12643_	Unigene11082_	7	6	6.48074	1	Unigene12643_	Unigene11452_	7	6	6.48074	1	Unigene12643_	Unigene9210_
Unigene1265_	Unigene1265_	1	1	1	1	Unigene1265_	Unigene13715_	2	2	2	-1	Unigene1265_	Unigene13220_	3	3	3	1	Unigene1265_	Unigene7161_	4	6	4.89898	1	Unigene1265_	Unigene13481_	5	7	5.91608	1	Unigene1265_	Unigene1699_	6	8	6.9282	1	Unigene1265_	Unigene18744_	7	8	7.48331	1	Unigene1265_	Unigene301_	8	12	9.79796	1	Unigene1265_	Unigene8998_
Unigene12665_	Unigene12665_	1	1	1	1	Unigene12665_	Unigene13826_	2	4	2.82843	1	Unigene12665_	Unigene13211_	5	3	3.87298	1	Unigene12665_	Unigene19476_	3	5	3.87298	1	Unigene12665_	Unigene13590_	4	5	4.47214	1	Unigene12665_	Unigene9923_	7	5	5.91608	1	Unigene12665_	Unigene11036_	6	7	6.48074	1	Unigene12665_	Unigene650_	8	14	10.583	1	Unigene12665_	Unigene10494_
Unigene12689_	Unigene12689_	1	1	1	1	Unigene12689_	Unigene11087_	2	2	2	-1	Unigene12689_	Unigene9230_	3	2	2.44949	-1	Unigene12689_	Unigene1922_	4	7	5.2915	-1	Unigene12689_	Unigene14636_	5	8	6.32456	1	Unigene12689_	Unigene17472_	6	9	7.34847	-1	Unigene12689_	Unigene34037_	6	9	7.34847	-1	Unigene12689_	Unigene20549_	8	12	9.79796	-1	Unigene12689_	Unigene15117_
Unigene12710_	Unigene12710_	1	1	1	1	Unigene12710_	Unigene8605_	2	3	2.44949	-1	Unigene12710_	Unigene8862_	2	3	2.44949	-1	Unigene12710_	Unigene10444_	5	4	4.47214	-1	Unigene12710_	Unigene19927_	4	7	5.2915	-1	Unigene12710_	Unigene9523_	6	5	5.47723	1	Unigene12710_	Unigene5218_	7	7	7	-1	Unigene12710_	Unigene222_	10	5	7.07107	-1	Unigene12710_	Unigene964_
Unigene1273_	Unigene1273_	1	1	1	1	Unigene1273_	Unigene5465_	1	1	1	-1	Unigene1273_	Unigene37100_	3	4	3.4641	1	Unigene1273_	Unigene2091_	7	3	4.58258	-1	Unigene1273_	Unigene4977_	4	6	4.89898	-1	Unigene1273_	Unigene786_	5	6	5.47723	-1	Unigene1273_	Unigene5131_	6	6	6	-1	Unigene1273_	Unigene9020_	8	5	6.32456	-1	Unigene1273_	Unigene5087_
Unigene12764_	Unigene12764_	1	1	1	1	Unigene12764_	Unigene3540_	1	1	1	1	Unigene12764_	Unigene18136_	3	3	3	-1	Unigene12764_	Unigene9814_	4	7	5.2915	1	Unigene12764_	Unigene10794_	5	7	5.91608	1	Unigene12764_	Unigene17621_	5	7	5.91608	1	Unigene12764_	Unigene10470_	8	5	6.32456	1	Unigene12764_	Unigene20217_	10	5	7.07107	1	Unigene12764_	Unigene10543_
Unigene12775_	Unigene12775_	1	1	1	1	Unigene12775_	Unigene1158_	2	2	2	1	Unigene12775_	Unigene11361_	3	2	2.44949	1	Unigene12775_	Unigene1074_	5	4	4.47214	1	Unigene12775_	Unigene11314_	4	6	4.89898	1	Unigene12775_	Unigene16829_	6	7	6.48074	1	Unigene12775_	Unigene22664_	8	6	6.9282	1	Unigene12775_	Unigene4758_	7	8	7.48331	1	Unigene12775_	Unigene10116_
Unigene12777_	Unigene12777_	1	1	1	1	Unigene12777_	Unigene7301_	2	2	2	1	Unigene12777_	Unigene19151_	4	2	2.82843	-1	Unigene12777_	Unigene6040_	3	4	3.4641	-1	Unigene12777_	Unigene13519_	5	5	5	1	Unigene12777_	Unigene970_	6	9	7.34847	1	Unigene12777_	Unigene39461_	7	10	8.3666	-1	Unigene12777_	Unigene20828_	8	10	8.94427	-1	Unigene12777_	Unigene969_
Unigene1278_	Unigene1278_	1	1	1	1	Unigene1278_	Unigene20822_	2	2	2	1	Unigene1278_	Unigene10168_	3	4	3.4641	1	Unigene1278_	Unigene20309_	4	4	4	1	Unigene1278_	Unigene34697_	5	4	4.47214	1	Unigene1278_	Unigene9792_	6	4	4.89898	-1	Unigene1278_	Unigene17908_	8	6	6.9282	-1	Unigene1278_	Unigene9420_	7	7	7	1	Unigene1278_	Unigene3461_
Unigene12791_	Unigene12791_	1	1	1	1	Unigene12791_	Unigene11112_	2	4	2.82843	-1	Unigene12791_	Unigene4490_	4	2	2.82843	-1	Unigene12791_	Unigene865_	3	4	3.4641	1	Unigene12791_	Unigene10147_	5	4	4.47214	1	Unigene12791_	Unigene4587_	7	6	6.48074	-1	Unigene12791_	Unigene15683_	6	10	7.74597	-1	Unigene12791_	Unigene14253_	9	7	7.93725	1	Unigene12791_	Unigene14563_
Unigene12792_	Unigene10615_	1	1	1	1	Unigene12792_	Unigene12792_	1	1	1	1	Unigene12792_	Unigene20786_	1	1	1	1	Unigene12792_	Unigene33119_	1	1	1	1	Unigene12792_	Unigene34687_	1	1	1	1	Unigene12792_	Unigene34689_	1	1	1	1	Unigene12792_	Unigene6759_	1	1	1	1	Unigene12792_	Unigene8970_	1	1	1	1	Unigene12792_	Unigene33243_
Unigene12795_	Unigene12795_	1	1	1	1	Unigene12795_	Unigene39496_	2	2	2	1	Unigene12795_	Unigene12011_	6	3	4.24264	1	Unigene12795_	Unigene6105_	3	6	4.24264	1	Unigene12795_	Unigene26474_	4	6	4.89898	1	Unigene12795_	Unigene4475_	5	6	5.47723	1	Unigene12795_	Unigene3570_	7	5	5.91608	1	Unigene12795_	Unigene13405_	8	6	6.9282	1	Unigene12795_	Unigene32236_
Unigene12815_	Unigene12815_	1	1	1	1	Unigene12815_	Unigene13754_	1	1	1	1	Unigene12815_	Unigene8839_	3	3	3	1	Unigene12815_	Unigene1721_	4	4	4	1	Unigene12815_	Unigene4667_	5	5	5	1	Unigene12815_	Unigene15620_	5	8	6.32456	1	Unigene12815_	Unigene19754_	8	5	6.32456	-1	Unigene12815_	Unigene221_	5	8	6.32456	1	Unigene12815_	Unigene6507_
Unigene12875_	Unigene12875_	1	1	1	1	Unigene12875_	Unigene373_	1	1	1	1	Unigene12875_	Unigene5969_	3	4	3.4641	1	Unigene12875_	Unigene3424_	4	6	4.89898	1	Unigene12875_	Unigene13598_	5	8	6.32456	1	Unigene12875_	Unigene6214_	6	8	6.9282	1	Unigene12875_	Unigene10203_	7	9	7.93725	-1	Unigene12875_	Unigene18868_	8	9	8.48528	1	Unigene12875_	Unigene4409_
Unigene12876_	Unigene12876_	1	1	1	1	Unigene12876_	Unigene392_	3	2	2.44949	-1	Unigene12876_	Unigene9513_	2	3	2.44949	1	Unigene12876_	Unigene20548_	3	4	3.4641	-1	Unigene12876_	Unigene5266_	6	4	4.89898	1	Unigene12876_	Unigene11077_	5	5	5	1	Unigene12876_	Unigene11438_	10	6	7.74597	1	Unigene12876_	Unigene26851_	7	11	8.77496	1	Unigene12876_	Unigene6233_
Unigene12877_	Unigene12877_	1	1	1	1	Unigene12877_	Unigene13822_	2	3	2.44949	1	Unigene12877_	Unigene14465_	3	4	3.4641	1	Unigene12877_	Unigene7550_	4	3	3.4641	1	Unigene12877_	Unigene34660_	4	4	4	1	Unigene12877_	Unigene14639_	6	4	4.89898	-1	Unigene12877_	Unigene18574_	7	4	5.2915	-1	Unigene12877_	Unigene1127_	8	10	8.94427	1	Unigene12877_	Unigene7317_
Unigene1289_	Unigene1289_	1	1	1	1	Unigene1289_	Unigene2365_	2	6	3.4641	1	Unigene1289_	Unigene10543_	3	7	4.58258	1	Unigene1289_	Unigene10794_	4	9	6	1	Unigene1289_	Unigene17621_	4	9	6	1	Unigene1289_	Unigene19074_	6	6	6	1	Unigene1289_	Unigene5220_	8	7	7.48331	1	Unigene1289_	Unigene9814_	7	9	7.93725	1	Unigene1289_	Unigene34583_
Unigene129_	Unigene129_	1	1	1	1	Unigene129_	Unigene696_	2	2	2	1	Unigene129_	Unigene18306_	4	3	3.4641	1	Unigene129_	Unigene19519_	3	4	3.4641	1	Unigene129_	Unigene647_	5	4	4.47214	-1	Unigene129_	Unigene3172_	6	5	5.47723	1	Unigene129_	Unigene8952_	7	7	7	1	Unigene129_	Unigene9867_	9	6	7.34847	1	Unigene129_	Unigene11870_
Unigene12903_	Unigene10754_	1	1	1	1	Unigene12903_	Unigene12282_	1	1	1	1	Unigene12903_	Unigene12903_	1	1	1	1	Unigene12903_	Unigene17259_	1	1	1	1	Unigene12903_	Unigene19547_	1	1	1	1	Unigene12903_	Unigene20402_	1	1	1	1	Unigene12903_	Unigene21027_	1	1	1	1	Unigene12903_	Unigene28616_	1	1	1	1	Unigene12903_	Unigene33763_
Unigene1291_	Unigene1291_	1	1	1	1	Unigene1291_	Unigene10505_	2	5	3.16228	1	Unigene1291_	Unigene2274_	2	5	3.16228	1	Unigene1291_	Unigene1943_	4	5	4.47214	1	Unigene1291_	Unigene10946_	5	5	5	1	Unigene1291_	Unigene15469_	7	4	5.2915	1	Unigene1291_	Unigene9397_	9	4	6	1	Unigene1291_	Unigene2483_	6	7	6.48074	1	Unigene1291_	Unigene9301_
Unigene12934_	Unigene12934_	1	1	1	1	Unigene12934_	Unigene596_	2	2	2	1	Unigene12934_	Unigene19297_	3	5	3.87298	1	Unigene12934_	Unigene18226_	4	6	4.89898	1	Unigene12934_	Unigene9239_	5	9	6.7082	1	Unigene12934_	Unigene14289_	6	9	7.34847	1	Unigene12934_	Unigene15136_	8	7	7.48331	0.999	Unigene12934_	Unigene11870_	7	13	9.53939	0.999	Unigene12934_	Unigene5063_
Unigene12939_	Unigene12939_	1	1	1	1	Unigene12939_	Unigene140_	1	1	1	1	Unigene12939_	Unigene8998_	1	1	1	1	Unigene12939_	Unigene13481_	4	4	4	1	Unigene12939_	Unigene7161_	6	4	4.89898	1	Unigene12939_	Unigene17952_	5	5	5	1	Unigene12939_	Unigene9421_	7	6	6.48074	-1	Unigene12939_	Unigene3927_	8	6	6.9282	1	Unigene12939_	Unigene30974_
Unigene1294_	Unigene1294_	1	1	1	1	Unigene1294_	Unigene18452_	2	2	2	1	Unigene1294_	Unigene14449_	3	2	2.44949	-1	Unigene1294_	Unigene19923_	4	4	4	1	Unigene1294_	Unigene6822_	5	4	4.47214	-1	Unigene1294_	Unigene8973_	6	5	5.47723	1	Unigene1294_	Unigene29120_	7	9	7.93725	1	Unigene1294_	Unigene11953_	8	10	8.94427	1	Unigene1294_	Unigene13245_
Unigene12985_	Unigene12985_	1	1	1	1	Unigene12985_	Unigene4703_	2	2	2	-1	Unigene12985_	Unigene19157_	3	4	3.4641	1	Unigene12985_	Unigene20350_	4	4	4	-1	Unigene12985_	Unigene6807_	5	5	5	-1	Unigene12985_	Unigene19711_	6	5	5.47723	-1	Unigene12985_	Unigene27932_	7	5	5.91608	-1	Unigene12985_	Unigene15115_	9	7	7.93725	-1	Unigene12985_	Unigene17853_
Unigene12987_	Unigene12987_	1	1	1	1	Unigene12987_	Unigene21726_	1	1	1	1	Unigene12987_	Unigene13744_	3	4	3.4641	1	Unigene12987_	Unigene17457_	3	4	3.4641	1	Unigene12987_	Unigene4395_	6	2	3.4641	-1	Unigene12987_	Unigene5086_	3	4	3.4641	1	Unigene12987_	Unigene9563_	7	5	5.91608	-1	Unigene12987_	Unigene10097_	8	10	8.94427	1	Unigene12987_	Unigene9267_
Unigene1301_	Unigene1301_	1	1	1	1	Unigene1301_	Unigene13647_	1	1	1	1	Unigene1301_	Unigene4678_	1	1	1	1	Unigene1301_	Unigene15470_	5	3	3.87298	1	Unigene1301_	Unigene18263_	5	3	3.87298	1	Unigene1301_	Unigene4927_	4	5	4.47214	1	Unigene1301_	Unigene1724_	7	9	7.93725	1	Unigene1301_	Unigene9680_	7	9	7.93725	1	Unigene1301_	Unigene3459_
Unigene13046_	Unigene13046_	1	1	1	1	Unigene13046_	Unigene5101_	2	2	2	-1	Unigene13046_	Unigene1904_	3	3	3	-1	Unigene13046_	Unigene8882_	4	3	3.4641	1	Unigene13046_	Unigene185_	5	6	5.47723	1	Unigene13046_	Unigene7821_	6	7	6.48074	-1	Unigene13046_	Unigene20725_	7	7	7	1	Unigene13046_	Unigene17764_	8	7	7.48331	-1	Unigene13046_	Unigene10554_
Unigene1305_	Unigene1305_	1	1	1	1	Unigene1305_	Unigene1399_	2	2	2	1	Unigene1305_	Unigene5158_	3	2	2.44949	-1	Unigene1305_	Unigene19651_	4	5	4.47214	1	Unigene1305_	Unigene13455_	5	5	5	-1	Unigene1305_	Unigene10202_	6	7	6.48074	-1	Unigene1305_	Unigene17713_	7	7	7	1	Unigene1305_	Unigene719_	9	6	7.34847	-1	Unigene1305_	Unigene8945_
Unigene1307_	Unigene1307_	1	1	1	1	Unigene1307_	Unigene6516_	2	3	2.44949	1	Unigene1307_	Unigene5295_	3	3	3	-1	Unigene1307_	Unigene9119_	4	3	3.4641	-1	Unigene1307_	Unigene9386_	5	3	3.87298	1	Unigene1307_	Unigene1106_	6	5	5.47723	-1	Unigene1307_	Unigene1924_	7	6	6.48074	1	Unigene1307_	Unigene19121_	8	8	8	1	Unigene1307_	Unigene23934_
Unigene13084_	Unigene13084_	1	1	1	1	Unigene13084_	Unigene14159_	1	1	1	1	Unigene13084_	Unigene4785_	3	3	3	1	Unigene13084_	Unigene20935_	3	4	3.4641	1	Unigene13084_	Unigene28397_	5	3	3.87298	1	Unigene13084_	Unigene6783_	6	4	4.89898	-1	Unigene13084_	Unigene11176_	8	4	5.65685	1	Unigene13084_	Unigene5031_	7	7	7	1	Unigene13084_	Unigene16547_
Unigene13086_	Unigene11914_	1	1	1	1	Unigene13086_	Unigene13086_	1	1	1	1	Unigene13086_	Unigene9354_	1	1	1	1	Unigene13086_	Unigene7166_	4	3	3.4641	1	Unigene13086_	Unigene9264_	5	3	3.87298	1	Unigene13086_	Unigene4157_	6	4	4.89898	1	Unigene13086_	Unigene8155_	7	7	7	1	Unigene13086_	Unigene8350_	8	7	7.48331	1	Unigene13086_	Unigene14785_
Unigene1314_	Unigene1314_	1	1	1	1	Unigene1314_	Unigene5575_	2	2	2	1	Unigene1314_	Unigene2433_	3	3	3	1	Unigene1314_	Unigene16499_	4	3	3.4641	1	Unigene1314_	Unigene6441_	5	3	3.87298	1	Unigene1314_	Unigene5461_	6	10	7.74597	1	Unigene1314_	Unigene10471_	7	10	8.3666	-1	Unigene1314_	Unigene2825_	8	10	8.94427	1	Unigene1314_	Unigene10556_
Unigene13154_	Unigene13154_	1	1	1	1	Unigene13154_	Unigene13849_	1	1	1	1	Unigene13154_	Unigene1732_	1	1	1	1	Unigene13154_	Unigene8086_	1	1	1	1	Unigene13154_	Unigene19516_	5	5	5	1	Unigene13154_	Unigene10331_	6	6	6	1	Unigene13154_	Unigene8974_	6	6	6	1	Unigene13154_	Unigene13829_	8	6	6.9282	-1	Unigene13154_	Unigene11319_
Unigene13187_	Unigene13187_	1	1	1	1	Unigene13187_	Unigene3358_	1	1	1	1	Unigene13187_	Unigene12643_	3	2	2.44949	1	Unigene13187_	Unigene9210_	4	3	3.4641	1	Unigene13187_	Unigene10357_	4	7	5.2915	1	Unigene13187_	Unigene1046_	6	7	6.48074	-1	Unigene13187_	Unigene14905_	6	7	6.48074	1	Unigene13187_	Unigene14813_	10	5	7.07107	1	Unigene13187_	Unigene11082_
Unigene132_	Unigene132_	1	1	1	1	Unigene132_	Unigene2353_	1	1	1	1	Unigene132_	Unigene4412_	1	1	1	1	Unigene132_	Unigene8896_	1	1	1	1	Unigene132_	Unigene12594_	5	3	3.87298	1	Unigene132_	Unigene14572_	6	5	5.47723	1	Unigene132_	Unigene14172_	7	5	5.91608	-1	Unigene132_	Unigene12102_	11	5	7.4162	1	Unigene132_	Unigene15682_
Unigene13205_	Unigene13205_	1	1	1	1	Unigene13205_	Unigene15117_	1	1	1	1	Unigene13205_	Unigene34736_	3	2	2.44949	1	Unigene13205_	Unigene9230_	5	7	5.91608	1	Unigene13205_	Unigene19578_	4	9	6	1	Unigene13205_	Unigene14726_	6	10	7.74597	1	Unigene13205_	Unigene9716_	7	15	10.247	-1	Unigene13205_	Unigene12689_	10	12	10.9545	-1	Unigene13205_	Unigene20602_
Unigene13206_	Unigene13206_	1	1	1	1	Unigene13206_	Unigene15625_	2	2	2	1	Unigene13206_	Unigene16190_	4	2	2.82843	1	Unigene13206_	Unigene720_	3	3	3	1	Unigene13206_	Unigene10652_	6	6	6	1	Unigene13206_	Unigene19176_	5	11	7.4162	1	Unigene13206_	Unigene11179_	7	13	9.53939	1	Unigene13206_	Unigene19475_	8	14	10.583	1	Unigene13206_	Unigene8991_
Unigene13210_	Unigene13210_	1	1	1	1	Unigene13210_	Unigene19022_	2	5	3.16228	-1	Unigene13210_	Unigene19988_	4	3	3.4641	1	Unigene13210_	Unigene14943_	3	5	3.87298	-1	Unigene13210_	Unigene10764_	7	3	4.58258	1	Unigene13210_	Unigene19814_	5	5	5	-1	Unigene13210_	Unigene28700_	6	5	5.47723	1	Unigene13210_	Unigene13921_	8	10	8.94427	-1	Unigene13210_	Unigene8948_
Unigene13211_	Unigene13211_	1	1	1	1	Unigene13211_	Unigene11036_	2	2	2	1	Unigene13211_	Unigene12665_	3	5	3.87298	1	Unigene13211_	Unigene650_	4	9	6	1	Unigene13211_	Unigene10494_	5	9	6.7082	-1	Unigene13211_	Unigene5180_	6	9	7.34847	1	Unigene13211_	Unigene13826_	10	6	7.74597	1	Unigene13211_	Unigene17104_	7	12	9.16515	1	Unigene13211_	Unigene19476_
Unigene13219_	Unigene13219_	1	1	1	1	Unigene13219_	Unigene5212_	2	2	2	-1	Unigene13219_	Unigene16397_	3	2	2.44949	1	Unigene13219_	Unigene14505_	4	4	4	-1	Unigene13219_	Unigene19362_	5	4	4.47214	1	Unigene13219_	Unigene21691_	7	4	5.2915	1	Unigene13219_	Unigene16203_	6	5	5.47723	-1	Unigene13219_	Unigene2770_	8	14	10.583	-1	Unigene13219_	Unigene9498_
Unigene13220_	Unigene13220_	1	1	1	1	Unigene13220_	Unigene13715_	2	3	2.44949	-1	Unigene13220_	Unigene1265_	3	3	3	1	Unigene13220_	Unigene1699_	4	5	4.47214	1	Unigene13220_	Unigene18744_	5	5	5	1	Unigene13220_	Unigene301_	6	6	6	1	Unigene13220_	Unigene7388_	7	12	9.16515	1	Unigene13220_	Unigene7161_	8	11	9.38083	1	Unigene13220_	Unigene13481_
Unigene13221_	Unigene13221_	1	1	1	1	Unigene13221_	Unigene10503_	2	2	2	1	Unigene13221_	Unigene18216_	3	3	3	1	Unigene13221_	Unigene917_	4	4	4	1	Unigene13221_	Unigene8858_	5	4	4.47214	1	Unigene13221_	Unigene4566_	6	6	6	1	Unigene13221_	Unigene14890_	7	13	9.53939	1	Unigene13221_	Unigene35313_	8	12	9.79796	-1	Unigene13221_	Unigene11795_
Unigene13222_	Unigene13222_	1	1	1	1	Unigene13222_	Unigene13400_	2	2	2	-1	Unigene13222_	Unigene18081_	3	3	3	-1	Unigene13222_	Unigene1634_	5	4	4.47214	1	Unigene13222_	Unigene5390_	4	6	4.89898	1	Unigene13222_	Unigene8177_	6	4	4.89898	1	Unigene13222_	Unigene13980_	7	7	7	1	Unigene13222_	Unigene7594_	8	8	8	-1	Unigene13222_	Unigene15574_
Unigene13233_	Unigene13233_	1	1	1	1	Unigene13233_	Unigene18278_	2	2	2	1	Unigene13233_	Unigene9399_	3	2	2.44949	-1	Unigene13233_	Unigene14972_	4	4	4	1	Unigene13233_	Unigene5787_	5	4	4.47214	1	Unigene13233_	Unigene9419_	6	5	5.47723	1	Unigene13233_	Unigene7387_	7	5	5.91608	1	Unigene13233_	Unigene5900_	8	6	6.9282	1	Unigene13233_	Unigene10419_
Unigene1324_	Unigene1324_	1	1	1	1	Unigene1324_	Unigene18133_	1	1	1	1	Unigene1324_	Unigene19148_	3	2	2.44949	-1	Unigene1324_	Unigene10634_	4	3	3.4641	1	Unigene1324_	Unigene3993_	6	7	6.48074	1	Unigene1324_	Unigene5173_	5	9	6.7082	1	Unigene1324_	Unigene20133_	7	7	7	1	Unigene1324_	Unigene1503_	8	10	8.94427	1	Unigene1324_	Unigene9997_
Unigene13242_	Unigene13242_	1	1	1	1	Unigene13242_	Unigene10116_	2	2	2	-1	Unigene13242_	Unigene1261_	3	2	2.44949	-1	Unigene13242_	Unigene4758_	4	5	4.47214	-1	Unigene13242_	Unigene16829_	5	5	5	-1	Unigene13242_	Unigene11314_	6	7	6.48074	-1	Unigene13242_	Unigene1014_	7	9	7.93725	-1	Unigene13242_	Unigene1101_	8	11	9.38083	-1	Unigene13242_	Unigene1158_
Unigene13245_	Unigene13245_	1	1	1	1	Unigene13245_	Unigene8973_	2	2	2	1	Unigene13245_	Unigene6822_	3	5	3.87298	-1	Unigene13245_	Unigene10284_	4	5	4.47214	1	Unigene13245_	Unigene4761_	5	7	5.91608	-1	Unigene13245_	Unigene21891_	6	7	6.48074	1	Unigene13245_	Unigene18452_	7	9	7.93725	1	Unigene13245_	Unigene1294_	8	10	8.94427	1	Unigene13245_	Unigene14449_
Unigene13251_	Unigene13251_	1	1	1	1	Unigene13251_	Unigene6233_	2	2	2	-1	Unigene13251_	Unigene26851_	3	3	3	-1	Unigene13251_	Unigene10796_	4	6	4.89898	-1	Unigene13251_	Unigene5707_	5	6	5.47723	-1	Unigene13251_	Unigene8146_	6	7	6.48074	-1	Unigene13251_	Unigene11077_	8	7	7.48331	-1	Unigene13251_	Unigene21433_	7	9	7.93725	-1	Unigene13251_	Unigene20548_
Unigene13254_	Unigene13254_	1	1	1	1	Unigene13254_	Unigene20118_	1	1	1	1	Unigene13254_	Unigene18056_	3	6	4.24264	1	Unigene13254_	Unigene15020_	4	7	5.2915	1	Unigene13254_	Unigene17095_	7	4	5.2915	1	Unigene13254_	Unigene1612_	5	7	5.91608	1	Unigene13254_	Unigene10271_	6	7	6.48074	1	Unigene13254_	Unigene15373_	8	7	7.48331	1	Unigene13254_	Unigene20379_
Unigene13256_	Unigene13256_	1	1	1	1	Unigene13256_	Unigene17725_	1	1	1	-1	Unigene13256_	Unigene9684_	3	3	3	1	Unigene13256_	Unigene1039_	4	5	4.47214	-1	Unigene13256_	Unigene4844_	5	5	5	-1	Unigene13256_	Unigene21716_	5	7	5.91608	-1	Unigene13256_	Unigene12475_	7	8	7.48331	-1	Unigene13256_	Unigene16526_	8	7	7.48331	-1	Unigene13256_	Unigene9950_
Unigene13259_	Unigene13259_	1	1	1	1	Unigene13259_	Unigene18023_	2	2	2	1	Unigene13259_	Unigene2224_	3	4	3.4641	1	Unigene13259_	Unigene11232_	4	5	4.47214	1	Unigene13259_	Unigene11080_	6	5	5.47723	-1	Unigene13259_	Unigene14339_	5	6	5.47723	1	Unigene13259_	Unigene22185_	7	6	6.48074	1	Unigene13259_	Unigene8803_	8	6	6.9282	1	Unigene13259_	Unigene18646_
Unigene13261_	Unigene13261_	1	1	1	1	Unigene13261_	Unigene18067_	1	1	1	1	Unigene13261_	Unigene34732_	3	5	3.87298	1	Unigene13261_	Unigene516_	3	5	3.87298	1	Unigene13261_	Unigene1037_	5	6	5.47723	1	Unigene13261_	Unigene9497_	5	6	5.47723	1	Unigene13261_	Unigene7537_	7	6	6.48074	1	Unigene13261_	Unigene5961_	8	6	6.9282	-1	Unigene13261_	Unigene21511_
Unigene13281_	Unigene13281_	1	1	1	1	Unigene13281_	Unigene15071_	2	2	2	-1	Unigene13281_	Unigene19164_	3	3	3	1	Unigene13281_	Unigene14424_	5	3	3.87298	1	Unigene13281_	Unigene18425_	4	4	4	1	Unigene13281_	Unigene2386_	6	6	6	-1	Unigene13281_	Unigene5174_	7	7	7	1	Unigene13281_	Unigene34752_	8	7	7.48331	-1	Unigene13281_	Unigene19055_
Unigene13286_	Unigene13286_	1	1	1	1	Unigene13286_	Unigene11776_	2	2	2	1	Unigene13286_	Unigene6282_	3	2	2.44949	1	Unigene13286_	Unigene7140_	4	6	4.89898	1	Unigene13286_	Unigene1045_	5	7	5.91608	1	Unigene13286_	Unigene16596_	6	8	6.9282	1	Unigene13286_	Unigene18554_	7	8	7.48331	1	Unigene13286_	Unigene16232_	8	8	8	1	Unigene13286_	Unigene15890_
Unigene13288_	Unigene13288_	1	1	1	1	Unigene13288_	Unigene1565_	2	2	2	-1	Unigene13288_	Unigene5296_	3	2	2.44949	1	Unigene13288_	Unigene1924_	4	7	5.2915	1	Unigene13288_	Unigene8547_	5	8	6.32456	1	Unigene13288_	Unigene1106_	6	9	7.34847	-1	Unigene13288_	Unigene19453_	7	10	8.3666	1	Unigene13288_	Unigene8158_	8	11	9.38083	-1	Unigene13288_	Unigene5295_
Unigene13303_	Unigene13303_	1	1	1	1	Unigene13303_	Unigene14305_	1	1	1	1	Unigene13303_	Unigene5903_	3	5	3.87298	1	Unigene13303_	Unigene17107_	6	3	4.24264	1	Unigene13303_	Unigene32417_	4	5	4.47214	1	Unigene13303_	Unigene6486_	5	5	5	-1	Unigene13303_	Unigene15287_	7	7	7	1	Unigene13303_	Unigene16998_	8	7	7.48331	1	Unigene13303_	Unigene1737_
Unigene1331_	Unigene1331_	1	1	1	1	Unigene1331_	Unigene13659_	1	1	1	1	Unigene1331_	Unigene14827_	1	1	1	1	Unigene1331_	Unigene3042_	1	1	1	1	Unigene1331_	Unigene19204_	5	4	4.47214	1	Unigene1331_	Unigene8477_	6	4	4.89898	1	Unigene1331_	Unigene3718_	7	6	6.48074	1	Unigene1331_	Unigene34070_	8	6	6.9282	1	Unigene1331_	Unigene804_
Unigene13312_	Unigene13312_	1	1	1	1	Unigene13312_	Unigene34740_	2	3	2.44949	1	Unigene13312_	Unigene4946_	3	2	2.44949	1	Unigene13312_	Unigene7391_	4	5	4.47214	1	Unigene13312_	Unigene16837_	5	6	5.47723	1	Unigene13312_	Unigene4670_	6	10	7.74597	1	Unigene13312_	Unigene12500_	7	10	8.3666	1	Unigene13312_	Unigene1419_	8	10	8.94427	1	Unigene13312_	Unigene5272_
Unigene13314_	Unigene13314_	1	1	1	1	Unigene13314_	Unigene9628_	1	1	1	-1	Unigene13314_	Unigene2384_	4	2	2.82843	-1	Unigene13314_	Unigene3968_	3	3	3	-1	Unigene13314_	Unigene4494_	5	4	4.47214	1	Unigene13314_	Unigene18197_	6	6	6	-1	Unigene13314_	Unigene21663_	7	7	7	-1	Unigene13314_	Unigene34331_	7	7	7	-1	Unigene13314_	Unigene19702_
Unigene13315_	Unigene13315_	1	1	1	1	Unigene13315_	Unigene8123_	2	4	2.82843	1	Unigene13315_	Unigene40705_	3	3	3	1	Unigene13315_	Unigene20586_	4	4	4	1	Unigene13315_	Unigene5674_	4	4	4	1	Unigene13315_	Unigene5449_	6	3	4.24264	-1	Unigene13315_	Unigene11701_	8	6	6.9282	1	Unigene13315_	Unigene3009_	8	6	6.9282	1	Unigene13315_	Unigene4982_
Unigene13319_	Unigene13319_	1	1	1	1	Unigene13319_	Unigene21585_	1	1	1	1	Unigene13319_	Unigene15728_	3	3	3	1	Unigene13319_	Unigene11608_	4	5	4.47214	1	Unigene13319_	Unigene3103_	6	5	5.47723	1	Unigene13319_	Unigene1208_	7	5	5.91608	1	Unigene13319_	Unigene15402_	5	8	6.32456	1	Unigene13319_	Unigene39910_	11	6	8.12404	-1	Unigene13319_	Unigene18294_
Unigene13325_	Unigene13325_	1	1	1	1	Unigene13325_	Unigene13831_	2	2	2	1	Unigene13325_	Unigene8803_	3	5	3.87298	1	Unigene13325_	Unigene556_	6	4	4.89898	-1	Unigene13325_	Unigene11080_	4	8	5.65685	-1	Unigene13325_	Unigene2224_	5	9	6.7082	1	Unigene13325_	Unigene18163_	8	6	6.9282	1	Unigene13325_	Unigene18023_	7	12	9.16515	1	Unigene13325_	Unigene13259_
Unigene13326_	Unigene13326_	1	1	1	1	Unigene13326_	Unigene14102_	2	3	2.44949	1	Unigene13326_	Unigene2445_	3	3	3	-1	Unigene13326_	Unigene11072_	4	4	4	1	Unigene13326_	Unigene584_	5	4	4.47214	1	Unigene13326_	Unigene1568_	7	4	5.2915	-1	Unigene13326_	Unigene15494_	6	6	6	1	Unigene13326_	Unigene17837_	8	7	7.48331	1	Unigene13326_	Unigene3090_
Unigene13334_	Unigene13334_	1	1	1	1	Unigene13334_	Unigene14415_	2	5	3.16228	-1	Unigene13334_	Unigene25549_	3	4	3.4641	1	Unigene13334_	Unigene6804_	3	4	3.4641	1	Unigene13334_	Unigene1792_	3	5	3.87298	1	Unigene13334_	Unigene14260_	7	4	5.2915	1	Unigene13334_	Unigene26137_	6	6	6	1	Unigene13334_	Unigene18033_	8	6	6.9282	1	Unigene13334_	Unigene33153_
Unigene13342_	Unigene13342_	1	1	1	1	Unigene13342_	Unigene32576_	1	1	1	1	Unigene13342_	Unigene18384_	3	3	3	-1	Unigene13342_	Unigene21540_	5	3	3.87298	1	Unigene13342_	Unigene2696_	4	4	4	1	Unigene13342_	Unigene8994_	6	3	4.24264	1	Unigene13342_	Unigene12062_	7	6	6.48074	1	Unigene13342_	Unigene11596_	8	6	6.9282	1	Unigene13342_	Unigene3219_
Unigene1335_	Unigene1335_	1	1	1	1	Unigene1335_	Unigene12618_	2	2	2	1	Unigene1335_	Unigene17710_	2	4	2.82843	1	Unigene1335_	Unigene4832_	4	5	4.47214	1	Unigene1335_	Unigene698_	5	5	5	1	Unigene1335_	Unigene1587_	6	8	6.9282	-1	Unigene1335_	Unigene5317_	7	8	7.48331	1	Unigene1335_	Unigene5426_	8	8	8	1	Unigene1335_	Unigene19771_
Unigene13358_	Unigene13358_	1	1	1	1	Unigene13358_	Unigene306_	2	2	2	-1	Unigene13358_	Unigene7585_	3	2	2.44949	-1	Unigene13358_	Unigene4493_	4	4	4	-1	Unigene13358_	Unigene18307_	5	8	6.32456	-1	Unigene13358_	Unigene32563_	6	8	6.9282	-1	Unigene13358_	Unigene12175_	7	7	7	-1	Unigene13358_	Unigene2128_	8	9	8.48528	-1	Unigene13358_	Unigene19591_
Unigene13359_	Unigene13359_	1	1	1	1	Unigene13359_	Unigene20934_	1	1	1	1	Unigene13359_	Unigene19140_	3	4	3.4641	1	Unigene13359_	Unigene309_	4	4	4	-1	Unigene13359_	Unigene1462_	5	4	4.47214	-1	Unigene13359_	Unigene20818_	6	6	6	-1	Unigene13359_	Unigene19443_	7	6	6.48074	-1	Unigene13359_	Unigene114_	8	6	6.9282	-1	Unigene13359_	Unigene14687_
Unigene13363_	Unigene13363_	1	1	1	1	Unigene13363_	Unigene3863_	1	1	1	1	Unigene13363_	Unigene19366_	3	3	3	1	Unigene13363_	Unigene20517_	4	4	4	-1	Unigene13363_	Unigene9010_	6	4	4.89898	-1	Unigene13363_	Unigene6577_	5	8	6.32456	1	Unigene13363_	Unigene11033_	7	6	6.48074	1	Unigene13363_	Unigene14344_	8	14	10.583	1	Unigene13363_	Unigene7645_
Unigene13385_	Unigene13385_	1	1	1	1	Unigene13385_	Unigene13866_	1	1	1	1	Unigene13385_	Unigene7087_	3	3	3	1	Unigene13385_	Unigene18947_	4	8	5.65685	1	Unigene13385_	Unigene10298_	5	8	6.32456	1	Unigene13385_	Unigene19156_	6	9	7.34847	-1	Unigene13385_	Unigene22017_	7	10	8.3666	1	Unigene13385_	Unigene3275_	8	10	8.94427	1	Unigene13385_	Unigene1807_
Unigene13391_	Unigene13391_	1	1	1	1	Unigene13391_	Unigene5678_	2	2	2	1	Unigene13391_	Unigene14441_	3	2	2.44949	-1	Unigene13391_	Unigene18816_	4	4	4	-1	Unigene13391_	Unigene2159_	6	4	4.89898	1	Unigene13391_	Unigene13504_	5	5	5	1	Unigene13391_	Unigene5446_	8	7	7.48331	-1	Unigene13391_	Unigene18795_	7	9	7.93725	1	Unigene13391_	Unigene5925_
Unigene13393_	Unigene13393_	1	1	1	1	Unigene13393_	Unigene9414_	2	2	2	1	Unigene13393_	Unigene17448_	3	2	2.44949	-1	Unigene13393_	Unigene11490_	4	7	5.2915	1	Unigene13393_	Unigene5555_	4	7	5.2915	1	Unigene13393_	Unigene5113_	6	7	6.48074	1	Unigene13393_	Unigene766_	7	11	8.77496	1	Unigene13393_	Unigene17759_	10	8	8.94427	1	Unigene13393_	Unigene5161_
Unigene13395_	Unigene13395_	1	1	1	1	Unigene13395_	Unigene5935_	1	1	1	1	Unigene13395_	Unigene16394_	3	3	3	1	Unigene13395_	Unigene5859_	4	4	4	1	Unigene13395_	Unigene20613_	5	4	4.47214	1	Unigene13395_	Unigene21773_	6	4	4.89898	1	Unigene13395_	Unigene31046_	6	4	4.89898	1	Unigene13395_	Unigene11169_	8	7	7.48331	1	Unigene13395_	Unigene17890_
Unigene13396_	Unigene13396_	1	1	1	1	Unigene13396_	Unigene9004_	2	2	2	-1	Unigene13396_	Unigene20292_	3	3	3	1	Unigene13396_	Unigene5576_	4	5	4.47214	1	Unigene13396_	Unigene2447_	5	7	5.91608	-1	Unigene13396_	Unigene19458_	6	7	6.48074	1	Unigene13396_	Unigene17914_	7	11	8.77496	1	Unigene13396_	Unigene16310_	8	12	9.79796	1	Unigene13396_	Unigene9055_
Unigene13400_	Unigene13400_	1	1	1	1	Unigene13400_	Unigene13222_	2	2	2	-1	Unigene13400_	Unigene1634_	3	3	3	-1	Unigene13400_	Unigene8177_	4	3	3.4641	-1	Unigene13400_	Unigene18081_	5	6	5.47723	1	Unigene13400_	Unigene5390_	6	8	6.9282	-1	Unigene13400_	Unigene13980_	7	9	7.93725	-1	Unigene13400_	Unigene7594_	8	10	8.94427	1	Unigene13400_	Unigene10239_
Unigene13404_	Unigene13404_	1	1	1	1	Unigene13404_	Unigene20124_	2	2	2	-1	Unigene13404_	Unigene11261_	4	2	2.82843	-1	Unigene13404_	Unigene10367_	3	3	3	1	Unigene13404_	Unigene4349_	5	7	5.91608	1	Unigene13404_	Unigene15744_	6	7	6.48074	-1	Unigene13404_	Unigene12091_	7	7	7	1	Unigene13404_	Unigene4941_	8	7	7.48331	1	Unigene13404_	Unigene9305_
Unigene13405_	Unigene13405_	1	1	1	1	Unigene13405_	Unigene4475_	2	4	2.82843	1	Unigene13405_	Unigene26474_	3	4	3.4641	1	Unigene13405_	Unigene6105_	4	4	4	1	Unigene13405_	Unigene39496_	5	7	5.91608	1	Unigene13405_	Unigene11165_	7	6	6.48074	1	Unigene13405_	Unigene12795_	6	8	6.9282	1	Unigene13405_	Unigene41220_	9	9	9	1	Unigene13405_	Unigene12011_
Unigene13408_	Unigene13408_	1	1	1	1	Unigene13408_	Unigene14609_	2	2	2	1	Unigene13408_	Unigene10427_	3	3	3	-1	Unigene13408_	Unigene14564_	4	5	4.47214	1	Unigene13408_	Unigene5599_	5	4	4.47214	1	Unigene13408_	Unigene104_	5	6	5.47723	1	Unigene13408_	Unigene16112_	7	9	7.93725	1	Unigene13408_	Unigene1725_	8	10	8.94427	1	Unigene13408_	Unigene1594_
Unigene1341_	Unigene1341_	1	1	1	1	Unigene1341_	Unigene9933_	1	1	1	1	Unigene1341_	Unigene1892_	3	5	3.87298	1	Unigene1341_	Unigene19217_	3	5	3.87298	1	Unigene1341_	Unigene18035_	5	7	5.91608	1	Unigene1341_	Unigene8978_	6	8	6.9282	1	Unigene1341_	Unigene19216_	7	10	8.3666	1	Unigene1341_	Unigene14452_	8	10	8.94427	1	Unigene1341_	Unigene9841_
Unigene13420_	Unigene10351_	1	1	1	1	Unigene13420_	Unigene13420_	1	1	1	1	Unigene13420_	Unigene37552_	5	2	3.16228	-1	Unigene13420_	Unigene6701_	3	4	3.4641	-1	Unigene13420_	Unigene19948_	4	5	4.47214	1	Unigene13420_	Unigene3884_	6	5	5.47723	-1	Unigene13420_	Unigene1771_	7	6	6.48074	-1	Unigene13420_	Unigene53_	9	6	7.34847	1	Unigene13420_	Unigene6004_
Unigene13428_	Unigene13428_	1	1	1	1	Unigene13428_	Unigene9893_	1	1	1	1	Unigene13428_	Unigene33010_	3	4	3.4641	1	Unigene13428_	Unigene9055_	3	4	3.4641	1	Unigene13428_	Unigene11239_	5	4	4.47214	1	Unigene13428_	Unigene7670_	5	4	4.47214	1	Unigene13428_	Unigene15000_	7	4	5.2915	1	Unigene13428_	Unigene17914_	8	6	6.9282	1	Unigene13428_	Unigene2447_
Unigene13429_	Unigene13429_	1	1	1	1	Unigene13429_	Unigene17706_	2	4	2.82843	1	Unigene13429_	Unigene1385_	3	4	3.4641	1	Unigene13429_	Unigene782_	4	5	4.47214	-1	Unigene13429_	Unigene20134_	5	6	5.47723	-1	Unigene13429_	Unigene15397_	6	6	6	1	Unigene13429_	Unigene11793_	7	9	7.93725	1	Unigene13429_	Unigene13475_	8	9	8.48528	-1	Unigene13429_	Unigene4722_
Unigene1343_	Unigene1343_	1	1	1	1	Unigene1343_	Unigene821_	1	1	1	1	Unigene1343_	Unigene18340_	3	3	3	1	Unigene1343_	Unigene2738_	3	3	3	1	Unigene1343_	Unigene5097_	5	3	3.87298	1	Unigene1343_	Unigene290_	5	4	4.47214	-1	Unigene1343_	Unigene1212_	7	4	5.2915	1	Unigene1343_	Unigene20790_	8	7	7.48331	1	Unigene1343_	Unigene13527_
Unigene13433_	Unigene13433_	1	1	1	1	Unigene13433_	Unigene15543_	2	2	2	1	Unigene13433_	Unigene7441_	3	6	4.24264	1	Unigene13433_	Unigene19012_	4	7	5.2915	-1	Unigene13433_	Unigene4430_	7	4	5.2915	1	Unigene13433_	Unigene7218_	5	9	6.7082	1	Unigene13433_	Unigene842_	6	9	7.34847	1	Unigene13433_	Unigene18450_	8	9	8.48528	-1	Unigene13433_	Unigene13703_
Unigene13434_	Unigene13434_	1	1	1	1	Unigene13434_	Unigene9755_	2	2	2	1	Unigene13434_	Unigene7833_	3	3	3	1	Unigene13434_	Unigene14656_	4	3	3.4641	-1	Unigene13434_	Unigene5077_	5	3	3.87298	1	Unigene13434_	Unigene5526_	6	5	5.47723	1	Unigene13434_	Unigene628_	7	5	5.91608	1	Unigene13434_	Unigene2211_	8	9	8.48528	1	Unigene13434_	Unigene987_
Unigene13437_	Unigene13437_	1	1	1	1	Unigene13437_	Unigene15135_	2	2	2	1	Unigene13437_	Unigene6634_	3	3	3	1	Unigene13437_	Unigene14627_	4	3	3.4641	-1	Unigene13437_	Unigene2595_	5	3	3.87298	-1	Unigene13437_	Unigene17053_	6	7	6.48074	1	Unigene13437_	Unigene15161_	9	6	7.34847	-1	Unigene13437_	Unigene13562_	7	8	7.48331	-1	Unigene13437_	Unigene7421_
Unigene13455_	Unigene13455_	1	1	1	1	Unigene13455_	Unigene19651_	1	1	1	-1	Unigene13455_	Unigene10202_	4	3	3.4641	1	Unigene13455_	Unigene1399_	3	4	3.4641	-1	Unigene13455_	Unigene17713_	6	4	4.89898	-1	Unigene13455_	Unigene1305_	5	5	5	-1	Unigene13455_	Unigene5158_	7	5	5.91608	1	Unigene13455_	Unigene8945_	8	5	6.32456	-1	Unigene13455_	Unigene7567_
Unigene13457_	Unigene13457_	1	1	1	1	Unigene13457_	Unigene15571_	2	2	2	1	Unigene13457_	Unigene9627_	3	2	2.44949	1	Unigene13457_	Unigene929_	4	4	4	1	Unigene13457_	Unigene10483_	5	4	4.47214	1	Unigene13457_	Unigene108_	6	7	6.48074	1	Unigene13457_	Unigene20059_	8	6	6.9282	1	Unigene13457_	Unigene8889_	7	7	7	1	Unigene13457_	Unigene10149_
Unigene13458_	Unigene13458_	1	1	1	1	Unigene13458_	Unigene13995_	2	2	2	-1	Unigene13458_	Unigene2457_	3	4	3.4641	-1	Unigene13458_	Unigene21683_	4	5	4.47214	1	Unigene13458_	Unigene3216_	5	8	6.32456	1	Unigene13458_	Unigene9791_	7	6	6.48074	-1	Unigene13458_	Unigene428_	6	8	6.9282	-1	Unigene13458_	Unigene19403_	10	6	7.74597	1	Unigene13458_	Unigene10965_
Unigene13464_	Unigene13464_	1	1	1	1	Unigene13464_	Unigene9885_	4	2	2.82843	1	Unigene13464_	Unigene4528_	2	5	3.16228	1	Unigene13464_	Unigene15573_	3	5	3.87298	-1	Unigene13464_	Unigene20166_	5	5	5	-1	Unigene13464_	Unigene14366_	7	4	5.2915	-1	Unigene13464_	Unigene10872_	6	5	5.47723	1	Unigene13464_	Unigene11647_	9	6	7.34847	-1	Unigene13464_	Unigene16392_
Unigene13466_	Unigene13466_	1	1	1	1	Unigene13466_	Unigene2484_	2	2	2	1	Unigene13466_	Unigene8987_	5	2	3.16228	1	Unigene13466_	Unigene13830_	3	5	3.87298	1	Unigene13466_	Unigene4904_	4	5	4.47214	1	Unigene13466_	Unigene11977_	6	8	6.9282	1	Unigene13466_	Unigene14082_	7	12	9.16515	1	Unigene13466_	Unigene10231_	8	12	9.79796	1	Unigene13466_	Unigene15373_
Unigene13470_	Unigene13470_	1	1	1	1	Unigene13470_	Unigene1476_	1	1	1	1	Unigene13470_	Unigene5137_	3	3	3	1	Unigene13470_	Unigene1164_	4	6	4.89898	1	Unigene13470_	Unigene19846_	5	6	5.47723	1	Unigene13470_	Unigene804_	6	10	7.74597	1	Unigene13470_	Unigene34070_	7	10	8.3666	1	Unigene13470_	Unigene13871_	8	10	8.94427	1	Unigene13470_	Unigene8477_
Unigene13475_	Unigene13475_	1	1	1	1	Unigene13475_	Unigene11793_	2	2	2	-1	Unigene13475_	Unigene20134_	3	4	3.4641	1	Unigene13475_	Unigene4722_	4	3	3.4641	1	Unigene13475_	Unigene16031_	5	4	4.47214	-1	Unigene13475_	Unigene782_	6	4	4.89898	1	Unigene13475_	Unigene17891_	7	6	6.48074	-1	Unigene13475_	Unigene17519_	8	7	7.48331	-1	Unigene13475_	Unigene13429_
Unigene13477_	Unigene13477_	1	1	1	1	Unigene13477_	Unigene21979_	1	1	1	1	Unigene13477_	Unigene19076_	4	2	2.82843	1	Unigene13477_	Unigene1109_	3	3	3	1	Unigene13477_	Unigene5102_	5	6	5.47723	1	Unigene13477_	Unigene34121_	6	6	6	1	Unigene13477_	Unigene5890_	7	6	6.48074	-1	Unigene13477_	Unigene10714_	8	6	6.9282	1	Unigene13477_	Unigene11147_
Unigene13478_	Unigene13478_	1	1	1	1	Unigene13478_	Unigene964_	1	1	1	-1	Unigene13478_	Unigene5218_	3	3	3	-1	Unigene13478_	Unigene19927_	4	4	4	-1	Unigene13478_	Unigene8605_	5	9	6.7082	-1	Unigene13478_	Unigene8862_	6	9	7.34847	-1	Unigene13478_	Unigene12710_	7	9	7.93725	1	Unigene13478_	Unigene20543_	8	8	8	-1	Unigene13478_	Unigene12003_
Unigene13481_	Unigene13481_	1	1	1	1	Unigene13481_	Unigene7161_	2	2	2	1	Unigene13481_	Unigene8998_	3	4	3.4641	1	Unigene13481_	Unigene12939_	4	4	4	1	Unigene13481_	Unigene140_	5	5	5	1	Unigene13481_	Unigene1265_	7	5	5.91608	1	Unigene13481_	Unigene17952_	6	8	6.9282	1	Unigene13481_	Unigene9421_	8	9	8.48528	-1	Unigene13481_	Unigene13715_
Unigene13496_	Unigene13496_	1	1	1	1	Unigene13496_	Unigene13732_	2	3	2.44949	1	Unigene13496_	Unigene4702_	3	2	2.44949	1	Unigene13496_	Unigene820_	4	5	4.47214	1	Unigene13496_	Unigene5410_	5	5	5	1	Unigene13496_	Unigene4664_	6	5	5.47723	-1	Unigene13496_	Unigene6766_	7	5	5.91608	1	Unigene13496_	Unigene21557_	8	6	6.9282	1	Unigene13496_	Unigene13931_
Unigene13504_	Unigene13504_	1	1	1	1	Unigene13504_	Unigene18816_	2	2	2	-1	Unigene13504_	Unigene18795_	3	2	2.44949	1	Unigene13504_	Unigene14441_	4	5	4.47214	-1	Unigene13504_	Unigene13391_	5	5	5	1	Unigene13504_	Unigene5678_	6	6	6	1	Unigene13504_	Unigene18005_	7	6	6.48074	-1	Unigene13504_	Unigene4445_	8	7	7.48331	-1	Unigene13504_	Unigene4512_
Unigene13507_	Unigene13507_	1	1	1	1	Unigene13507_	Unigene5298_	2	2	2	-1	Unigene13507_	Unigene1352_	3	2	2.44949	-1	Unigene13507_	Unigene34745_	4	5	4.47214	1	Unigene13507_	Unigene5036_	5	5	5	1	Unigene13507_	Unigene4419_	6	7	6.48074	1	Unigene13507_	Unigene9137_	7	6	6.48074	-1	Unigene13507_	Unigene6828_	8	6	6.9282	1	Unigene13507_	Unigene216_
Unigene13511_	Unigene13511_	1	1	1	1	Unigene13511_	Unigene17191_	1	1	1	-1	Unigene13511_	Unigene39183_	3	2	2.44949	-1	Unigene13511_	Unigene6573_	4	4	4	-1	Unigene13511_	Unigene31467_	5	6	5.47723	-1	Unigene13511_	Unigene11299_	6	7	6.48074	-1	Unigene13511_	Unigene17870_	7	6	6.48074	-1	Unigene13511_	Unigene21697_	9	7	7.93725	-1	Unigene13511_	Unigene2839_
Unigene13516_	Unigene13516_	1	1	1	1	Unigene13516_	Unigene17270_	2	2	2	1	Unigene13516_	Unigene15623_	3	2	2.44949	-1	Unigene13516_	Unigene5114_	5	3	3.87298	-1	Unigene13516_	Unigene3147_	4	5	4.47214	-1	Unigene13516_	Unigene17937_	6	5	5.47723	1	Unigene13516_	Unigene34719_	7	6	6.48074	-1	Unigene13516_	Unigene5131_	9	10	9.48683	-1	Unigene13516_	Unigene4406_
Unigene13518_	Unigene13518_	1	1	1	1	Unigene13518_	Unigene9012_	2	2	2	1	Unigene13518_	Unigene39499_	4	3	3.4641	1	Unigene13518_	Unigene5598_	3	4	3.4641	1	Unigene13518_	Unigene28540_	6	4	4.89898	1	Unigene13518_	Unigene2266_	5	5	5	1	Unigene13518_	Unigene10227_	7	7	7	1	Unigene13518_	Unigene15448_	8	10	8.94427	1	Unigene13518_	Unigene16069_
Unigene13519_	Unigene13519_	1	1	1	1	Unigene13519_	Unigene20828_	3	2	2.44949	-1	Unigene13519_	Unigene6040_	2	3	2.44949	-1	Unigene13519_	Unigene7301_	4	5	4.47214	1	Unigene13519_	Unigene12777_	5	5	5	1	Unigene13519_	Unigene3453_	6	7	6.48074	-1	Unigene13519_	Unigene11510_	7	7	7	1	Unigene13519_	Unigene19151_	8	10	8.94427	-1	Unigene13519_	Unigene4836_
Unigene1352_	Unigene1352_	1	1	1	1	Unigene1352_	Unigene13507_	2	3	2.44949	-1	Unigene1352_	Unigene9137_	3	5	3.87298	1	Unigene1352_	Unigene5298_	4	6	4.89898	1	Unigene1352_	Unigene6828_	5	5	5	-1	Unigene1352_	Unigene216_	6	5	5.47723	1	Unigene1352_	Unigene19879_	9	5	6.7082	-1	Unigene1352_	Unigene34745_	7	8	7.48331	-1	Unigene1352_	Unigene5036_
Unigene13523_	Unigene13523_	1	1	1	1	Unigene13523_	Unigene21747_	2	2	2	-1	Unigene13523_	Unigene9345_	3	3	3	-1	Unigene13523_	Unigene21694_	4	3	3.4641	-1	Unigene13523_	Unigene19208_	5	4	4.47214	-1	Unigene13523_	Unigene7505_	6	4	4.89898	-1	Unigene13523_	Unigene5871_	7	5	5.91608	-1	Unigene13523_	Unigene356_	8	8	8	-1	Unigene13523_	Unigene9939_
Unigene13527_	Unigene13527_	1	1	1	1	Unigene13527_	Unigene13658_	2	2	2	-1	Unigene13527_	Unigene19954_	2	3	2.44949	1	Unigene13527_	Unigene20790_	4	3	3.4641	1	Unigene13527_	Unigene296_	11	4	6.63325	1	Unigene13527_	Unigene5097_	5	10	7.07107	1	Unigene13527_	Unigene290_	6	10	7.74597	-1	Unigene13527_	Unigene1343_	7	10	8.3666	1	Unigene13527_	Unigene821_
Unigene13545_	Unigene13545_	1	1	1	1	Unigene13545_	Unigene6206_	2	3	2.44949	1	Unigene13545_	Unigene5545_	3	3	3	1	Unigene13545_	Unigene19931_	4	4	4	1	Unigene13545_	Unigene5409_	5	4	4.47214	1	Unigene13545_	Unigene17854_	9	5	6.7082	1	Unigene13545_	Unigene10253_	6	8	6.9282	-1	Unigene13545_	Unigene19409_	7	11	8.77496	1	Unigene13545_	Unigene38819_
Unigene13553_	Unigene13553_	1	1	1	1	Unigene13553_	Unigene20012_	2	3	2.44949	1	Unigene13553_	Unigene12021_	3	4	3.4641	1	Unigene13553_	Unigene2418_	4	4	4	1	Unigene13553_	Unigene5661_	4	4	4	1	Unigene13553_	Unigene8870_	6	4	4.89898	-1	Unigene13553_	Unigene16443_	7	8	7.48331	1	Unigene13553_	Unigene6155_	8	9	8.48528	1	Unigene13553_	Unigene5836_
Unigene13554_	Unigene13554_	1	1	1	1	Unigene13554_	Unigene6020_	2	3	2.44949	1	Unigene13554_	Unigene21536_	3	3	3	1	Unigene13554_	Unigene19294_	4	4	4	-1	Unigene13554_	Unigene4123_	5	6	5.47723	1	Unigene13554_	Unigene20889_	6	6	6	1	Unigene13554_	Unigene6910_	7	7	7	1	Unigene13554_	Unigene5472_	8	9	8.48528	1	Unigene13554_	Unigene13684_
Unigene13559_	Unigene13559_	1	1	1	1	Unigene13559_	Unigene18646_	1	1	1	-1	Unigene13559_	Unigene10516_	3	5	3.87298	-1	Unigene13559_	Unigene22185_	3	5	3.87298	-1	Unigene13559_	Unigene14339_	5	4	4.47214	-1	Unigene13559_	Unigene14792_	5	6	5.47723	1	Unigene13559_	Unigene11232_	7	5	5.91608	-1	Unigene13559_	Unigene14297_	8	7	7.48331	-1	Unigene13559_	Unigene15213_
Unigene13560_	Unigene13560_	1	1	1	1	Unigene13560_	Unigene20751_	2	3	2.44949	-1	Unigene13560_	Unigene19172_	4	3	3.4641	1	Unigene13560_	Unigene9873_	5	3	3.87298	-1	Unigene13560_	Unigene19236_	3	7	4.58258	-1	Unigene13560_	Unigene20501_	6	8	6.9282	1	Unigene13560_	Unigene33144_	7	8	7.48331	-1	Unigene13560_	Unigene44_	8	9	8.48528	1	Unigene13560_	Unigene342_
Unigene13562_	Unigene13562_	1	1	1	1	Unigene13562_	Unigene19017_	2	2	2	-1	Unigene13562_	Unigene17053_	3	2	2.44949	-1	Unigene13562_	Unigene17795_	4	3	3.4641	-1	Unigene13562_	Unigene19081_	5	6	5.47723	-1	Unigene13562_	Unigene14627_	6	7	6.48074	1	Unigene13562_	Unigene6634_	7	7	7	-1	Unigene13562_	Unigene13437_	8	7	7.48331	-1	Unigene13562_	Unigene15135_
Unigene13568_	Unigene13568_	1	1	1	1	Unigene13568_	Unigene4648_	2	3	2.44949	1	Unigene13568_	Unigene636_	3	3	3	-1	Unigene13568_	Unigene6002_	4	3	3.4641	-1	Unigene13568_	Unigene15574_	5	6	5.47723	1	Unigene13568_	Unigene7594_	6	7	6.48074	-1	Unigene13568_	Unigene13980_	7	8	7.48331	1	Unigene13568_	Unigene10531_	10	6	7.74597	-1	Unigene13568_	Unigene5390_
Unigene13571_	Unigene13571_	1	1	1	1	Unigene13571_	Unigene17990_	2	2	2	1	Unigene13571_	Unigene10687_	3	5	3.87298	-1	Unigene13571_	Unigene5400_	4	5	4.47214	1	Unigene13571_	Unigene2469_	6	4	4.89898	-1	Unigene13571_	Unigene27395_	5	7	5.91608	-1	Unigene13571_	Unigene10303_	8	6	6.9282	-1	Unigene13571_	Unigene10696_	7	9	7.93725	-1	Unigene13571_	Unigene483_
Unigene13573_	Unigene13573_	1	1	1	1	Unigene13573_	Unigene39384_	2	2	2	1	Unigene13573_	Unigene6813_	3	4	3.4641	1	Unigene13573_	Unigene9908_	4	6	4.89898	1	Unigene13573_	Unigene18884_	5	6	5.47723	-1	Unigene13573_	Unigene2363_	6	7	6.48074	1	Unigene13573_	Unigene25304_	7	7	7	1	Unigene13573_	Unigene14723_	8	7	7.48331	1	Unigene13573_	Unigene1622_
Unigene13577_	Unigene13577_	1	1	1	1	Unigene13577_	Unigene17561_	2	3	2.44949	-1	Unigene13577_	Unigene5073_	3	3	3	1	Unigene13577_	Unigene1658_	4	5	4.47214	-1	Unigene13577_	Unigene18037_	6	4	4.89898	1	Unigene13577_	Unigene19951_	5	5	5	-1	Unigene13577_	Unigene9166_	7	5	5.91608	1	Unigene13577_	Unigene18037_	6	4	6.32456	1	Unigene13577_	Unigene15051_
Unigene13580_	Unigene13580_	1	1	1	1	Unigene13580_	Unigene9585_	2	2	2	1	Unigene13580_	Unigene7947_	3	3	3	1	Unigene13580_	Unigene15324_	4	5	4.47214	1	Unigene13580_	Unigene4949_	5	4	4.47214	1	Unigene13580_	Unigene9121_	6	5	5.47723	1	Unigene13580_	Unigene6992_	7	7	7	1	Unigene13580_	Unigene16363_	8	8	8	-1	Unigene13580_	Unigene4699_
Unigene13589_	Unigene10683_	1	1	1	1	Unigene13589_	Unigene13589_	1	1	1	1	Unigene13589_	Unigene2952_	3	2	2.44949	1	Unigene13589_	Unigene4983_	4	4	4	-1	Unigene13589_	Unigene15119_	5	4	4.47214	-1	Unigene13589_	Unigene4433_	6	6	6	-1	Unigene13589_	Unigene6860_	7	6	6.48074	1	Unigene13589_	Unigene20715_	8	9	8.48528	-1	Unigene13589_	Unigene7697_
Unigene1359_	Unigene1359_	1	1	1	1	Unigene1359_	Unigene25000_	2	2	2	-1	Unigene1359_	Unigene16814_	3	2	2.44949	1	Unigene1359_	Unigene6888_	4	4	4	1	Unigene1359_	Unigene14652_	5	6	5.47723	1	Unigene1359_	Unigene274_	6	6	6	1	Unigene1359_	Unigene19856_	7	6	6.48074	1	Unigene1359_	Unigene20133_	9	10	9.48683	1	Unigene1359_	Unigene3993_
Unigene13590_	Unigene13590_	1	1	1	1	Unigene13590_	Unigene19476_	1	1	1	1	Unigene13590_	Unigene9923_	3	2	2.44949	1	Unigene13590_	Unigene13826_	4	2	2.82843	1	Unigene13590_	Unigene12665_	5	4	4.47214	1	Unigene13590_	Unigene19879_	6	7	6.48074	1	Unigene13590_	Unigene216_	8	9	8.48528	-1	Unigene13590_	Unigene6828_	9	9	9	1	Unigene13590_	Unigene13211_
Unigene13596_	Unigene13596_	1	1	1	1	Unigene13596_	Unigene9825_	2	2	2	-1	Unigene13596_	Unigene16892_	3	4	3.4641	1	Unigene13596_	Unigene1395_	4	5	4.47214	1	Unigene13596_	Unigene14530_	5	6	5.47723	1	Unigene13596_	Unigene1762_	6	6	6	1	Unigene13596_	Unigene14232_	7	9	7.93725	-1	Unigene13596_	Unigene11230_	8	9	8.48528	1	Unigene13596_	Unigene20522_
Unigene13598_	Unigene13598_	1	1	1	1	Unigene13598_	Unigene3424_	2	3	2.44949	1	Unigene13598_	Unigene5969_	3	3	3	1	Unigene13598_	Unigene10203_	4	5	4.47214	-1	Unigene13598_	Unigene18868_	5	5	5	1	Unigene13598_	Unigene4409_	6	5	5.47723	1	Unigene13598_	Unigene12875_	8	5	6.32456	1	Unigene13598_	Unigene9081_	7	6	6.48074	1	Unigene13598_	Unigene373_
Unigene13609_	Unigene13609_	1	1	1	1	Unigene13609_	Unigene5758_	2	4	2.82843	1	Unigene13609_	Unigene676_	3	4	3.4641	-1	Unigene13609_	Unigene10997_	4	5	4.47214	1	Unigene13609_	Unigene9504_	5	6	5.47723	1	Unigene13609_	Unigene1129_	6	6	6	1	Unigene13609_	Unigene507_	7	8	7.48331	1	Unigene13609_	Unigene11756_	7	9	7.93725	1	Unigene13609_	Unigene20289_
Unigene13618_	Unigene13618_	1	1	1	1	Unigene13618_	Unigene3240_	1	1	1	1	Unigene13618_	Unigene7451_	1	1	1	1	Unigene13618_	Unigene14736_	4	3	3.4641	-1	Unigene13618_	Unigene20511_	4	4	4	1	Unigene13618_	Unigene40491_	4	4	4	1	Unigene13618_	Unigene8813_	7	4	5.2915	1	Unigene13618_	Unigene14221_	8	5	6.32456	1	Unigene13618_	Unigene9111_
Unigene1362_	Unigene1362_	1	1	1	1	Unigene1362_	Unigene279_	1	1	1	1	Unigene1362_	Unigene958_	3	3	3	1	Unigene1362_	Unigene10343_	4	6	4.89898	-1	Unigene1362_	Unigene18250_	5	7	5.91608	-1	Unigene1362_	Unigene14070_	6	8	6.9282	1	Unigene1362_	Unigene21490_	7	11	8.77496	1	Unigene1362_	Unigene3746_	7	11	8.77496	1	Unigene1362_	Unigene6149_
Unigene13620_	Unigene13620_	1	1	1	1	Unigene13620_	Unigene15764_	1	1	1	1	Unigene13620_	Unigene18269_	3	4	3.4641	-1	Unigene13620_	Unigene18012_	4	4	4	1	Unigene13620_	Unigene11549_	5	4	4.47214	1	Unigene13620_	Unigene16250_	6	4	4.89898	1	Unigene13620_	Unigene15554_	8	5	6.32456	1	Unigene13620_	Unigene14254_	7	9	7.93725	-1	Unigene13620_	Unigene9102_
Unigene13633_	Unigene13633_	1	1	1	1	Unigene13633_	Unigene17384_	2	2	2	-1	Unigene13633_	Unigene16490_	3	2	2.44949	1	Unigene13633_	Unigene1935_	4	3	3.4641	1	Unigene13633_	Unigene9423_	5	6	5.47723	1	Unigene13633_	Unigene2935_	6	8	6.9282	1	Unigene13633_	Unigene18473_	7	8	7.48331	1	Unigene13633_	Unigene15924_	9	8	8.48528	1	Unigene13633_	Unigene20817_
Unigene13637_	Unigene13637_	1	1	1	1	Unigene13637_	Unigene11360_	2	2	2	-1	Unigene13637_	Unigene11159_	4	3	3.4641	-1	Unigene13637_	Unigene17991_	3	4	3.4641	1	Unigene13637_	Unigene15451_	5	6	5.47723	-1	Unigene13637_	Unigene3093_	6	5	5.47723	-1	Unigene13637_	Unigene20062_	9	8	8.48528	0.999	Unigene13637_	Unigene16299_	7	14	9.89949	-1	Unigene13637_	Unigene10265_
Unigene13645_	Unigene13645_	1	1	1	1	Unigene13645_	Unigene9295_	1	1	1	-1	Unigene13645_	Unigene10522_	3	3	3	1	Unigene13645_	Unigene12068_	4	3	3.4641	-1	Unigene13645_	Unigene2202_	5	6	5.47723	-1	Unigene13645_	Unigene13678_	8	5	6.32456	-1	Unigene13645_	Unigene19185_	6	7	6.48074	-1	Unigene13645_	Unigene15732_	9	5	6.7082	1	Unigene13645_	Unigene7598_
Unigene13647_	Unigene1301_	1	1	1	1	Unigene13647_	Unigene13647_	1	1	1	1	Unigene13647_	Unigene4678_	1	1	1	1	Unigene13647_	Unigene4927_	1	1	1	1	Unigene13647_	Unigene1724_	5	4	4.47214	1	Unigene13647_	Unigene9680_	5	5	5	1	Unigene13647_	Unigene18263_	8	4	5.65685	1	Unigene13647_	Unigene15470_	9	4	6	1	Unigene13647_	Unigene3459_
Unigene13658_	Unigene13658_	1	1	1	1	Unigene13658_	Unigene13527_	2	2	2	-1	Unigene13658_	Unigene19954_	3	4	3.4641	-1	Unigene13658_	Unigene20790_	4	4	4	-1	Unigene13658_	Unigene296_	11	3	5.74456	-1	Unigene13658_	Unigene5097_	5	11	7.4162	-1	Unigene13658_	Unigene290_	6	11	8.12404	1	Unigene13658_	Unigene1343_	7	11	8.77496	-1	Unigene13658_	Unigene821_
Unigene13659_	Unigene1331_	1	1	1	1	Unigene13659_	Unigene13659_	1	1	1	1	Unigene13659_	Unigene14827_	1	1	1	1	Unigene13659_	Unigene19204_	1	1	1	1	Unigene13659_	Unigene3042_	1	1	1	1	Unigene13659_	Unigene8477_	6	3	4.24264	1	Unigene13659_	Unigene34070_	7	5	5.91608	1	Unigene13659_	Unigene804_	9	5	6.7082	1	Unigene13659_	Unigene3718_
Unigene1366_	Unigene1366_	1	1	1	1	Unigene1366_	Unigene9998_	2	3	2.44949	1	Unigene1366_	Unigene2471_	4	2	2.82843	1	Unigene1366_	Unigene9566_	3	4	3.4641	1	Unigene1366_	Unigene3113_	5	6	5.47723	1	Unigene1366_	Unigene843_	6	6	6	1	Unigene1366_	Unigene17759_	7	6	6.48074	1	Unigene1366_	Unigene6700_	8	10	8.94427	1	Unigene1366_	Unigene18682_
Unigene13660_	Unigene1008_	1	1	1	1	Unigene13660_	Unigene1058_	1	1	1	1	Unigene13660_	Unigene13660_	1	1	1	1	Unigene13660_	Unigene15680_	4	4	4	1	Unigene13660_	Unigene21751_	6	4	4.89898	1	Unigene13660_	Unigene6785_	5	6	5.47723	1	Unigene13660_	Unigene5391_	7	6	6.48074	-1	Unigene13660_	Unigene3267_	8	6	6.9282	1	Unigene13660_	Unigene6856_
Unigene13668_	Unigene13668_	1	1	1	1	Unigene13668_	Unigene6794_	1	1	1	1	Unigene13668_	Unigene2348_	4	2	2.82843	1	Unigene13668_	Unigene9591_	3	4	3.4641	-1	Unigene13668_	Unigene18576_	4	4	4	-1	Unigene13668_	Unigene5304_	7	4	5.2915	1	Unigene13668_	Unigene21656_	6	5	5.47723	1	Unigene13668_	Unigene40451_	10	6	7.74597	-1	Unigene13668_	Unigene2085_
Unigene13674_	Unigene13674_	1	1	1	1	Unigene13674_	Unigene15582_	1	1	1	-1	Unigene13674_	Unigene911_	1	1	1	-1	Unigene13674_	Unigene10332_	4	2	2.82843	1	Unigene13674_	Unigene14563_	5	3	3.87298	-1	Unigene13674_	Unigene15683_	6	3	4.24264	1	Unigene13674_	Unigene17758_	7	6	6.48074	1	Unigene13674_	Unigene9407_	8	6	6.9282	-1	Unigene13674_	Unigene10147_
Unigene13678_	Unigene13678_	1	1	1	1	Unigene13678_	Unigene15732_	2	2	2	-1	Unigene13678_	Unigene12068_	3	2	2.44949	1	Unigene13678_	Unigene995_	4	4	4	-1	Unigene13678_	Unigene13645_	5	8	6.32456	-1	Unigene13678_	Unigene9295_	6	8	6.9282	1	Unigene13678_	Unigene15090_	7	9	7.93725	1	Unigene13678_	Unigene10522_	8	9	8.48528	-1	Unigene13678_	Unigene867_
Unigene13679_	Unigene13679_	1	1	1	1	Unigene13679_	Unigene9632_	2	2	2	-1	Unigene13679_	Unigene14500_	3	3	3	-1	Unigene13679_	Unigene8540_	3	3	3	1	Unigene13679_	Unigene40922_	5	3	3.87298	1	Unigene13679_	Unigene5911_	6	7	6.48074	1	Unigene13679_	Unigene8975_	7	7	7	-1	Unigene13679_	Unigene6543_	8	7	7.48331	1	Unigene13679_	Unigene6616_
Unigene1368_	Unigene1368_	1	1	1	1	Unigene1368_	Unigene19288_	2	4	2.82843	1	Unigene1368_	Unigene3379_	3	5	3.87298	1	Unigene1368_	Unigene20760_	5	4	4.47214	1	Unigene1368_	Unigene14097_	4	6	4.89898	1	Unigene1368_	Unigene9856_	6	5	5.47723	1	Unigene1368_	Unigene14854_	8	5	6.32456	1	Unigene1368_	Unigene8811_	7	6	6.48074	-1	Unigene1368_	Unigene4031_
Unigene13684_	Unigene13684_	1	1	1	1	Unigene13684_	Unigene5472_	2	2	2	1	Unigene13684_	Unigene4123_	3	5	3.87298	1	Unigene13684_	Unigene18246_	4	4	4	1	Unigene13684_	Unigene1927_	5	4	4.47214	1	Unigene13684_	Unigene18314_	8	4	5.65685	1	Unigene13684_	Unigene19294_	6	6	6	-1	Unigene13684_	Unigene6020_	7	7	7	1	Unigene13684_	Unigene13554_
Unigene13685_	Unigene13685_	1	1	1	1	Unigene13685_	Unigene5925_	2	2	2	1	Unigene13685_	Unigene18061_	3	2	2.44949	-1	Unigene13685_	Unigene5446_	4	4	4	-1	Unigene13685_	Unigene2159_	5	7	5.91608	1	Unigene13685_	Unigene1161_	6	6	6	-1	Unigene13685_	Unigene17134_	9	7	7.93725	-1	Unigene13685_	Unigene5127_	11	7	8.77496	-1	Unigene13685_	Unigene5678_
Unigene13693_	Unigene13693_	1	1	1	1	Unigene13693_	Unigene16239_	2	2	2	-1	Unigene13693_	Unigene6613_	3	2	2.44949	1	Unigene13693_	Unigene15576_	5	4	4.47214	1	Unigene13693_	Unigene4524_	4	5	4.47214	1	Unigene13693_	Unigene32747_	6	7	6.48074	1	Unigene13693_	Unigene17154_	7	7	7	1	Unigene13693_	Unigene20798_	8	9	8.48528	1	Unigene13693_	Unigene18602_
Unigene13697_	Unigene11738_	1	1	1	1	Unigene13697_	Unigene13697_	1	1	1	1	Unigene13697_	Unigene18684_	1	1	1	-1	Unigene13697_	Unigene9272_	1	1	1	1	Unigene13697_	Unigene10896_	5	4	4.47214	-1	Unigene13697_	Unigene5725_	6	5	5.47723	1	Unigene13697_	Unigene665_	7	5	5.91608	1	Unigene13697_	Unigene14160_	8	7	7.48331	1	Unigene13697_	Unigene14501_
Unigene137_	Unigene137_	1	1	1	1	Unigene137_	Unigene33205_	2	2	2	-1	Unigene137_	Unigene6517_	3	7	4.58258	-1	Unigene137_	Unigene11057_	4	7	5.2915	-1	Unigene137_	Unigene6884_	5	7	5.91608	-1	Unigene137_	Unigene1556_	6	7	6.48074	1	Unigene137_	Unigene21765_	7	7	7	1	Unigene137_	Unigene15249_	8	7	7.48331	1	Unigene137_	Unigene18577_
Unigene13703_	Unigene13703_	1	1	1	1	Unigene13703_	Unigene4430_	2	2	2	1	Unigene13703_	Unigene16480_	3	5	3.87298	-1	Unigene13703_	Unigene17333_	4	7	5.2915	1	Unigene13703_	Unigene1119_	5	8	6.32456	1	Unigene13703_	Unigene11209_	6	8	6.9282	1	Unigene13703_	Unigene15543_	7	9	7.93725	1	Unigene13703_	Unigene14419_	8	9	8.48528	-1	Unigene13703_	Unigene13433_
Unigene13709_	Unigene13709_	1	1	1	1	Unigene13709_	Unigene17890_	2	2	2	1	Unigene13709_	Unigene769_	2	2	2	1	Unigene13709_	Unigene10275_	4	3	3.4641	1	Unigene13709_	Unigene20613_	4	7	5.2915	1	Unigene13709_	Unigene5859_	6	7	6.48074	1	Unigene13709_	Unigene16394_	7	7	7	1	Unigene13709_	Unigene2265_	12	6	8.48528	-1	Unigene13709_	Unigene5935_
Unigene13715_	Unigene13715_	1	1	1	1	Unigene13715_	Unigene1265_	2	2	2	-1	Unigene13715_	Unigene13220_	3	2	2.44949	-1	Unigene13715_	Unigene1699_	4	6	4.89898	-1	Unigene13715_	Unigene18744_	5	7	5.91608	-1	Unigene13715_	Unigene7161_	6	8	6.9282	-1	Unigene13715_	Unigene301_	7	10	8.3666	-1	Unigene13715_	Unigene13481_	8	10	8.94427	-1	Unigene13715_	Unigene8998_
Unigene13720_	Unigene13720_	1	1	1	1	Unigene13720_	Unigene5655_	1	1	1	-1	Unigene13720_	Unigene19197_	3	4	3.4641	1	Unigene13720_	Unigene22716_	6	4	4.89898	1	Unigene13720_	Unigene6732_	4	7	5.2915	1	Unigene13720_	Unigene5491_	5	7	5.91608	1	Unigene13720_	Unigene23481_	7	7	7	1	Unigene13720_	Unigene37872_	7	7	7	1	Unigene13720_	Unigene3802_
Unigene13729_	Unigene13729_	1	1	1	1	Unigene13729_	Unigene4512_	2	3	2.44949	1	Unigene13729_	Unigene4445_	3	4	3.4641	1	Unigene13729_	Unigene18005_	4	4	4	1	Unigene13729_	Unigene15394_	6	3	4.24264	1	Unigene13729_	Unigene14120_	10	4	6.32456	1	Unigene13729_	Unigene18795_	5	8	6.32456	-1	Unigene13729_	Unigene13504_	7	10	8.3666	-1	Unigene13729_	Unigene18816_
Unigene13731_	Unigene13731_	1	1	1	1	Unigene13731_	Unigene7421_	1	1	1	-1	Unigene13731_	Unigene15161_	3	3	3	1	Unigene13731_	Unigene10177_	5	2	3.16228	1	Unigene13731_	Unigene2595_	4	8	5.65685	1	Unigene13731_	Unigene15135_	6	11	8.12404	-1	Unigene13731_	Unigene8906_	11	6	8.12404	-1	Unigene13731_	Unigene13437_	7	11	8.77496	-1	Unigene13731_	Unigene6634_
Unigene13732_	Unigene13732_	1	1	1	1	Unigene13732_	Unigene820_	2	2	2	1	Unigene13732_	Unigene13496_	3	2	2.44949	1	Unigene13732_	Unigene4664_	4	4	4	-1	Unigene13732_	Unigene5410_	4	4	4	1	Unigene13732_	Unigene4702_	6	4	4.89898	1	Unigene13732_	Unigene6766_	7	6	6.48074	1	Unigene13732_	Unigene2265_	8	9	8.48528	-1	Unigene13732_	Unigene21557_
Unigene13740_	Unigene13740_	1	1	1	1	Unigene13740_	Unigene5310_	1	1	1	1	Unigene13740_	Unigene14023_	3	3	3	1	Unigene13740_	Unigene19532_	4	3	3.4641	1	Unigene13740_	Unigene18865_	5	3	3.87298	1	Unigene13740_	Unigene10612_	6	7	6.48074	1	Unigene13740_	Unigene2050_	7	8	7.48331	1	Unigene13740_	Unigene10093_	8	8	8	1	Unigene13740_	Unigene6746_
Unigene13744_	Unigene13744_	1	1	1	1	Unigene13744_	Unigene17457_	1	1	1	1	Unigene13744_	Unigene5086_	1	1	1	1	Unigene13744_	Unigene12987_	4	3	3.4641	1	Unigene13744_	Unigene21726_	4	3	3.4641	1	Unigene13744_	Unigene9563_	6	3	4.24264	-1	Unigene13744_	Unigene4395_	7	4	5.2915	-1	Unigene13744_	Unigene10097_	8	12	9.79796	1	Unigene13744_	Unigene9267_
Unigene13754_	Unigene12815_	1	1	1	1	Unigene13754_	Unigene13754_	1	1	1	1	Unigene13754_	Unigene8839_	1	1	1	1	Unigene13754_	Unigene1721_	4	4	4	1	Unigene13754_	Unigene15620_	5	6	5.47723	1	Unigene13754_	Unigene221_	5	6	5.47723	1	Unigene13754_	Unigene4667_	7	6	6.48074	1	Unigene13754_	Unigene19754_	8	6	6.9282	-1	Unigene13754_	Unigene6507_
Unigene13768_	Unigene13768_	1	1	1	1	Unigene13768_	Unigene4929_	2	2	2	-1	Unigene13768_	Unigene18052_	3	4	3.4641	-1	Unigene13768_	Unigene14720_	4	4	4	1	Unigene13768_	Unigene7431_	5	4	4.47214	-1	Unigene13768_	Unigene5087_	6	5	5.47723	-1	Unigene13768_	Unigene9020_	7	9	7.93725	-1	Unigene13768_	Unigene10714_	8	12	9.79796	-1	Unigene13768_	Unigene2091_
Unigene13773_	Unigene13773_	1	1	1	1	Unigene13773_	Unigene6993_	2	3	2.44949	1	Unigene13773_	Unigene4908_	3	4	3.4641	-1	Unigene13773_	Unigene6490_	4	3	3.4641	1	Unigene13773_	Unigene588_	5	3	3.87298	1	Unigene13773_	Unigene12050_	6	6	6	-1	Unigene13773_	Unigene17798_	9	5	6.7082	1	Unigene13773_	Unigene8100_	7	7	7	1	Unigene13773_	Unigene21677_
Unigene13781_	Unigene13781_	1	1	1	1	Unigene13781_	Unigene15785_	2	3	2.44949	1	Unigene13781_	Unigene1081_	3	4	3.4641	1	Unigene13781_	Unigene7410_	4	6	4.89898	1	Unigene13781_	Unigene4903_	7	4	5.2915	1	Unigene13781_	Unigene7529_	5	6	5.47723	-1	Unigene13781_	Unigene2932_	6	7	6.48074	1	Unigene13781_	Unigene9268_	9	6	7.34847	-1	Unigene13781_	Unigene16364_
Unigene13782_	Unigene13782_	1	1	1	1	Unigene13782_	Unigene1191_	2	3	2.44949	1	Unigene13782_	Unigene5699_	3	4	3.4641	1	Unigene13782_	Unigene2325_	4	4	4	1	Unigene13782_	Unigene9617_	4	4	4	1	Unigene13782_	Unigene6199_	6	4	4.89898	1	Unigene13782_	Unigene1112_	6	5	5.47723	1	Unigene13782_	Unigene2973_	8	5	6.32456	1	Unigene13782_	Unigene8907_
Unigene13784_	Unigene13784_	1	1	1	1	Unigene13784_	Unigene5583_	1	1	1	1	Unigene13784_	Unigene9852_	3	3	3	1	Unigene13784_	Unigene5428_	4	3	3.4641	1	Unigene13784_	Unigene14958_	5	10	7.07107	1	Unigene13784_	Unigene19158_	6	10	7.74597	1	Unigene13784_	Unigene18132_	7	10	8.3666	1	Unigene13784_	Unigene7584_	10	7	8.3666	1	Unigene13784_	Unigene11859_
Unigene1379_	Unigene1379_	1	1	1	1	Unigene1379_	Unigene15933_	1	1	1	1	Unigene1379_	Unigene21835_	1	1	1	1	Unigene1379_	Unigene2229_	1	1	1	1	Unigene1379_	Unigene6749_	1	1	1	1	Unigene1379_	Unigene6629_	6	8	6.9282	1	Unigene1379_	Unigene17488_	6	9	7.34847	1	Unigene1379_	Unigene2771_	6	10	7.74597	1	Unigene1379_	Unigene32611_
Unigene13798_	Unigene13798_	1	1	1	1	Unigene13798_	Unigene4945_	1	1	1	1	Unigene13798_	Unigene10185_	3	4	3.4641	1	Unigene13798_	Unigene6436_	4	4	4	1	Unigene13798_	Unigene33278_	5	6	5.47723	1	Unigene13798_	Unigene7245_	6	6	6	1	Unigene13798_	Unigene14187_	7	7	7	1	Unigene13798_	Unigene4877_	8	8	8	1	Unigene13798_	Unigene17310_
Unigene1381_	Unigene1381_	1	1	1	1	Unigene1381_	Unigene19913_	2	3	2.44949	-1	Unigene1381_	Unigene2417_	3	5	3.87298	-1	Unigene1381_	Unigene19907_	4	6	4.89898	1	Unigene1381_	Unigene14450_	5	6	5.47723	-1	Unigene1381_	Unigene18346_	6	8	6.9282	-1	Unigene1381_	Unigene628_	10	6	7.74597	-1	Unigene1381_	Unigene1964_	7	12	9.16515	-1	Unigene1381_	Unigene295_
Unigene13810_	Unigene13810_	1	1	1	1	Unigene13810_	Unigene15350_	2	3	2.44949	1	Unigene13810_	Unigene169_	3	4	3.4641	1	Unigene13810_	Unigene4075_	4	4	4	1	Unigene13810_	Unigene18714_	5	5	5	1	Unigene13810_	Unigene9455_	6	8	6.9282	-1	Unigene13810_	Unigene10219_	7	8	7.48331	1	Unigene13810_	Unigene9859_	9	7	7.93725	1	Unigene13810_	Unigene11901_
Unigene13812_	Unigene13812_	1	1	1	1	Unigene13812_	Unigene10473_	2	2	2	1	Unigene13812_	Unigene533_	2	2	2	1	Unigene13812_	Unigene33112_	4	3	3.4641	1	Unigene13812_	Unigene2426_	5	6	5.47723	1	Unigene13812_	Unigene40034_	6	8	6.9282	1	Unigene13812_	Unigene8860_	7	8	7.48331	1	Unigene13812_	Unigene9946_	8	11	9.38083	1	Unigene13812_	Unigene793_
Unigene13813_	Unigene13813_	1	1	1	1	Unigene13813_	Unigene17714_	2	3	2.44949	1	Unigene13813_	Unigene19049_	3	3	3	1	Unigene13813_	Unigene21827_	4	6	4.89898	1	Unigene13813_	Unigene7600_	5	7	5.91608	1	Unigene13813_	Unigene17750_	7	6	6.48074	-1	Unigene13813_	Unigene1801_	6	7	6.48074	1	Unigene13813_	Unigene1812_	8	8	8	1	Unigene13813_	Unigene10259_
Unigene13815_	Unigene13815_	1	1	1	1	Unigene13815_	Unigene14013_	2	2	2	1	Unigene13815_	Unigene6639_	3	2	2.44949	1	Unigene13815_	Unigene17261_	4	3	3.4641	1	Unigene13815_	Unigene2218_	5	9	6.7082	1	Unigene13815_	Unigene15000_	6	12	8.48528	1	Unigene13815_	Unigene18183_	9	9	9	-1	Unigene13815_	Unigene7670_	7	12	9.16515	1	Unigene13815_	Unigene11239_
Unigene13818_	Unigene13818_	1	1	1	1	Unigene13818_	Unigene1382_	2	2	2	1	Unigene13818_	Unigene21784_	3	4	3.4641	1	Unigene13818_	Unigene17839_	4	4	4	-1	Unigene13818_	Unigene9630_	5	4	4.47214	-1	Unigene13818_	Unigene13948_	7	3	4.58258	-1	Unigene13818_	Unigene10921_	6	7	6.48074	-1	Unigene13818_	Unigene14136_	8	8	8	-1	Unigene13818_	Unigene4834_
Unigene1382_	Unigene1382_	1	1	1	1	Unigene1382_	Unigene13818_	2	2	2	1	Unigene1382_	Unigene13948_	6	2	3.4641	-1	Unigene1382_	Unigene21784_	3	5	3.87298	1	Unigene1382_	Unigene17839_	4	5	4.47214	-1	Unigene1382_	Unigene9630_	5	6	5.47723	-1	Unigene1382_	Unigene10921_	7	8	7.48331	-1	Unigene1382_	Unigene4834_	10	6	7.74597	-1	Unigene1382_	Unigene14136_
Unigene13822_	Unigene13822_	1	1	1	1	Unigene13822_	Unigene14465_	1	1	1	1	Unigene13822_	Unigene12877_	3	2	2.44949	1	Unigene13822_	Unigene34660_	3	3	3	1	Unigene13822_	Unigene7550_	5	5	5	1	Unigene13822_	Unigene14639_	6	5	5.47723	-1	Unigene13822_	Unigene18574_	9	5	6.7082	-1	Unigene13822_	Unigene1127_	7	7	7	1	Unigene13822_	Unigene7317_
Unigene13826_	Unigene13826_	1	1	1	1	Unigene13826_	Unigene12665_	4	2	2.82843	1	Unigene13826_	Unigene13590_	2	4	2.82843	1	Unigene13826_	Unigene19476_	2	4	2.82843	1	Unigene13826_	Unigene9923_	5	4	4.47214	1	Unigene13826_	Unigene13211_	6	10	7.74597	1	Unigene13826_	Unigene11036_	7	11	8.77496	1	Unigene13826_	Unigene19879_	8	11	9.38083	1	Unigene13826_	Unigene216_
Unigene13829_	Unigene10331_	1	1	1	-1	Unigene13829_	Unigene13829_	1	1	1	1	Unigene13829_	Unigene8974_	1	1	1	-1	Unigene13829_	Unigene19516_	4	2	2.82843	-1	Unigene13829_	Unigene8086_	5	8	6.32456	-1	Unigene13829_	Unigene13154_	6	8	6.9282	-1	Unigene13829_	Unigene1732_	7	9	7.93725	-1	Unigene13829_	Unigene13849_	8	9	8.48528	-1	Unigene13829_	Unigene14329_
Unigene13830_	Unigene13830_	1	1	1	1	Unigene13830_	Unigene4904_	1	1	1	1	Unigene13830_	Unigene2484_	3	3	3	1	Unigene13830_	Unigene11977_	3	4	3.4641	1	Unigene13830_	Unigene13466_	5	3	3.87298	1	Unigene13830_	Unigene14082_	6	6	6	1	Unigene13830_	Unigene10231_	7	6	6.48074	1	Unigene13830_	Unigene5335_	8	7	7.48331	1	Unigene13830_	Unigene8987_
Unigene13831_	Unigene13831_	1	1	1	1	Unigene13831_	Unigene13325_	2	2	2	1	Unigene13831_	Unigene556_	4	3	3.4641	-1	Unigene13831_	Unigene8803_	3	7	4.58258	1	Unigene13831_	Unigene18163_	6	4	4.89898	1	Unigene13831_	Unigene11080_	5	10	7.07107	-1	Unigene13831_	Unigene2224_	6	12	8.48528	1	Unigene13831_	Unigene18023_	8	16	11.3137	1	Unigene13831_	Unigene9618_
Unigene13834_	Unigene13834_	1	1	1	1	Unigene13834_	Unigene9994_	2	2	2	-1	Unigene13834_	Unigene19104_	3	5	3.87298	-1	Unigene13834_	Unigene17763_	4	5	4.47214	-1	Unigene13834_	Unigene4413_	5	6	5.47723	-1	Unigene13834_	Unigene113_	6	6	6	-1	Unigene13834_	Unigene4724_	7	6	6.48074	-1	Unigene13834_	Unigene2094_	8	7	7.48331	1	Unigene13834_	Unigene10226_
Unigene1384_	Unigene1384_	1	1	1	1	Unigene1384_	Unigene15122_	1	1	1	1	Unigene1384_	Unigene11_	3	2	2.44949	-1	Unigene1384_	Unigene16179_	4	3	3.4641	1	Unigene1384_	Unigene1121_	5	4	4.47214	1	Unigene1384_	Unigene15483_	6	6	6	1	Unigene1384_	Unigene5389_	9	7	7.93725	-1	Unigene1384_	Unigene3000_	10	7	8.3666	1	Unigene1384_	Unigene7890_
Unigene13843_	Unigene13843_	1	1	1	1	Unigene13843_	Unigene9508_	2	2	2	1	Unigene13843_	Unigene15051_	3	2	2.44949	-1	Unigene13843_	Unigene4436_	4	3	3.4641	1	Unigene13843_	Unigene387_	7	5	5.91608	-1	Unigene13843_	Unigene19951_	5	8	6.32456	-1	Unigene13843_	Unigene1658_	6	8	6.9282	-1	Unigene13843_	Unigene8948_	11	7	8.77496	-1	Unigene13843_	Unigene5073_
Unigene13847_	Unigene13847_	1	1	1	1	Unigene13847_	Unigene39130_	2	2	2	-1	Unigene13847_	Unigene15100_	3	6	4.24264	-1	Unigene13847_	Unigene18039_	4	6	4.89898	-1	Unigene13847_	Unigene18996_	5	7	5.91608	-1	Unigene13847_	Unigene714_	6	8	6.9282	-1	Unigene13847_	Unigene17613_	7	8	7.48331	-1	Unigene13847_	Unigene1618_	8	8	8	-1	Unigene13847_	Unigene41220_
Unigene13849_	Unigene13154_	1	1	1	1	Unigene13849_	Unigene13849_	1	1	1	1	Unigene13849_	Unigene1732_	1	1	1	1	Unigene13849_	Unigene8086_	4	4	4	1	Unigene13849_	Unigene11319_	6	4	4.89898	1	Unigene13849_	Unigene19516_	5	8	6.32456	1	Unigene13849_	Unigene10331_	7	8	7.48331	1	Unigene13849_	Unigene8974_	8	8	8	1	Unigene13849_	Unigene16183_
Unigene1385_	Unigene1385_	1	1	1	1	Unigene1385_	Unigene17706_	1	1	1	1	Unigene1385_	Unigene15397_	3	2	2.44949	1	Unigene1385_	Unigene13429_	4	3	3.4641	1	Unigene1385_	Unigene9121_	5	7	5.91608	1	Unigene1385_	Unigene782_	6	9	7.34847	-1	Unigene1385_	Unigene4949_	7	8	7.48331	1	Unigene1385_	Unigene20134_	8	10	8.94427	-1	Unigene1385_	Unigene11793_
Unigene13852_	Unigene13852_	1	1	1	1	Unigene13852_	Unigene10438_	2	4	2.82843	-1	Unigene13852_	Unigene10492_	3	5	3.87298	1	Unigene13852_	Unigene226_	4	5	4.47214	1	Unigene13852_	Unigene1959_	5	5	5	1	Unigene13852_	Unigene7261_	6	5	5.47723	1	Unigene13852_	Unigene17976_	7	5	5.91608	-1	Unigene13852_	Unigene34692_	8	5	6.32456	-1	Unigene13852_	Unigene39969_
Unigene13865_	Unigene13865_	1	1	1	1	Unigene13865_	Unigene14223_	2	2	2	1	Unigene13865_	Unigene19347_	3	2	2.44949	1	Unigene13865_	Unigene20667_	4	5	4.47214	-1	Unigene13865_	Unigene18791_	5	5	5	1	Unigene13865_	Unigene11385_	6	7	6.48074	-1	Unigene13865_	Unigene9382_	7	6	6.48074	-1	Unigene13865_	Unigene20199_	8	7	7.48331	1	Unigene13865_	Unigene6603_
Unigene13866_	Unigene13385_	1	1	1	1	Unigene13866_	Unigene13866_	1	1	1	1	Unigene13866_	Unigene7087_	3	2	2.44949	1	Unigene13866_	Unigene18947_	4	9	6	1	Unigene13866_	Unigene10298_	5	9	6.7082	1	Unigene13866_	Unigene19156_	6	10	7.74597	-1	Unigene13866_	Unigene22017_	7	11	8.77496	1	Unigene13866_	Unigene1453_	11	8	9.38083	1	Unigene13866_	Unigene3275_
Unigene13871_	Unigene13871_	1	1	1	1	Unigene13871_	Unigene9937_	2	4	2.82843	1	Unigene13871_	Unigene19846_	3	3	3	1	Unigene13871_	Unigene1164_	5	4	4.47214	1	Unigene13871_	Unigene14316_	4	5	4.47214	1	Unigene13871_	Unigene5137_	7	6	6.48074	1	Unigene13871_	Unigene5843_	6	8	6.9282	1	Unigene13871_	Unigene1476_	9	8	8.48528	1	Unigene13871_	Unigene13470_
Unigene13873_	Unigene13873_	1	1	1	1	Unigene13873_	Unigene17518_	1	1	1	-1	Unigene13873_	Unigene19376_	3	3	3	1	Unigene13873_	Unigene3111_	4	4	4	1	Unigene13873_	Unigene7873_	4	4	4	1	Unigene13873_	Unigene26283_	6	5	5.47723	1	Unigene13873_	Unigene7632_	6	5	5.47723	1	Unigene13873_	Unigene8543_	8	5	6.32456	1	Unigene13873_	Unigene19239_
Unigene13876_	Unigene13876_	1	1	1	1	Unigene13876_	Unigene17961_	2	3	2.44949	-1	Unigene13876_	Unigene14745_	3	3	3	1	Unigene13876_	Unigene7773_	5	4	4.47214	1	Unigene13876_	Unigene11187_	4	6	4.89898	1	Unigene13876_	Unigene14745_	3	3	6.48074	1	Unigene13876_	Unigene14057_	6	8	6.9282	-1	Unigene13876_	Unigene14634_	8	8	8	-1	Unigene13876_	Unigene11067_
Unigene13893_	Unigene13893_	1	1	1	1	Unigene13893_	Unigene21433_	2	3	2.44949	-1	Unigene13893_	Unigene8146_	3	5	3.87298	-1	Unigene13893_	Unigene18487_	4	4	4	-1	Unigene13893_	Unigene10105_	5	4	4.47214	-1	Unigene13893_	Unigene5707_	6	5	5.47723	-1	Unigene13893_	Unigene10796_	7	5	5.91608	-1	Unigene13893_	Unigene5136_	7	5	5.91608	-1	Unigene13893_	Unigene19573_
Unigene13898_	Unigene13898_	1	1	1	1	Unigene13898_	Unigene9673_	2	2	2	1	Unigene13898_	Unigene3194_	3	3	3	1	Unigene13898_	Unigene21299_	7	4	5.2915	1	Unigene13898_	Unigene1216_	4	8	5.65685	-1	Unigene13898_	Unigene7625_	5	8	6.32456	1	Unigene13898_	Unigene2501_	6	8	6.9282	-1	Unigene13898_	Unigene11441_	10	9	9.48683	1	Unigene13898_	Unigene14667_
Unigene13907_	Unigene10093_	1	1	1	-1	Unigene13907_	Unigene13907_	1	1	1	1	Unigene13907_	Unigene2050_	1	1	1	-1	Unigene13907_	Unigene6746_	1	1	1	-1	Unigene13907_	Unigene9659_	6	4	4.89898	-1	Unigene13907_	Unigene15443_	7	4	5.2915	-1	Unigene13907_	Unigene7032_	9	4	6	-1	Unigene13907_	Unigene18865_	5	9	6.7082	-1	Unigene13907_	Unigene5310_
Unigene13908_	Unigene13908_	1	1	1	1	Unigene13908_	Unigene6675_	2	3	2.44949	-1	Unigene13908_	Unigene9372_	4	3	3.4641	-1	Unigene13908_	Unigene749_	3	8	4.89898	1	Unigene13908_	Unigene19669_	7	6	6.48074	1	Unigene13908_	Unigene8663_	5	9	6.7082	1	Unigene13908_	Unigene1785_	6	10	7.74597	1	Unigene13908_	Unigene4506_	8	10	8.94427	1	Unigene13908_	Unigene5156_
Unigene13914_	Unigene13914_	1	1	1	1	Unigene13914_	Unigene2012_	1	1	1	1	Unigene13914_	Unigene8366_	1	1	1	1	Unigene13914_	Unigene19615_	4	3	3.4641	1	Unigene13914_	Unigene20151_	4	6	4.89898	1	Unigene13914_	Unigene4036_	4	6	4.89898	1	Unigene13914_	Unigene14662_	7	6	6.48074	1	Unigene13914_	Unigene4582_	9	5	6.7082	-1	Unigene13914_	Unigene5236_
Unigene13917_	Unigene13917_	1	1	1	1	Unigene13917_	Unigene2371_	1	1	1	1	Unigene13917_	Unigene1722_	3	2	2.44949	1	Unigene13917_	Unigene18965_	4	5	4.47214	1	Unigene13917_	Unigene1130_	5	7	5.91608	1	Unigene13917_	Unigene14348_	6	9	7.34847	1	Unigene13917_	Unigene3062_	7	12	9.16515	1	Unigene13917_	Unigene5236_	10	12	10.9545	1	Unigene13917_	Unigene16904_
Unigene1392_	Unigene1392_	1	1	1	1	Unigene1392_	Unigene1589_	2	3	2.44949	1	Unigene1392_	Unigene9752_	2	3	2.44949	1	Unigene1392_	Unigene19922_	4	2	2.82843	1	Unigene1392_	Unigene14803_	5	4	4.47214	1	Unigene1392_	Unigene807_	6	6	6	1	Unigene1392_	Unigene5035_	7	9	7.93725	1	Unigene1392_	Unigene19750_	8	11	9.38083	1	Unigene1392_	Unigene20015_
Unigene13921_	Unigene13921_	1	1	1	1	Unigene13921_	Unigene18843_	2	4	2.82843	1	Unigene13921_	Unigene966_	3	5	3.87298	1	Unigene13921_	Unigene21706_	4	5	4.47214	1	Unigene13921_	Unigene6246_	5	5	5	1	Unigene13921_	Unigene28700_	6	6	6	-1	Unigene13921_	Unigene19814_	7	7	7	1	Unigene13921_	Unigene14943_	8	8	8	1	Unigene13921_	Unigene19022_
Unigene13923_	Unigene13923_	1	1	1	1	Unigene13923_	Unigene9796_	1	1	1	-1	Unigene13923_	Unigene13923_	1	1	3	1	Unigene13923_	Unigene7742_	4	4	4	1	Unigene13923_	Unigene16934_	5	5	5	1	Unigene13923_	Unigene2330_	6	5	5.47723	1	Unigene13923_	Unigene10569_	7	5	5.91608	1	Unigene13923_	Unigene16926_	8	9	8.48528	1	Unigene13923_	Unigene15407_
Unigene13926_	Unigene13926_	1	1	1	1	Unigene13926_	Unigene87_	2	2	2	-1	Unigene13926_	Unigene18036_	3	3	3	-1	Unigene13926_	Unigene4656_	4	5	4.47214	1	Unigene13926_	Unigene27388_	5	5	5	1	Unigene13926_	Unigene4696_	6	5	5.47723	1	Unigene13926_	Unigene2958_	7	7	7	1	Unigene13926_	Unigene9114_	8	7	7.48331	1	Unigene13926_	Unigene14971_
Unigene13931_	Unigene13931_	1	1	1	1	Unigene13931_	Unigene21557_	2	2	2	1	Unigene13931_	Unigene6766_	3	4	3.4641	1	Unigene13931_	Unigene20903_	4	9	6	1	Unigene13931_	Unigene4702_	5	9	6.7082	1	Unigene13931_	Unigene20839_	6	12	8.48528	1	Unigene13931_	Unigene13496_	9	10	9.48683	1	Unigene13931_	Unigene15213_	7	13	9.53939	1	Unigene13931_	Unigene14297_
Unigene13941_	Unigene13941_	1	1	1	1	Unigene13941_	Unigene10970_	2	3	2.44949	-1	Unigene13941_	Unigene14_	3	3	3	1	Unigene13941_	Unigene18071_	4	4	4	-1	Unigene13941_	Unigene37_	5	8	6.32456	-1	Unigene13941_	Unigene8849_	6	10	7.74597	-1	Unigene13941_	Unigene3765_	7	10	8.3666	1	Unigene13941_	Unigene9339_	8	10	8.94427	-1	Unigene13941_	Unigene8535_
Unigene13948_	Unigene13948_	1	1	1	1	Unigene13948_	Unigene1382_	2	6	3.4641	-1	Unigene13948_	Unigene4834_	4	5	4.47214	1	Unigene13948_	Unigene13818_	3	7	4.58258	-1	Unigene13948_	Unigene21784_	5	8	6.32456	-1	Unigene13948_	Unigene17839_	6	8	6.9282	1	Unigene13948_	Unigene11901_	8	7	7.48331	1	Unigene13948_	Unigene9630_	7	9	7.93725	1	Unigene13948_	Unigene10219_
Unigene1395_	Unigene1395_	1	1	1	1	Unigene1395_	Unigene14530_	2	2	2	1	Unigene1395_	Unigene14232_	3	6	4.24264	-1	Unigene1395_	Unigene13596_	5	4	4.47214	1	Unigene1395_	Unigene11230_	4	6	4.89898	1	Unigene1395_	Unigene9825_	7	5	5.91608	-1	Unigene1395_	Unigene20522_	6	7	6.48074	1	Unigene1395_	Unigene16892_	10	7	8.3666	1	Unigene1395_	Unigene15165_
Unigene13955_	Unigene13955_	1	1	1	1	Unigene13955_	Unigene18165_	1	1	1	1	Unigene13955_	Unigene41047_	1	1	1	-1	Unigene13955_	Unigene2203_	4	3	3.4641	1	Unigene13955_	Unigene15418_	5	4	4.47214	1	Unigene13955_	Unigene7418_	7	5	5.91608	1	Unigene13955_	Unigene2454_	6	7	6.48074	1	Unigene13955_	Unigene5139_	9	5	6.7082	1	Unigene13955_	Unigene261_
Unigene1396_	Unigene1396_	1	1	1	1	Unigene1396_	Unigene1808_	1	1	1	1	Unigene1396_	Unigene5007_	1	1	1	-1	Unigene1396_	Unigene6720_	1	1	1	1	Unigene1396_	Unigene18375_	5	3	3.87298	1	Unigene1396_	Unigene6300_	6	3	4.24264	-1	Unigene1396_	Unigene9474_	7	5	5.91608	-1	Unigene1396_	Unigene5695_	8	5	6.32456	1	Unigene1396_	Unigene6678_
Unigene13967_	Unigene13967_	1	1	1	1	Unigene13967_	Unigene34722_	1	1	1	-1	Unigene13967_	Unigene4639_	3	3	3	1	Unigene13967_	Unigene16211_	4	3	3.4641	-1	Unigene13967_	Unigene16336_	5	5	5	1	Unigene13967_	Unigene6603_	6	6	6	1	Unigene13967_	Unigene9382_	7	8	7.48331	1	Unigene13967_	Unigene722_	8	8	8	1	Unigene13967_	Unigene10145_
Unigene13974_	Unigene13974_	1	1	1	1	Unigene13974_	Unigene9434_	2	4	2.82843	-1	Unigene13974_	Unigene6130_	3	5	3.87298	1	Unigene13974_	Unigene20370_	4	7	5.2915	1	Unigene13974_	Unigene14666_	5	8	6.32456	1	Unigene13974_	Unigene10149_	7	9	7.93725	-1	Unigene13974_	Unigene2958_	6	11	8.12404	1	Unigene13974_	Unigene4696_	8	12	9.79796	1	Unigene13974_	Unigene8889_
Unigene13975_	Unigene13975_	1	1	1	1	Unigene13975_	Unigene11606_	2	3	2.44949	-1	Unigene13975_	Unigene15568_	3	3	3	1	Unigene13975_	Unigene7567_	4	5	4.47214	-1	Unigene13975_	Unigene18256_	5	5	5	1	Unigene13975_	Unigene16064_	6	5	5.47723	-1	Unigene13975_	Unigene33150_	8	7	7.48331	-1	Unigene13975_	Unigene8945_	7	12	9.16515	-1	Unigene13975_	Unigene3219_
Unigene13980_	Unigene13980_	1	1	1	1	Unigene13980_	Unigene7594_	2	2	2	-1	Unigene13980_	Unigene5390_	3	2	2.44949	1	Unigene13980_	Unigene15574_	4	4	4	1	Unigene13980_	Unigene18081_	5	4	4.47214	-1	Unigene13980_	Unigene4648_	6	5	5.47723	1	Unigene13980_	Unigene13222_	7	7	7	1	Unigene13980_	Unigene13568_	8	7	7.48331	1	Unigene13980_	Unigene13400_
Unigene13984_	Unigene13984_	1	1	1	1	Unigene13984_	Unigene20687_	2	2	2	1	Unigene13984_	Unigene9883_	3	5	3.87298	1	Unigene13984_	Unigene41143_	4	5	4.47214	1	Unigene13984_	Unigene8993_	5	7	5.91608	1	Unigene13984_	Unigene396_	6	8	6.9282	1	Unigene13984_	Unigene20707_	7	8	7.48331	1	Unigene13984_	Unigene2328_	8	8	8	-1	Unigene13984_	Unigene4705_
Unigene1399_	Unigene1399_	1	1	1	1	Unigene1399_	Unigene1305_	2	2	2	1	Unigene1399_	Unigene19651_	3	3	3	1	Unigene1399_	Unigene13455_	4	3	3.4641	-1	Unigene1399_	Unigene5158_	5	3	3.87298	-1	Unigene1399_	Unigene10202_	6	6	6	-1	Unigene1399_	Unigene17713_	7	6	6.48074	1	Unigene1399_	Unigene8945_	8	7	7.48331	1	Unigene1399_	Unigene719_
Unigene13995_	Unigene13995_	1	1	1	1	Unigene13995_	Unigene13458_	2	2	2	-1	Unigene13995_	Unigene3216_	3	6	4.24264	-1	Unigene13995_	Unigene428_	4	6	4.89898	1	Unigene13995_	Unigene10965_	5	7	5.91608	-1	Unigene13995_	Unigene15241_	6	7	6.48074	1	Unigene13995_	Unigene2457_	7	6	6.48074	1	Unigene13995_	Unigene21683_	9	6	7.34847	-1	Unigene13995_	Unigene9791_
Unigene13996_	Unigene13996_	1	1	1	1	Unigene13996_	Unigene20095_	2	2	2	1	Unigene13996_	Unigene26859_	3	3	3	1	Unigene13996_	Unigene5_	4	3	3.4641	1	Unigene13996_	Unigene2005_	5	4	4.47214	-1	Unigene13996_	Unigene19087_	6	7	6.48074	-1	Unigene13996_	Unigene9021_	7	8	7.48331	-1	Unigene13996_	Unigene14253_	8	9	8.48528	1	Unigene13996_	Unigene961_
Unigene14_	Unigene14_	1	1	1	1	Unigene14_	Unigene18071_	2	2	2	-1	Unigene14_	Unigene13941_	3	3	3	1	Unigene14_	Unigene8535_	4	7	5.2915	-1	Unigene14_	Unigene10970_	5	9	6.7082	-1	Unigene14_	Unigene14382_	7	8	7.48331	-1	Unigene14_	Unigene37_	6	11	8.12404	-1	Unigene14_	Unigene14595_	9	8	8.48528	-1	Unigene14_	Unigene179_
Unigene140_	Unigene12939_	1	1	1	1	Unigene140_	Unigene140_	1	1	1	1	Unigene140_	Unigene8998_	3	3	3	1	Unigene140_	Unigene17952_	4	4	4	1	Unigene140_	Unigene13481_	5	5	5	1	Unigene140_	Unigene7161_	6	5	5.47723	1	Unigene140_	Unigene9421_	7	5	5.91608	-1	Unigene140_	Unigene3927_	8	5	6.32456	1	Unigene140_	Unigene30974_
Unigene14010_	Unigene14010_	1	1	1	1	Unigene14010_	Unigene39616_	2	3	2.44949	1	Unigene14010_	Unigene11025_	3	4	3.4641	1	Unigene14010_	Unigene9795_	4	3	3.4641	-1	Unigene14010_	Unigene2094_	5	5	5	1	Unigene14010_	Unigene113_	6	5	5.47723	-1	Unigene14010_	Unigene17763_	7	7	7	-1	Unigene14010_	Unigene13834_	8	11	9.38083	1	Unigene14010_	Unigene4941_
Unigene14013_	Unigene14013_	1	1	1	1	Unigene14013_	Unigene13815_	2	2	2	1	Unigene14013_	Unigene17261_	3	2	2.44949	1	Unigene14013_	Unigene6639_	4	3	3.4641	1	Unigene14013_	Unigene2218_	5	7	5.91608	1	Unigene14013_	Unigene18183_	6	8	6.9282	-1	Unigene14013_	Unigene15000_	7	14	9.89949	1	Unigene14013_	Unigene7670_	8	14	10.583	1	Unigene14013_	Unigene11239_
Unigene14014_	Unigene14014_	1	1	1	1	Unigene14014_	Unigene1088_	2	3	2.44949	1	Unigene14014_	Unigene2142_	3	2	2.44949	1	Unigene14014_	Unigene21529_	4	3	3.4641	1	Unigene14014_	Unigene5161_	5	4	4.47214	1	Unigene14014_	Unigene9282_	7	5	5.91608	-1	Unigene14014_	Unigene766_	6	7	6.48074	1	Unigene14014_	Unigene5113_	8	9	8.48528	1	Unigene14014_	Unigene11490_
Unigene14021_	Unigene14021_	1	1	1	1	Unigene14021_	Unigene34645_	1	1	1	1	Unigene14021_	Unigene17840_	3	2	2.44949	-1	Unigene14021_	Unigene16218_	4	4	4	1	Unigene14021_	Unigene8410_	5	4	4.47214	1	Unigene14021_	Unigene6596_	6	5	5.47723	1	Unigene14021_	Unigene5636_	7	5	5.91608	1	Unigene14021_	Unigene16040_	9	5	6.7082	1	Unigene14021_	Unigene5262_
Unigene14023_	Unigene14023_	1	1	1	1	Unigene14023_	Unigene19532_	1	1	1	1	Unigene14023_	Unigene13740_	3	3	3	1	Unigene14023_	Unigene5310_	4	3	3.4641	1	Unigene14023_	Unigene10612_	6	4	4.89898	1	Unigene14023_	Unigene18865_	5	6	5.47723	1	Unigene14023_	Unigene194_	10	6	7.74597	-1	Unigene14023_	Unigene10093_	7	11	8.77496	1	Unigene14023_	Unigene2050_
Unigene14024_	Unigene14024_	1	1	1	1	Unigene14024_	Unigene33_	1	1	1	1	Unigene14024_	Unigene10509_	3	5	3.87298	1	Unigene14024_	Unigene14649_	4	4	4	1	Unigene14024_	Unigene10806_	5	5	5	1	Unigene14024_	Unigene32516_	8	8	8	1	Unigene14024_	Unigene5817_	9	8	8.48528	1	Unigene14024_	Unigene26283_	6	14	9.16515	1	Unigene14024_	Unigene7632_
Unigene14029_	Unigene14029_	1	1	1	1	Unigene14029_	Unigene32608_	2	2	2	1	Unigene14029_	Unigene1042_	3	3	3	1	Unigene14029_	Unigene5915_	3	3	3	1	Unigene14029_	Unigene18634_	5	3	3.87298	1	Unigene14029_	Unigene5592_	6	8	6.9282	1	Unigene14029_	Unigene17550_	7	9	7.93725	1	Unigene14029_	Unigene1489_	8	10	8.94427	1	Unigene14029_	Unigene3388_
Unigene14036_	Unigene14036_	1	1	1	1	Unigene14036_	Unigene12613_	2	2	2	1	Unigene14036_	Unigene508_	3	3	3	-1	Unigene14036_	Unigene17822_	4	4	4	1	Unigene14036_	Unigene18421_	5	7	5.91608	1	Unigene14036_	Unigene17519_	6	9	7.34847	1	Unigene14036_	Unigene17891_	8	10	8.94427	1	Unigene14036_	Unigene8283_	7	12	9.16515	1	Unigene14036_	Unigene17765_
Unigene14038_	Unigene14038_	1	1	1	1	Unigene14038_	Unigene338_	2	2	2	-1	Unigene14038_	Unigene4549_	3	3	3	1	Unigene14038_	Unigene34744_	4	4	4	1	Unigene14038_	Unigene11052_	5	4	4.47214	-1	Unigene14038_	Unigene18335_	7	5	5.91608	-1	Unigene14038_	Unigene21911_	6	6	6	1	Unigene14038_	Unigene4768_	8	8	8	1	Unigene14038_	Unigene1797_
Unigene1404_	Unigene1404_	1	1	1	1	Unigene1404_	Unigene14642_	2	2	2	1	Unigene1404_	Unigene5226_	3	4	3.4641	-1	Unigene1404_	Unigene25809_	4	4	4	-1	Unigene1404_	Unigene15465_	5	4	4.47214	-1	Unigene1404_	Unigene11803_	6	4	4.89898	-1	Unigene1404_	Unigene9276_	7	4	5.2915	1	Unigene1404_	Unigene858_	8	9	8.48528	1	Unigene1404_	Unigene10246_
Unigene14045_	Unigene14045_	1	1	1	1	Unigene14045_	Unigene18915_	2	3	2.44949	-1	Unigene14045_	Unigene205_	3	3	3	1	Unigene14045_	Unigene18971_	4	4	4	1	Unigene14045_	Unigene2161_	5	5	5	1	Unigene14045_	Unigene9869_	6	5	5.47723	1	Unigene14045_	Unigene17331_	7	6	6.48074	-1	Unigene14045_	Unigene38840_	8	6	6.9282	1	Unigene14045_	Unigene2151_
Unigene14049_	Unigene14049_	1	1	1	1	Unigene14049_	Unigene1453_	1	1	1	1	Unigene14049_	Unigene928_	1	1	1	1	Unigene14049_	Unigene14771_	4	4	4	1	Unigene14049_	Unigene4753_	5	5	5	-1	Unigene14049_	Unigene7087_	6	5	5.47723	1	Unigene14049_	Unigene20039_	7	8	7.48331	1	Unigene14049_	Unigene13866_	8	12	9.79796	1	Unigene14049_	Unigene13385_
Unigene14056_	Unigene14056_	1	1	1	1	Unigene14056_	Unigene19823_	2	2	2	1	Unigene14056_	Unigene9516_	3	3	3	-1	Unigene14056_	Unigene3912_	4	3	3.4641	-1	Unigene14056_	Unigene5092_	5	3	3.87298	1	Unigene14056_	Unigene17860_	7	4	5.2915	-1	Unigene14056_	Unigene11709_	6	7	6.48074	1	Unigene14056_	Unigene17666_	8	15	10.9545	-1	Unigene14056_	Unigene857_
Unigene14057_	Unigene14057_	1	1	1	1	Unigene14057_	Unigene14634_	2	2	2	1	Unigene14057_	Unigene11187_	3	2	2.44949	-1	Unigene14057_	Unigene11067_	4	4	4	-1	Unigene14057_	Unigene14745_	5	5	5	-1	Unigene14057_	Unigene4299_	7	4	5.2915	-1	Unigene14057_	Unigene17961_	6	5	5.47723	1	Unigene14057_	Unigene13876_	8	6	6.9282	-1	Unigene14057_	Unigene7773_
Unigene1406_	Unigene1406_	1	1	1	1	Unigene1406_	Unigene4611_	2	5	3.16228	-1	Unigene1406_	Unigene1571_	3	5	3.87298	-1	Unigene1406_	Unigene11540_	4	12	6.9282	1	Unigene1406_	Unigene21530_	13	4	7.2111	1	Unigene1406_	Unigene10068_	5	12	7.74597	1	Unigene1406_	Unigene7684_	6	13	8.83176	1	Unigene1406_	Unigene17672_	7	14	9.89949	-1	Unigene1406_	Unigene3157_
Unigene14065_	Unigene14065_	1	1	1	1	Unigene14065_	Unigene15526_	2	2	2	-1	Unigene14065_	Unigene8878_	3	2	2.44949	-1	Unigene14065_	Unigene502_	4	3	3.4641	-1	Unigene14065_	Unigene5271_	5	7	5.91608	1	Unigene14065_	Unigene15776_	6	7	6.48074	1	Unigene14065_	Unigene11518_	7	7	7	1	Unigene14065_	Unigene11618_	8	7	7.48331	1	Unigene14065_	Unigene17568_
Unigene14068_	Unigene14068_	1	1	1	1	Unigene14068_	Unigene18513_	1	1	1	1	Unigene14068_	Unigene18895_	1	1	1	1	Unigene14068_	Unigene19547_	1	1	1	1	Unigene14068_	Unigene20402_	1	1	1	1	Unigene14068_	Unigene21027_	1	1	1	1	Unigene14068_	Unigene21545_	1	1	1	1	Unigene14068_	Unigene25935_	1	1	1	1	Unigene14068_	Unigene29841_
Unigene14070_	Unigene14070_	1	1	1	1	Unigene14070_	Unigene15064_	2	4	2.82843	1	Unigene14070_	Unigene7240_	2	4	2.82843	1	Unigene14070_	Unigene958_	4	4	4	1	Unigene14070_	Unigene279_	6	6	6	1	Unigene14070_	Unigene20048_	5	8	6.32456	1	Unigene14070_	Unigene1362_	8	6	6.9282	1	Unigene14070_	Unigene16530_	7	10	8.3666	1	Unigene14070_	Unigene5368_
Unigene14078_	Unigene14078_	1	1	1	1	Unigene14078_	Unigene14590_	1	1	1	1	Unigene14078_	Unigene34583_	3	2	2.44949	1	Unigene14078_	Unigene1969_	4	3	3.4641	1	Unigene14078_	Unigene540_	4	3	3.4641	1	Unigene14078_	Unigene19074_	7	4	5.2915	1	Unigene14078_	Unigene5220_	6	5	5.47723	1	Unigene14078_	Unigene1289_	8	14	10.583	1	Unigene14078_	Unigene42_
Unigene14082_	Unigene10231_	1	1	1	1	Unigene14082_	Unigene14082_	1	1	1	1	Unigene14082_	Unigene5335_	3	2	2.44949	1	Unigene14082_	Unigene11977_	4	2	2.82843	1	Unigene14082_	Unigene4904_	5	6	5.47723	1	Unigene14082_	Unigene13830_	6	6	6	1	Unigene14082_	Unigene2484_	9	7	7.93725	1	Unigene14082_	Unigene4010_	7	9	7.93725	-1	Unigene14082_	Unigene13466_
Unigene14084_	Unigene14084_	1	1	1	1	Unigene14084_	Unigene4909_	2	2	2	1	Unigene14084_	Unigene14739_	3	2	2.44949	1	Unigene14084_	Unigene6910_	4	4	4	-1	Unigene14084_	Unigene376_	6	4	4.89898	-1	Unigene14084_	Unigene20889_	5	5	5	-1	Unigene14084_	Unigene19005_	8	7	7.48331	-1	Unigene14084_	Unigene21536_	7	8	7.48331	-1	Unigene14084_	Unigene15923_
Unigene1409_	Unigene1409_	1	1	1	1	Unigene1409_	Unigene3797_	1	1	1	-1	Unigene1409_	Unigene18856_	3	4	3.4641	-1	Unigene1409_	Unigene738_	4	6	4.89898	-1	Unigene1409_	Unigene4971_	5	6	5.47723	-1	Unigene1409_	Unigene10226_	6	7	6.48074	-1	Unigene1409_	Unigene16229_	7	8	7.48331	-1	Unigene1409_	Unigene19348_	8	9	8.48528	-1	Unigene1409_	Unigene4724_
Unigene14090_	Unigene14090_	1	1	1	1	Unigene14090_	Unigene15149_	2	2	2	1	Unigene14090_	Unigene99_	3	4	3.4641	-1	Unigene14090_	Unigene6182_	5	4	4.47214	-1	Unigene14090_	Unigene15746_	4	6	4.89898	-1	Unigene14090_	Unigene20193_	7	7	7	-0.999	Unigene14090_	Unigene5133_	8	7	7.48331	0.999	Unigene14090_	Unigene4031_	6	10	7.74597	0.999	Unigene14090_	Unigene8811_
Unigene14097_	Unigene14097_	1	1	1	1	Unigene14097_	Unigene3379_	2	3	2.44949	1	Unigene14097_	Unigene8811_	3	2	2.44949	-1	Unigene14097_	Unigene19288_	4	3	3.4641	1	Unigene14097_	Unigene4031_	5	3	3.87298	-1	Unigene14097_	Unigene1368_	6	4	4.89898	1	Unigene14097_	Unigene15746_	7	7	7	1	Unigene14097_	Unigene20760_	8	8	8	0.999	Unigene14097_	Unigene9856_
Unigene14099_	Unigene14099_	1	1	1	1	Unigene14099_	Unigene20482_	2	2	2	-1	Unigene14099_	Unigene16968_	3	2	2.44949	-1	Unigene14099_	Unigene15508_	4	4	4	-1	Unigene14099_	Unigene961_	7	4	5.2915	-1	Unigene14099_	Unigene6881_	5	6	5.47723	-1	Unigene14099_	Unigene11675_	6	6	6	1	Unigene14099_	Unigene14334_	8	8	8	1	Unigene14099_	Unigene16779_
Unigene14102_	Unigene14102_	1	1	1	1	Unigene14102_	Unigene2445_	1	1	1	-1	Unigene14102_	Unigene13326_	3	2	2.44949	1	Unigene14102_	Unigene15494_	4	4	4	1	Unigene14102_	Unigene11072_	5	5	5	1	Unigene14102_	Unigene584_	6	5	5.47723	1	Unigene14102_	Unigene17837_	7	6	6.48074	1	Unigene14102_	Unigene1568_	8	6	6.9282	-1	Unigene14102_	Unigene3090_
Unigene14106_	Unigene14106_	1	1	1	1	Unigene14106_	Unigene14942_	2	3	2.44949	1	Unigene14106_	Unigene10755_	3	3	3	1	Unigene14106_	Unigene18553_	4	3	3.4641	1	Unigene14106_	Unigene15619_	5	6	5.47723	1	Unigene14106_	Unigene296_	6	7	6.48074	1	Unigene14106_	Unigene156_	7	7	7	1	Unigene14106_	Unigene15836_	8	7	7.48331	1	Unigene14106_	Unigene13658_
Unigene1411_	Unigene1411_	1	1	1	1	Unigene1411_	Unigene247_	2	2	2	-1	Unigene1411_	Unigene9970_	3	3	3	1	Unigene1411_	Unigene14783_	4	4	4	-1	Unigene1411_	Unigene5301_	7	4	5.2915	1	Unigene1411_	Unigene5417_	5	6	5.47723	-1	Unigene1411_	Unigene4505_	6	9	7.34847	1	Unigene1411_	Unigene6133_	8	10	8.94427	1	Unigene1411_	Unigene10955_
Unigene14114_	Unigene14114_	1	1	1	1	Unigene14114_	Unigene1485_	2	3	2.44949	1	Unigene14114_	Unigene14852_	2	3	2.44949	1	Unigene14114_	Unigene8464_	4	4	4	1	Unigene14114_	Unigene391_	5	5	5	-1	Unigene14114_	Unigene20056_	7	4	5.2915	1	Unigene14114_	Unigene1247_	6	7	6.48074	-1	Unigene14114_	Unigene19811_	8	8	8	1	Unigene14114_	Unigene15001_
Unigene14116_	Unigene14116_	1	1	1	1	Unigene14116_	Unigene5359_	2	2	2	-1	Unigene14116_	Unigene5563_	3	3	3	-1	Unigene14116_	Unigene5911_	5	3	3.87298	1	Unigene14116_	Unigene9125_	4	5	4.47214	-1	Unigene14116_	Unigene6647_	6	6	6	1	Unigene14116_	Unigene8540_	7	9	7.93725	1	Unigene14116_	Unigene522_	8	10	8.94427	1	Unigene14116_	Unigene9632_
Unigene14117_	Unigene14117_	1	1	1	1	Unigene14117_	Unigene8036_	2	4	2.82843	1	Unigene14117_	Unigene16381_	3	3	3	-1	Unigene14117_	Unigene9655_	4	5	4.47214	-1	Unigene14117_	Unigene19006_	5	9	6.7082	1	Unigene14117_	Unigene18528_	6	9	7.34847	-1	Unigene14117_	Unigene11846_	7	13	9.53939	-1	Unigene14117_	Unigene15849_	8	12	9.79796	-0.999	Unigene14117_	Unigene38938_
Unigene14120_	Unigene14120_	1	1	1	1	Unigene14120_	Unigene15394_	2	2	2	1	Unigene14120_	Unigene20572_	3	2	2.44949	1	Unigene14120_	Unigene13729_	4	10	6.32456	1	Unigene14120_	Unigene4512_	5	10	7.07107	1	Unigene14120_	Unigene4445_	6	11	8.12404	1	Unigene14120_	Unigene18005_	7	12	9.16515	1	Unigene14120_	Unigene19668_	14	6	9.16515	-1	Unigene14120_	Unigene18127_
Unigene14136_	Unigene14136_	1	1	1	1	Unigene14136_	Unigene10921_	2	2	2	1	Unigene14136_	Unigene2974_	3	2	2.44949	1	Unigene14136_	Unigene18524_	5	5	5	1	Unigene14136_	Unigene9630_	4	7	5.2915	1	Unigene14136_	Unigene17839_	6	7	6.48074	1	Unigene14136_	Unigene21784_	7	7	7	-1	Unigene14136_	Unigene13818_	8	8	8	-1	Unigene14136_	Unigene19044_
Unigene14137_	Unigene14137_	1	1	1	1	Unigene14137_	Unigene359_	2	3	2.44949	-1	Unigene14137_	Unigene8928_	3	3	3	-1	Unigene14137_	Unigene18410_	4	6	4.89898	-1	Unigene14137_	Unigene25828_	5	6	5.47723	-1	Unigene14137_	Unigene15773_	6	6	6	-1	Unigene14137_	Unigene15677_	7	8	7.48331	-1	Unigene14137_	Unigene859_	8	8	8	1	Unigene14137_	Unigene15229_
Unigene14149_	Unigene14149_	1	1	1	1	Unigene14149_	Unigene1764_	1	1	1	-1	Unigene14149_	Unigene5759_	3	3	3	1	Unigene14149_	Unigene4925_	4	3	3.4641	-1	Unigene14149_	Unigene1495_	5	4	4.47214	-1	Unigene14149_	Unigene11960_	6	4	4.89898	-1	Unigene14149_	Unigene41219_	7	5	5.91608	-1	Unigene14149_	Unigene4607_	8	5	6.32456	1	Unigene14149_	Unigene41224_
Unigene14153_	Unigene14153_	1	1	1	1	Unigene14153_	Unigene16990_	2	2	2	1	Unigene14153_	Unigene15466_	3	3	3	1	Unigene14153_	Unigene30720_	4	4	4	1	Unigene14153_	Unigene10381_	5	4	4.47214	1	Unigene14153_	Unigene10088_	6	7	6.48074	1	Unigene14153_	Unigene10544_	7	6	6.48074	-1	Unigene14153_	Unigene41218_	10	7	8.3666	1	Unigene14153_	Unigene10952_
Unigene14154_	Unigene14154_	1	1	1	1	Unigene14154_	Unigene2391_	2	2	2	-1	Unigene14154_	Unigene34704_	3	4	3.4641	-1	Unigene14154_	Unigene20489_	5	3	3.87298	-1	Unigene14154_	Unigene34685_	5	3	3.87298	-1	Unigene14154_	Unigene4791_	4	5	4.47214	-1	Unigene14154_	Unigene832_	7	7	7	-1	Unigene14154_	Unigene5856_	8	8	8	-1	Unigene14154_	Unigene10241_
Unigene14155_	Unigene14155_	1	1	1	1	Unigene14155_	Unigene6075_	1	1	1	-1	Unigene14155_	Unigene1034_	3	3	3	-1	Unigene14155_	Unigene15340_	4	3	3.4641	-1	Unigene14155_	Unigene19834_	5	3	3.87298	1	Unigene14155_	Unigene19971_	6	6	6	-1	Unigene14155_	Unigene7734_	7	7	7	-1	Unigene14155_	Unigene24081_	8	7	7.48331	-1	Unigene14155_	Unigene10306_
Unigene14159_	Unigene13084_	1	1	1	1	Unigene14159_	Unigene14159_	1	1	1	1	Unigene14159_	Unigene20935_	1	1	1	1	Unigene14159_	Unigene4785_	4	3	3.4641	1	Unigene14159_	Unigene28397_	5	5	5	1	Unigene14159_	Unigene6783_	6	5	5.47723	-1	Unigene14159_	Unigene5031_	6	6	6	1	Unigene14159_	Unigene11176_	8	5	6.32456	1	Unigene14159_	Unigene16547_
Unigene14160_	Unigene14160_	1	1	1	1	Unigene14160_	Unigene4054_	1	1	1	1	Unigene14160_	Unigene5263_	1	1	1	1	Unigene14160_	Unigene10896_	4	4	4	-1	Unigene14160_	Unigene11738_	5	6	5.47723	1	Unigene14160_	Unigene18684_	5	6	5.47723	-1	Unigene14160_	Unigene15234_	7	6	6.48074	1	Unigene14160_	Unigene15684_	7	6	6.48074	1	Unigene14160_	Unigene13697_
Unigene14164_	Unigene14164_	1	1	1	1	Unigene14164_	Unigene12521_	2	4	2.82843	-1	Unigene14164_	Unigene1758_	3	4	3.4641	-1	Unigene14164_	Unigene25956_	6	4	4.89898	1	Unigene14164_	Unigene19263_	4	7	5.2915	-1	Unigene14164_	Unigene19224_	5	7	5.91608	1	Unigene14164_	Unigene15982_	9	5	6.7082	1	Unigene14164_	Unigene10977_	10	5	7.07107	-1	Unigene14164_	Unigene8829_
Unigene14165_	Unigene14165_	1	1	1	1	Unigene14165_	Unigene7009_	2	3	2.44949	1	Unigene14165_	Unigene1540_	3	3	3	1	Unigene14165_	Unigene9813_	4	6	4.89898	1	Unigene14165_	Unigene19051_	5	6	5.47723	1	Unigene14165_	Unigene2333_	6	6	6	1	Unigene14165_	Unigene6610_	9	4	6	1	Unigene14165_	Unigene18059_	7	7	7	1	Unigene14165_	Unigene20722_
Unigene14172_	Unigene14172_	1	1	1	1	Unigene14172_	Unigene14572_	1	1	1	-1	Unigene14172_	Unigene15682_	3	2	2.44949	1	Unigene14172_	Unigene12594_	3	3	3	-1	Unigene14172_	Unigene10495_	8	4	5.65685	-1	Unigene14172_	Unigene132_	5	7	5.91608	-1	Unigene14172_	Unigene2353_	5	7	5.91608	-1	Unigene14172_	Unigene8913_	10	4	6.32456	-1	Unigene14172_	Unigene8896_
Unigene14187_	Unigene14187_	1	1	1	1	Unigene14187_	Unigene7245_	2	2	2	1	Unigene14187_	Unigene6436_	3	3	3	1	Unigene14187_	Unigene18369_	4	4	4	1	Unigene14187_	Unigene20379_	5	4	4.47214	1	Unigene14187_	Unigene17095_	6	7	6.48074	1	Unigene14187_	Unigene13798_	7	7	7	1	Unigene14187_	Unigene4945_	8	7	7.48331	1	Unigene14187_	Unigene10185_
Unigene1419_	Unigene1419_	1	1	1	1	Unigene1419_	Unigene4670_	1	1	1	1	Unigene1419_	Unigene5453_	3	2	2.44949	1	Unigene1419_	Unigene16837_	4	5	4.47214	1	Unigene1419_	Unigene7391_	5	5	5	1	Unigene1419_	Unigene2628_	6	7	6.48074	1	Unigene1419_	Unigene34740_	7	7	7	1	Unigene1419_	Unigene13312_	10	8	8.94427	1	Unigene1419_	Unigene15234_
Unigene14192_	Unigene14192_	1	1	1	1	Unigene14192_	Unigene32236_	2	2	2	-1	Unigene14192_	Unigene8261_	3	2	2.44949	-1	Unigene14192_	Unigene3570_	4	4	4	1	Unigene14192_	Unigene12011_	5	6	5.47723	1	Unigene14192_	Unigene25304_	6	9	7.34847	1	Unigene14192_	Unigene2363_	7	9	7.93725	1	Unigene14192_	Unigene18884_	8	9	8.48528	-1	Unigene14192_	Unigene9908_
Unigene14202_	Unigene14202_	1	1	1	1	Unigene14202_	Unigene9200_	2	2	2	1	Unigene14202_	Unigene5239_	3	3	3	1	Unigene14202_	Unigene9926_	4	4	4	-1	Unigene14202_	Unigene5181_	5	6	5.47723	1	Unigene14202_	Unigene6329_	6	8	6.9282	1	Unigene14202_	Unigene10385_	7	10	8.3666	1	Unigene14202_	Unigene14855_	8	10	8.94427	1	Unigene14202_	Unigene3266_
Unigene1421_	Unigene1421_	1	1	1	1	Unigene1421_	Unigene9706_	2	2	2	1	Unigene1421_	Unigene3852_	3	2	2.44949	1	Unigene1421_	Unigene19853_	4	5	4.47214	1	Unigene1421_	Unigene21662_	5	5	5	1	Unigene1421_	Unigene19702_	7	4	5.2915	1	Unigene1421_	Unigene18917_	6	5	5.47723	-1	Unigene1421_	Unigene2384_	8	12	9.79796	1	Unigene1421_	Unigene9628_
Unigene14221_	Unigene14221_	1	1	1	1	Unigene14221_	Unigene9111_	2	2	2	-1	Unigene14221_	Unigene14736_	3	5	3.87298	-1	Unigene14221_	Unigene7451_	4	8	5.65685	1	Unigene14221_	Unigene13618_	5	8	6.32456	1	Unigene14221_	Unigene19155_	10	4	6.32456	1	Unigene14221_	Unigene3240_	5	8	6.32456	1	Unigene14221_	Unigene19669_	11	5	7.4162	1	Unigene14221_	Unigene20511_
Unigene14223_	Unigene14223_	1	1	1	1	Unigene14223_	Unigene13865_	2	2	2	1	Unigene14223_	Unigene20667_	3	3	3	-1	Unigene14223_	Unigene19347_	4	4	4	1	Unigene14223_	Unigene9382_	5	5	5	-1	Unigene14223_	Unigene6603_	6	7	6.48074	-1	Unigene14223_	Unigene18791_	7	7	7	1	Unigene14223_	Unigene11385_	8	9	8.48528	-1	Unigene14223_	Unigene16336_
Unigene14225_	Unigene14225_	1	1	1	1	Unigene14225_	Unigene20110_	2	2	2	1	Unigene14225_	Unigene6556_	3	3	3	1	Unigene14225_	Unigene9618_	4	3	3.4641	1	Unigene14225_	Unigene5337_	5	5	5	-1	Unigene14225_	Unigene18163_	9	7	7.93725	1	Unigene14225_	Unigene2164_	6	13	8.83176	1	Unigene14225_	Unigene937_	7	13	9.53939	1	Unigene14225_	Unigene5064_
Unigene14231_	Unigene14231_	1	1	1	1	Unigene14231_	Unigene2709_	2	2	2	1	Unigene14231_	Unigene18159_	3	2	2.44949	-1	Unigene14231_	Unigene10689_	4	4	4	1	Unigene14231_	Unigene17776_	5	4	4.47214	-1	Unigene14231_	Unigene19354_	6	8	6.9282	1	Unigene14231_	Unigene3174_	7	9	7.93725	1	Unigene14231_	Unigene8371_	8	9	8.48528	-1	Unigene14231_	Unigene20_
Unigene14232_	Unigene14232_	1	1	1	1	Unigene14232_	Unigene11230_	2	2	2	-1	Unigene14232_	Unigene20522_	3	3	3	-1	Unigene14232_	Unigene14530_	5	3	3.87298	-1	Unigene14232_	Unigene1395_	6	3	4.24264	-1	Unigene14232_	Unigene15165_	4	5	4.47214	-1	Unigene14232_	Unigene90_	7	7	7	1	Unigene14232_	Unigene13596_	9	7	7.93725	-1	Unigene14232_	Unigene9825_
Unigene14234_	Unigene14234_	1	1	1	1	Unigene14234_	Unigene23934_	2	2	2	-1	Unigene14234_	Unigene19121_	3	3	3	-1	Unigene14234_	Unigene1235_	4	4	4	-1	Unigene14234_	Unigene2543_	5	4	4.47214	1	Unigene14234_	Unigene9386_	6	8	6.9282	-1	Unigene14234_	Unigene9119_	7	8	7.48331	1	Unigene14234_	Unigene14625_	8	9	8.48528	1	Unigene14234_	Unigene1307_
Unigene14236_	Unigene14236_	1	1	1	1	Unigene14236_	Unigene18758_	2	3	2.44949	1	Unigene14236_	Unigene21445_	2	3	2.44949	1	Unigene14236_	Unigene381_	10	2	4.47214	1	Unigene14236_	Unigene17947_	4	9	6	1	Unigene14236_	Unigene7073_	5	9	6.7082	1	Unigene14236_	Unigene17742_	6	12	8.48528	1	Unigene14236_	Unigene1597_	7	12	9.16515	1	Unigene14236_	Unigene6864_
Unigene14243_	Unigene14243_	1	1	1	1	Unigene14243_	Unigene9722_	2	6	3.4641	1	Unigene14243_	Unigene8870_	3	5	3.87298	-1	Unigene14243_	Unigene20793_	4	6	4.89898	1	Unigene14243_	Unigene2418_	6	5	5.47723	1	Unigene14243_	Unigene9522_	5	6	5.47723	1	Unigene14243_	Unigene19439_	7	8	7.48331	1	Unigene14243_	Unigene20012_	8	8	8	1	Unigene14243_	Unigene34705_
Unigene14253_	Unigene14253_	1	1	1	1	Unigene14253_	Unigene9021_	2	2	2	-1	Unigene14253_	Unigene4587_	3	2	2.44949	-1	Unigene14253_	Unigene19087_	4	4	4	-1	Unigene14253_	Unigene2005_	5	8	6.32456	-1	Unigene14253_	Unigene4490_	6	7	6.48074	-1	Unigene14253_	Unigene12791_	7	9	7.93725	1	Unigene14253_	Unigene20095_	8	8	8	1	Unigene14253_	Unigene13996_
Unigene14254_	Unigene14254_	1	1	1	1	Unigene14254_	Unigene9102_	2	2	2	1	Unigene14254_	Unigene2113_	3	5	3.87298	1	Unigene14254_	Unigene762_	4	5	4.47214	1	Unigene14254_	Unigene1583_	5	5	5	-1	Unigene14254_	Unigene11549_	6	6	6	-1	Unigene14254_	Unigene18012_	7	6	6.48074	-1	Unigene14254_	Unigene18269_	8	6	6.9282	1	Unigene14254_	Unigene13620_
Unigene14260_	Unigene14260_	1	1	1	1	Unigene14260_	Unigene25549_	2	3	2.44949	1	Unigene14260_	Unigene6804_	2	3	2.44949	1	Unigene14260_	Unigene13334_	4	7	5.2915	1	Unigene14260_	Unigene25549_	2	3	5.2915	1	Unigene14260_	Unigene34457_	4	7	5.2915	1	Unigene14260_	Unigene11341_	7	7	7	1	Unigene14260_	Unigene17935_	9	7	7.93725	1	Unigene14260_	Unigene14415_
Unigene14261_	Unigene14261_	1	1	1	1	Unigene14261_	Unigene34691_	1	1	1	1	Unigene14261_	Unigene5476_	4	2	2.82843	1	Unigene14261_	Unigene8712_	3	3	3	-1	Unigene14261_	Unigene1067_	5	4	4.47214	1	Unigene14261_	Unigene8906_	8	5	6.32456	1	Unigene14261_	Unigene2119_	6	8	6.9282	1	Unigene14261_	Unigene21185_	7	14	9.89949	-1	Unigene14261_	Unigene4612_
Unigene14266_	Unigene14266_	1	1	1	1	Unigene14266_	Unigene14633_	1	1	1	1	Unigene14266_	Unigene14947_	1	1	1	1	Unigene14266_	Unigene11933_	4	3	3.4641	1	Unigene14266_	Unigene18655_	5	10	7.07107	1	Unigene14266_	Unigene8675_	5	10	7.07107	1	Unigene14266_	Unigene93_	7	10	8.3666	1	Unigene14266_	Unigene19058_	12	6	8.48528	1	Unigene14266_	Unigene9315_
Unigene14274_	Unigene14274_	1	1	1	1	Unigene14274_	Unigene4072_	1	1	1	-1	Unigene14274_	Unigene8942_	3	2	2.44949	1	Unigene14274_	Unigene2221_	4	5	4.47214	-1	Unigene14274_	Unigene4812_	6	5	5.47723	1	Unigene14274_	Unigene531_	5	6	5.47723	-1	Unigene14274_	Unigene17805_	8	5	6.32456	1	Unigene14274_	Unigene9306_	7	6	6.48074	-1	Unigene14274_	Unigene9302_
Unigene14276_	Unigene14276_	1	1	1	1	Unigene14276_	Unigene34620_	2	2	2	-1	Unigene14276_	Unigene4935_	3	6	4.24264	1	Unigene14276_	Unigene24399_	4	7	5.2915	-1	Unigene14276_	Unigene10155_	5	7	5.91608	-1	Unigene14276_	Unigene9383_	6	11	8.12404	-1	Unigene14276_	Unigene17944_	7	12	9.16515	-1	Unigene14276_	Unigene19189_	8	15	10.9545	-1	Unigene14276_	Unigene2874_
Unigene14289_	Unigene14289_	1	1	1	1	Unigene14289_	Unigene9239_	2	2	2	1	Unigene14289_	Unigene18226_	3	4	3.4641	1	Unigene14289_	Unigene11870_	4	4	4	1	Unigene14289_	Unigene19297_	6	4	4.89898	1	Unigene14289_	Unigene8952_	5	5	5	1	Unigene14289_	Unigene3172_	7	7	7	1	Unigene14289_	Unigene12934_	9	6	7.34847	1	Unigene14289_	Unigene18306_
Unigene14290_	Unigene14290_	1	1	1	1	Unigene14290_	Unigene10418_	2	4	2.82843	1	Unigene14290_	Unigene19189_	4	2	2.82843	1	Unigene14290_	Unigene14971_	3	4	3.4641	1	Unigene14290_	Unigene9114_	5	5	5	1	Unigene14290_	Unigene17944_	6	6	6	1	Unigene14290_	Unigene18036_	7	8	7.48331	-1	Unigene14290_	Unigene9383_	8	7	7.48331	1	Unigene14290_	Unigene10155_
Unigene14292_	Unigene14292_	1	1	1	1	Unigene14292_	Unigene14926_	2	2	2	1	Unigene14292_	Unigene6507_	3	8	4.89898	1	Unigene14292_	Unigene19754_	4	9	6	-1	Unigene14292_	Unigene4667_	5	10	7.07107	1	Unigene14292_	Unigene1721_	6	13	8.83176	1	Unigene14292_	Unigene12815_	7	13	9.53939	1	Unigene14292_	Unigene17754_	12	9	10.3923	1	Unigene14292_	Unigene13754_
Unigene14297_	Unigene14297_	1	1	1	1	Unigene14297_	Unigene15213_	1	1	1	1	Unigene14297_	Unigene20839_	4	2	2.82843	1	Unigene14297_	Unigene14792_	3	3	3	-1	Unigene14297_	Unigene10516_	4	3	3.4641	1	Unigene14297_	Unigene20903_	6	4	4.89898	1	Unigene14297_	Unigene13559_	7	8	7.48331	-1	Unigene14297_	Unigene18646_	8	8	8	1	Unigene14297_	Unigene22185_
Unigene14301_	Unigene14301_	1	1	1	1	Unigene14301_	Unigene3435_	2	2	2	1	Unigene14301_	Unigene14336_	3	5	3.87298	1	Unigene14301_	Unigene19504_	4	5	4.47214	1	Unigene14301_	Unigene5349_	5	6	5.47723	1	Unigene14301_	Unigene12301_	6	7	6.48074	1	Unigene14301_	Unigene20944_	7	6	6.48074	1	Unigene14301_	Unigene1754_	8	7	7.48331	1	Unigene14301_	Unigene19799_
Unigene14302_	Unigene14302_	1	1	1	1	Unigene14302_	Unigene5793_	1	1	1	1	Unigene14302_	Unigene11256_	3	2	2.44949	1	Unigene14302_	Unigene1765_	4	4	4	1	Unigene14302_	Unigene18183_	5	4	4.47214	-1	Unigene14302_	Unigene2218_	6	4	4.89898	1	Unigene14302_	Unigene11761_	7	9	7.93725	1	Unigene14302_	Unigene20097_	8	10	8.94427	1	Unigene14302_	Unigene17261_
Unigene14305_	Unigene13303_	1	1	1	1	Unigene14305_	Unigene14305_	1	1	1	1	Unigene14305_	Unigene5903_	3	3	3	1	Unigene14305_	Unigene32417_	4	4	4	1	Unigene14305_	Unigene6486_	5	4	4.47214	-1	Unigene14305_	Unigene17107_	6	4	4.89898	1	Unigene14305_	Unigene16998_	8	6	6.9282	1	Unigene14305_	Unigene15287_	7	8	7.48331	1	Unigene14305_	Unigene1737_
Unigene14311_	Unigene14311_	1	1	1	1	Unigene14311_	Unigene17731_	2	2	2	1	Unigene14311_	Unigene14501_	3	4	3.4641	-1	Unigene14311_	Unigene40_	6	3	4.24264	-1	Unigene14311_	Unigene665_	4	6	4.89898	-1	Unigene14311_	Unigene5725_	5	8	6.32456	-1	Unigene14311_	Unigene6858_	12	5	7.74597	-1	Unigene14311_	Unigene30978_	13	5	8.06226	-1	Unigene14311_	Unigene9272_
Unigene14316_	Unigene14316_	1	1	1	1	Unigene14316_	Unigene9937_	2	2	2	1	Unigene14316_	Unigene5843_	3	3	3	1	Unigene14316_	Unigene13871_	5	4	4.47214	1	Unigene14316_	Unigene15369_	4	5	4.47214	1	Unigene14316_	Unigene5623_	6	10	7.74597	1	Unigene14316_	Unigene19846_	8	8	8	1	Unigene14316_	Unigene1164_	9	8	8.48528	1	Unigene14316_	Unigene8427_
Unigene1432_	Unigene1432_	1	1	1	1	Unigene1432_	Unigene15869_	2	4	2.82843	-1	Unigene1432_	Unigene10874_	3	4	3.4641	1	Unigene1432_	Unigene6423_	4	4	4	1	Unigene1432_	Unigene2825_	5	4	4.47214	1	Unigene1432_	Unigene10471_	6	4	4.89898	-1	Unigene1432_	Unigene5461_	7	4	5.2915	1	Unigene1432_	Unigene19142_	8	5	6.32456	1	Unigene1432_	Unigene16499_
Unigene14325_	Unigene14325_	1	1	1	1	Unigene14325_	Unigene160_	1	1	1	1	Unigene14325_	Unigene6677_	3	2	2.44949	1	Unigene14325_	Unigene10867_	4	5	4.47214	1	Unigene14325_	Unigene9894_	5	5	5	-1	Unigene14325_	Unigene20609_	8	4	5.65685	1	Unigene14325_	Unigene19389_	6	6	6	1	Unigene14325_	Unigene11091_	7	8	7.48331	-1	Unigene14325_	Unigene599_
Unigene14327_	Unigene14327_	1	1	1	1	Unigene14327_	Unigene7515_	2	2	2	-1	Unigene14327_	Unigene12003_	3	2	2.44949	-1	Unigene14327_	Unigene2042_	4	5	4.47214	-1	Unigene14327_	Unigene20543_	7	3	4.58258	1	Unigene14327_	Unigene649_	5	5	5	1	Unigene14327_	Unigene6797_	6	8	6.9282	-1	Unigene14327_	Unigene1462_	8	12	9.79796	-1	Unigene14327_	Unigene309_
Unigene14329_	Unigene14329_	1	1	1	1	Unigene14329_	Unigene12527_	2	7	3.74166	1	Unigene14329_	Unigene8318_	2	7	3.74166	1	Unigene14329_	Unigene17104_	4	7	5.2915	1	Unigene14329_	Unigene5180_	5	7	5.91608	1	Unigene14329_	Unigene10494_	6	7	6.48074	-1	Unigene14329_	Unigene650_	7	7	7	1	Unigene14329_	Unigene13829_	8	9	8.48528	-1	Unigene14329_	Unigene8974_
Unigene1433_	Unigene1433_	1	1	1	1	Unigene1433_	Unigene16310_	1	1	1	1	Unigene1433_	Unigene21495_	3	2	2.44949	1	Unigene1433_	Unigene10344_	4	4	4	1	Unigene1433_	Unigene19458_	6	5	5.47723	1	Unigene1433_	Unigene6874_	5	6	5.47723	1	Unigene1433_	Unigene5576_	8	5	6.32456	1	Unigene1433_	Unigene784_	7	7	7	1	Unigene1433_	Unigene15317_
Unigene14334_	Unigene14334_	1	1	1	1	Unigene14334_	Unigene11675_	2	3	2.44949	1	Unigene14334_	Unigene6881_	2	3	2.44949	-1	Unigene14334_	Unigene16779_	4	2	2.82843	1	Unigene14334_	Unigene16968_	5	7	5.91608	-1	Unigene14334_	Unigene9873_	6	6	6	-1	Unigene14334_	Unigene19172_	7	7	7	1	Unigene14334_	Unigene14099_	8	8	8	1	Unigene14334_	Unigene20482_
Unigene14336_	Unigene14336_	1	1	1	1	Unigene14336_	Unigene19504_	1	1	1	1	Unigene14336_	Unigene20944_	3	4	3.4641	1	Unigene14336_	Unigene14301_	5	3	3.87298	1	Unigene14336_	Unigene1754_	4	4	4	1	Unigene14336_	Unigene3435_	6	6	6	1	Unigene14336_	Unigene20059_	7	9	7.93725	1	Unigene14336_	Unigene5349_	8	9	8.48528	1	Unigene14336_	Unigene12301_
Unigene14339_	Unigene11232_	1	1	1	1	Unigene14339_	Unigene14339_	1	1	1	1	Unigene14339_	Unigene22185_	1	1	1	1	Unigene14339_	Unigene13559_	4	5	4.47214	-1	Unigene14339_	Unigene18646_	4	5	4.47214	1	Unigene14339_	Unigene13259_	6	5	5.47723	1	Unigene14339_	Unigene18023_	7	6	6.48074	1	Unigene14339_	Unigene2224_	10	7	8.3666	1	Unigene14339_	Unigene10516_
Unigene14344_	Unigene14344_	1	1	1	1	Unigene14344_	Unigene7645_	2	2	2	-1	Unigene14344_	Unigene6577_	3	2	2.44949	1	Unigene14344_	Unigene6549_	4	4	4	-1	Unigene14344_	Unigene2085_	5	5	5	1	Unigene14344_	Unigene19366_	9	5	6.7082	1	Unigene14344_	Unigene21656_	6	11	8.12404	1	Unigene14344_	Unigene18576_	7	11	8.77496	-1	Unigene14344_	Unigene9591_
Unigene14348_	Unigene1130_	1	1	1	1	Unigene14348_	Unigene14348_	1	1	1	1	Unigene14348_	Unigene3062_	3	2	2.44949	1	Unigene14348_	Unigene18965_	4	3	3.4641	1	Unigene14348_	Unigene16904_	5	7	5.91608	-1	Unigene14348_	Unigene2371_	7	6	6.48074	1	Unigene14348_	Unigene13917_	9	6	7.34847	1	Unigene14348_	Unigene15317_	6	10	7.74597	1	Unigene14348_	Unigene1722_
Unigene14350_	Unigene10507_	1	1	1	-1	Unigene14350_	Unigene14350_	1	1	1	1	Unigene14350_	Unigene17809_	3	4	3.4641	1	Unigene14350_	Unigene18274_	4	4	4	-1	Unigene14350_	Unigene15615_	5	4	4.47214	-1	Unigene14350_	Unigene17074_	6	5	5.47723	-1	Unigene14350_	Unigene15387_	10	6	7.74597	-1	Unigene14350_	Unigene9545_	7	9	7.93725	-1	Unigene14350_	Unigene18679_
Unigene14366_	Unigene14366_	1	1	1	1	Unigene14366_	Unigene9885_	2	3	2.44949	-1	Unigene14366_	Unigene11647_	3	3	3	1	Unigene14366_	Unigene13464_	4	7	5.2915	-1	Unigene14366_	Unigene4528_	5	8	6.32456	-1	Unigene14366_	Unigene20062_	9	5	6.7082	1	Unigene14366_	Unigene15573_	6	8	6.9282	1	Unigene14366_	Unigene20166_	7	8	7.48331	1	Unigene14366_	Unigene10872_
Unigene14372_	Unigene10955_	1	1	1	-1	Unigene14372_	Unigene14372_	1	1	1	1	Unigene14372_	Unigene6133_	1	1	1	-1	Unigene14372_	Unigene3158_	4	3	3.4641	-1	Unigene14372_	Unigene5748_	6	3	4.24264	-1	Unigene14372_	Unigene4505_	5	5	5	-1	Unigene14372_	Unigene5417_	7	6	6.48074	1	Unigene14372_	Unigene6833_	8	6	6.9282	1	Unigene14372_	Unigene18893_
Unigene14373_	Unigene14373_	1	1	1	1	Unigene14373_	Unigene9418_	1	1	1	1	Unigene14373_	Unigene8158_	3	2	2.44949	-1	Unigene14373_	Unigene20236_	4	2	2.82843	1	Unigene14373_	Unigene19453_	5	5	5	1	Unigene14373_	Unigene8547_	6	5	5.47723	1	Unigene14373_	Unigene19029_	7	5	5.91608	1	Unigene14373_	Unigene5720_	8	6	6.9282	1	Unigene14373_	Unigene10303_
Unigene14382_	Unigene14382_	1	1	1	1	Unigene14382_	Unigene14595_	2	3	2.44949	1	Unigene14382_	Unigene8535_	5	2	3.16228	1	Unigene14382_	Unigene179_	3	4	3.4641	1	Unigene14382_	Unigene4610_	4	4	4	1	Unigene14382_	Unigene4708_	6	5	5.47723	-1	Unigene14382_	Unigene18071_	7	5	5.91608	1	Unigene14382_	Unigene14_	8	7	7.48331	-1	Unigene14382_	Unigene9126_
Unigene1439_	Unigene1439_	1	1	1	1	Unigene1439_	Unigene10454_	2	3	2.44949	1	Unigene1439_	Unigene20862_	2	3	2.44949	1	Unigene1439_	Unigene371_	4	2	2.82843	1	Unigene1439_	Unigene1173_	5	4	4.47214	1	Unigene1439_	Unigene9470_	7	4	5.2915	1	Unigene1439_	Unigene20721_	6	7	6.48074	1	Unigene1439_	Unigene21995_	8	7	7.48331	1	Unigene1439_	Unigene15876_
Unigene14415_	Unigene14415_	1	1	1	1	Unigene14415_	Unigene1792_	1	1	1	-1	Unigene14415_	Unigene26137_	3	3	3	-1	Unigene14415_	Unigene13334_	5	2	3.16228	-1	Unigene14415_	Unigene18033_	4	5	4.47214	-1	Unigene14415_	Unigene33153_	6	5	5.47723	-1	Unigene14415_	Unigene25549_	7	5	5.91608	-1	Unigene14415_	Unigene6804_	8	5	6.32456	-1	Unigene14415_	Unigene14260_
Unigene14417_	Unigene14417_	1	1	1	1	Unigene14417_	Unigene671_	2	3	2.44949	1	Unigene14417_	Unigene9803_	2	3	2.44949	1	Unigene14417_	Unigene20838_	4	7	5.2915	1	Unigene14417_	Unigene34733_	5	7	5.91608	1	Unigene14417_	Unigene17337_	6	7	6.48074	1	Unigene14417_	Unigene2468_	7	7	7	1	Unigene14417_	Unigene18248_	8	12	9.79796	1	Unigene14417_	Unigene17193_
Unigene14419_	Unigene14419_	1	1	1	1	Unigene14419_	Unigene11209_	2	4	2.82843	-1	Unigene14419_	Unigene9895_	5	2	3.16228	-1	Unigene14419_	Unigene1119_	3	4	3.4641	-1	Unigene14419_	Unigene17333_	4	4	4	-1	Unigene14419_	Unigene748_	7	5	5.91608	1	Unigene14419_	Unigene16480_	6	6	6	1	Unigene14419_	Unigene13703_	9	8	8.48528	-1	Unigene14419_	Unigene9676_
Unigene14424_	Unigene14424_	1	1	1	1	Unigene14424_	Unigene15071_	2	3	2.44949	-1	Unigene14424_	Unigene13281_	3	5	3.87298	1	Unigene14424_	Unigene19055_	8	3	4.89898	1	Unigene14424_	Unigene9498_	9	3	5.19615	1	Unigene14424_	Unigene19164_	4	8	5.65685	1	Unigene14424_	Unigene18425_	5	8	6.32456	1	Unigene14424_	Unigene2386_	6	9	7.34847	-1	Unigene14424_	Unigene5174_
Unigene14436_	Unigene14436_	1	1	1	1	Unigene14436_	Unigene4719_	1	1	1	-1	Unigene14436_	Unigene10601_	3	3	3	1	Unigene14436_	Unigene20907_	4	3	3.4641	1	Unigene14436_	Unigene18565_	5	3	3.87298	1	Unigene14436_	Unigene16209_	7	4	5.2915	1	Unigene14436_	Unigene249_	6	9	7.34847	-1	Unigene14436_	Unigene14519_	8	13	10.198	1	Unigene14436_	Unigene3130_
Unigene14441_	Unigene14441_	1	1	1	1	Unigene14441_	Unigene13391_	2	3	2.44949	-1	Unigene14441_	Unigene18816_	3	3	3	1	Unigene14441_	Unigene5678_	4	3	3.4641	-1	Unigene14441_	Unigene13504_	5	4	4.47214	-1	Unigene14441_	Unigene18795_	6	7	6.48074	-1	Unigene14441_	Unigene2159_	7	6	6.48074	-1	Unigene14441_	Unigene18005_	8	9	8.48528	1	Unigene14441_	Unigene4445_
Unigene14442_	Unigene14442_	1	1	1	1	Unigene14442_	Unigene33029_	1	1	1	1	Unigene14442_	Unigene15068_	3	3	3	1	Unigene14442_	Unigene5755_	3	3	3	1	Unigene14442_	Unigene367_	5	4	4.47214	1	Unigene14442_	Unigene118_	6	4	4.89898	1	Unigene14442_	Unigene5964_	7	6	6.48074	1	Unigene14442_	Unigene14502_	8	10	8.94427	1	Unigene14442_	Unigene8488_
Unigene14446_	Unigene14446_	1	1	1	1	Unigene14446_	Unigene645_	1	1	1	1	Unigene14446_	Unigene10294_	3	3	3	1	Unigene14446_	Unigene20660_	4	3	3.4641	-1	Unigene14446_	Unigene17550_	5	3	3.87298	1	Unigene14446_	Unigene5592_	6	5	5.47723	1	Unigene14446_	Unigene5915_	7	8	7.48331	1	Unigene14446_	Unigene2003_	9	7	7.93725	1	Unigene14446_	Unigene1042_
Unigene14449_	Unigene14449_	1	1	1	1	Unigene14449_	Unigene1294_	2	3	2.44949	-1	Unigene14449_	Unigene19923_	4	2	2.82843	-1	Unigene14449_	Unigene18452_	3	3	3	-1	Unigene14449_	Unigene6822_	5	6	5.47723	1	Unigene14449_	Unigene29120_	6	8	6.9282	-1	Unigene14449_	Unigene8973_	8	6	6.9282	-1	Unigene14449_	Unigene11953_	7	9	7.93725	-1	Unigene14449_	Unigene13245_
Unigene14450_	Unigene14450_	1	1	1	1	Unigene14450_	Unigene18346_	2	2	2	1	Unigene14450_	Unigene19907_	3	3	3	-1	Unigene14450_	Unigene2417_	4	4	4	1	Unigene14450_	Unigene19913_	5	5	5	1	Unigene14450_	Unigene1381_	6	5	5.47723	-1	Unigene14450_	Unigene1964_	7	5	5.91608	1	Unigene14450_	Unigene295_	8	7	7.48331	1	Unigene14450_	Unigene16518_
Unigene14452_	Unigene14452_	1	1	1	1	Unigene14452_	Unigene19216_	1	1	1	1	Unigene14452_	Unigene9841_	1	1	1	1	Unigene14452_	Unigene8978_	4	3	3.4641	1	Unigene14452_	Unigene9736_	5	5	5	1	Unigene14452_	Unigene5521_	6	5	5.47723	1	Unigene14452_	Unigene3531_	7	5	5.91608	1	Unigene14452_	Unigene1341_	10	8	8.94427	1	Unigene14452_	Unigene2339_
Unigene14455_	Unigene14455_	1	1	1	1	Unigene14455_	Unigene18427_	1	1	1	1	Unigene14455_	Unigene526_	3	2	2.44949	1	Unigene14455_	Unigene6379_	4	2	2.82843	1	Unigene14455_	Unigene1822_	5	4	4.47214	1	Unigene14455_	Unigene2076_	6	5	5.47723	1	Unigene14455_	Unigene11756_	7	7	7	1	Unigene14455_	Unigene507_	7	7	7	1	Unigene14455_	Unigene1129_
Unigene14461_	Unigene14461_	1	1	1	1	Unigene14461_	Unigene20122_	2	2	2	-1	Unigene14461_	Unigene5729_	3	2	2.44949	-1	Unigene14461_	Unigene6685_	4	6	4.89898	-1	Unigene14461_	Unigene15019_	5	8	6.32456	1	Unigene14461_	Unigene7916_	6	9	7.34847	1	Unigene14461_	Unigene15710_	7	9	7.93725	1	Unigene14461_	Unigene4892_	8	10	8.94427	1	Unigene14461_	Unigene969_
Unigene14465_	Unigene13822_	1	1	1	1	Unigene14465_	Unigene14465_	1	1	1	1	Unigene14465_	Unigene34660_	1	1	1	1	Unigene14465_	Unigene12877_	4	3	3.4641	1	Unigene14465_	Unigene7550_	5	6	5.47723	1	Unigene14465_	Unigene1127_	6	6	6	1	Unigene14465_	Unigene7317_	7	6	6.48074	1	Unigene14465_	Unigene14639_	8	6	6.9282	-1	Unigene14465_	Unigene18574_
Unigene1450_	Unigene1450_	1	1	1	1	Unigene1450_	Unigene4895_	2	4	2.82843	-1	Unigene1450_	Unigene9471_	3	5	3.87298	1	Unigene1450_	Unigene316_	4	5	4.47214	1	Unigene1450_	Unigene18770_	5	8	6.32456	1	Unigene1450_	Unigene1189_	6	8	6.9282	-1	Unigene1450_	Unigene8841_	7	9	7.93725	1	Unigene1450_	Unigene20044_	8	9	8.48528	1	Unigene1450_	Unigene36678_
Unigene14500_	Unigene14500_	1	1	1	1	Unigene14500_	Unigene40922_	2	2	2	-1	Unigene14500_	Unigene13679_	3	3	3	-1	Unigene14500_	Unigene9632_	4	4	4	1	Unigene14500_	Unigene8540_	5	4	4.47214	-1	Unigene14500_	Unigene8975_	6	6	6	1	Unigene14500_	Unigene6543_	7	6	6.48074	-1	Unigene14500_	Unigene6616_	8	6	6.9282	1	Unigene14500_	Unigene18952_
Unigene14501_	Unigene14501_	1	1	1	1	Unigene14501_	Unigene665_	1	1	1	1	Unigene14501_	Unigene5725_	3	3	3	1	Unigene14501_	Unigene14311_	4	3	3.4641	-1	Unigene14501_	Unigene17731_	6	4	4.89898	-1	Unigene14501_	Unigene9272_	5	8	6.32456	1	Unigene14501_	Unigene13697_	7	9	7.93725	1	Unigene14501_	Unigene40_	11	6	8.12404	1	Unigene14501_	Unigene11738_
Unigene14502_	Unigene14502_	1	1	1	1	Unigene14502_	Unigene8488_	1	1	1	1	Unigene14502_	Unigene183_	3	2	2.44949	1	Unigene14502_	Unigene5964_	5	4	4.47214	1	Unigene14502_	Unigene4872_	4	6	4.89898	1	Unigene14502_	Unigene18011_	6	5	5.47723	1	Unigene14502_	Unigene856_	8	6	6.9282	-1	Unigene14502_	Unigene367_	7	8	7.48331	1	Unigene14502_	Unigene15068_
Unigene14505_	Unigene14505_	1	1	1	1	Unigene14505_	Unigene21691_	2	2	2	-1	Unigene14505_	Unigene5212_	3	4	3.4641	1	Unigene14505_	Unigene13219_	4	4	4	-1	Unigene14505_	Unigene16397_	5	6	5.47723	-1	Unigene14505_	Unigene9498_	6	5	5.47723	-1	Unigene14505_	Unigene19055_	7	6	6.48074	-1	Unigene14505_	Unigene19362_	8	8	8	-1	Unigene14505_	Unigene16203_
Unigene14509_	Unigene14509_	1	1	1	1	Unigene14509_	Unigene1479_	3	3	3	1	Unigene14509_	Unigene34471_	2	6	3.4641	1	Unigene14509_	Unigene19319_	6	4	4.89898	-1	Unigene14509_	Unigene18261_	4	7	5.2915	1	Unigene14509_	Unigene582_	5	7	5.91608	1	Unigene14509_	Unigene5293_	7	8	7.48331	1	Unigene14509_	Unigene11135_	8	8	8	1	Unigene14509_	Unigene6022_
Unigene14510_	Unigene14510_	1	1	1	1	Unigene14510_	Unigene20914_	2	4	2.82843	-1	Unigene14510_	Unigene5841_	3	6	4.24264	-1	Unigene14510_	Unigene5560_	4	6	4.89898	-1	Unigene14510_	Unigene16370_	5	7	5.91608	-1	Unigene14510_	Unigene19433_	6	9	7.34847	-1	Unigene14510_	Unigene98_	7	9	7.93725	-1	Unigene14510_	Unigene15001_	8	8	8	-1	Unigene14510_	Unigene19811_
Unigene14519_	Unigene14519_	1	1	1	1	Unigene14519_	Unigene3130_	2	5	3.16228	1	Unigene14519_	Unigene4506_	3	5	3.87298	1	Unigene14519_	Unigene5156_	3	5	3.87298	-1	Unigene14519_	Unigene249_	8	3	4.89898	-1	Unigene14519_	Unigene1785_	5	6	5.47723	1	Unigene14519_	Unigene8663_	6	8	6.9282	1	Unigene14519_	Unigene749_	7	9	7.93725	1	Unigene14519_	Unigene10601_
Unigene14528_	Unigene14528_	1	1	1	1	Unigene14528_	Unigene17788_	2	2	2	-1	Unigene14528_	Unigene5232_	3	5	3.87298	1	Unigene14528_	Unigene20670_	7	4	5.2915	1	Unigene14528_	Unigene11848_	8	4	5.65685	-1	Unigene14528_	Unigene5429_	4	12	6.9282	1	Unigene14528_	Unigene20217_	5	13	8.06226	1	Unigene14528_	Unigene10470_	6	14	9.16515	1	Unigene14528_	Unigene3540_
Unigene1453_	Unigene14049_	1	1	1	1	Unigene1453_	Unigene1453_	1	1	1	1	Unigene1453_	Unigene928_	3	3	3	1	Unigene1453_	Unigene14771_	4	5	4.47214	1	Unigene1453_	Unigene7087_	6	4	4.89898	1	Unigene1453_	Unigene4753_	5	6	5.47723	-1	Unigene1453_	Unigene20039_	7	9	7.93725	1	Unigene1453_	Unigene13866_	8	11	9.38083	1	Unigene1453_	Unigene13385_
Unigene14530_	Unigene14530_	1	1	1	1	Unigene14530_	Unigene1395_	2	2	2	1	Unigene14530_	Unigene14232_	3	5	3.87298	-1	Unigene14530_	Unigene11230_	4	5	4.47214	1	Unigene14530_	Unigene13596_	6	5	5.47723	1	Unigene14530_	Unigene20522_	5	6	5.47723	1	Unigene14530_	Unigene9825_	8	6	6.9282	-1	Unigene14530_	Unigene15165_	7	7	7	1	Unigene14530_	Unigene16892_
Unigene14563_	Unigene14563_	1	1	1	1	Unigene14563_	Unigene15683_	2	2	2	-1	Unigene14563_	Unigene13674_	3	5	3.87298	-1	Unigene14563_	Unigene15582_	4	5	4.47214	1	Unigene14563_	Unigene911_	4	5	4.47214	1	Unigene14563_	Unigene10332_	6	5	5.47723	-1	Unigene14563_	Unigene10147_	7	7	7	1	Unigene14563_	Unigene865_	8	7	7.48331	1	Unigene14563_	Unigene11112_
Unigene14564_	Unigene14564_	1	1	1	1	Unigene14564_	Unigene104_	2	2	2	1	Unigene14564_	Unigene14609_	3	3	3	1	Unigene14564_	Unigene16112_	4	4	4	1	Unigene14564_	Unigene13408_	5	4	4.47214	1	Unigene14564_	Unigene1725_	6	5	5.47723	1	Unigene14564_	Unigene10427_	7	6	6.48074	-1	Unigene14564_	Unigene19461_	8	8	8	-1	Unigene14564_	Unigene40450_
Unigene14572_	Unigene12594_	1	1	1	1	Unigene14572_	Unigene14172_	1	1	1	-1	Unigene14572_	Unigene14572_	1	1	1	1	Unigene14572_	Unigene15682_	4	2	2.82843	-1	Unigene14572_	Unigene132_	5	6	5.47723	1	Unigene14572_	Unigene2353_	5	6	5.47723	1	Unigene14572_	Unigene8896_	7	6	6.48074	1	Unigene14572_	Unigene10495_	9	5	6.7082	1	Unigene14572_	Unigene4412_
Unigene14577_	Unigene14577_	1	1	1	1	Unigene14577_	Unigene14769_	2	2	2	-1	Unigene14577_	Unigene3218_	3	2	2.44949	1	Unigene14577_	Unigene8871_	4	4	4	1	Unigene14577_	Unigene3167_	5	4	4.47214	1	Unigene14577_	Unigene14711_	6	7	6.48074	1	Unigene14577_	Unigene6194_	7	7	7	1	Unigene14577_	Unigene19127_	8	7	7.48331	1	Unigene14577_	Unigene6738_
Unigene14590_	Unigene14078_	1	1	1	1	Unigene14590_	Unigene14590_	1	1	1	1	Unigene14590_	Unigene34583_	3	2	2.44949	1	Unigene14590_	Unigene540_	4	3	3.4641	1	Unigene14590_	Unigene5220_	4	4	4	1	Unigene14590_	Unigene1969_	6	4	4.89898	1	Unigene14590_	Unigene19074_	7	4	5.2915	1	Unigene14590_	Unigene1289_	8	11	9.38083	1	Unigene14590_	Unigene2365_
Unigene14595_	Unigene14595_	1	1	1	1	Unigene14595_	Unigene179_	1	1	1	1	Unigene14595_	Unigene14382_	3	2	2.44949	1	Unigene14595_	Unigene4610_	4	3	3.4641	1	Unigene14595_	Unigene8535_	5	3	3.87298	1	Unigene14595_	Unigene4708_	6	4	4.89898	-1	Unigene14595_	Unigene18071_	7	7	7	1	Unigene14595_	Unigene9126_	9	7	7.93725	-1	Unigene14595_	Unigene14_
Unigene14609_	Unigene14609_	1	1	1	1	Unigene14609_	Unigene13408_	2	2	2	1	Unigene14609_	Unigene14564_	3	3	3	1	Unigene14609_	Unigene10427_	4	4	4	-1	Unigene14609_	Unigene104_	5	5	5	1	Unigene14609_	Unigene5599_	6	7	6.48074	1	Unigene14609_	Unigene16112_	7	8	7.48331	1	Unigene14609_	Unigene1725_	8	8	8	1	Unigene14609_	Unigene19461_
Unigene1462_	Unigene1462_	1	1	1	1	Unigene1462_	Unigene309_	1	1	1	1	Unigene1462_	Unigene19140_	3	3	3	-1	Unigene1462_	Unigene13359_	4	5	4.47214	-1	Unigene1462_	Unigene20934_	4	5	4.47214	-1	Unigene1462_	Unigene6797_	6	5	5.47723	1	Unigene1462_	Unigene649_	7	6	6.48074	-1	Unigene1462_	Unigene2042_	8	7	7.48331	1	Unigene1462_	Unigene7515_
Unigene14621_	Unigene10083_	1	1	1	1	Unigene14621_	Unigene14621_	1	1	1	1	Unigene14621_	Unigene10278_	3	2	2.44949	-1	Unigene14621_	Unigene6789_	3	2	2.44949	1	Unigene14621_	Unigene320_	5	5	5	1	Unigene14621_	Unigene365_	6	6	6	-1	Unigene14621_	Unigene7208_	8	6	6.9282	1	Unigene14621_	Unigene16331_	7	7	7	1	Unigene14621_	Unigene20015_
Unigene14625_	Unigene14625_	1	1	1	1	Unigene14625_	Unigene2543_	2	3	2.44949	1	Unigene14625_	Unigene1235_	3	3	3	-1	Unigene14625_	Unigene2319_	4	6	4.89898	-1	Unigene14625_	Unigene19591_	5	6	5.47723	-1	Unigene14625_	Unigene2128_	6	8	6.9282	-1	Unigene14625_	Unigene32563_	7	9	7.93725	-1	Unigene14625_	Unigene14234_	9	8	8.48528	1	Unigene14625_	Unigene18307_
Unigene14626_	Unigene14626_	1	1	1	1	Unigene14626_	Unigene5863_	2	3	2.44949	1	Unigene14626_	Unigene4612_	3	4	3.4641	-1	Unigene14626_	Unigene21185_	4	4	4	1	Unigene14626_	Unigene14810_	5	5	5	1	Unigene14626_	Unigene6655_	6	5	5.47723	-1	Unigene14626_	Unigene761_	7	7	7	1	Unigene14626_	Unigene2119_	8	7	7.48331	-1	Unigene14626_	Unigene539_
Unigene14627_	Unigene14627_	1	1	1	1	Unigene14627_	Unigene6634_	1	1	1	-1	Unigene14627_	Unigene13437_	3	4	3.4641	-1	Unigene14627_	Unigene15135_	4	4	4	-1	Unigene14627_	Unigene17053_	6	4	4.89898	-1	Unigene14627_	Unigene2595_	5	5	5	1	Unigene14627_	Unigene13562_	7	6	6.48074	1	Unigene14627_	Unigene19017_	8	6	6.9282	-1	Unigene14627_	Unigene17795_
Unigene1463_	Unigene1463_	1	1	1	1	Unigene1463_	Unigene5340_	1	1	1	1	Unigene1463_	Unigene18780_	3	3	3	1	Unigene1463_	Unigene17901_	4	3	3.4641	1	Unigene1463_	Unigene10317_	6	3	4.24264	1	Unigene1463_	Unigene16450_	5	5	5	1	Unigene1463_	Unigene9930_	7	7	7	-1	Unigene1463_	Unigene20604_	8	7	7.48331	1	Unigene1463_	Unigene18905_
Unigene14633_	Unigene14266_	1	1	1	1	Unigene14633_	Unigene14633_	1	1	1	1	Unigene14633_	Unigene14947_	1	1	1	1	Unigene14633_	Unigene11933_	4	3	3.4641	1	Unigene14633_	Unigene18655_	5	9	6.7082	1	Unigene14633_	Unigene8675_	5	9	6.7082	1	Unigene14633_	Unigene93_	7	9	7.93725	1	Unigene14633_	Unigene11859_	8	10	8.94427	1	Unigene14633_	Unigene9315_
Unigene14634_	Unigene14634_	1	1	1	1	Unigene14634_	Unigene14057_	2	2	2	1	Unigene14634_	Unigene11187_	3	3	3	-1	Unigene14634_	Unigene11067_	4	3	3.4641	-1	Unigene14634_	Unigene4299_	5	3	3.87298	-1	Unigene14634_	Unigene14745_	6	6	6	-1	Unigene14634_	Unigene17961_	7	6	6.48074	1	Unigene14634_	Unigene13876_	8	8	8	-1	Unigene14634_	Unigene7773_
Unigene14635_	Unigene14635_	1	1	1	1	Unigene14635_	Unigene37565_	2	4	2.82843	-1	Unigene14635_	Unigene4577_	3	4	3.4641	1	Unigene14635_	Unigene612_	3	4	3.4641	1	Unigene14635_	Unigene4937_	5	4	4.47214	1	Unigene14635_	Unigene5262_	6	4	4.89898	1	Unigene14635_	Unigene12475_	6	6	6	1	Unigene14635_	Unigene21716_	8	8	8	1	Unigene14635_	Unigene1039_
Unigene14636_	Unigene14636_	1	1	1	1	Unigene14636_	Unigene1922_	1	1	1	-1	Unigene14636_	Unigene17472_	3	3	3	-1	Unigene14636_	Unigene34037_	3	3	3	-1	Unigene14636_	Unigene11087_	5	4	4.47214	-1	Unigene14636_	Unigene20549_	6	6	6	-1	Unigene14636_	Unigene12689_	8	5	6.32456	1	Unigene14636_	Unigene10328_	7	6	6.48074	-1	Unigene14636_	Unigene9230_
Unigene14639_	Unigene14639_	1	1	1	1	Unigene14639_	Unigene7550_	2	2	2	-1	Unigene14639_	Unigene18574_	3	2	2.44949	1	Unigene14639_	Unigene12877_	4	6	4.89898	-1	Unigene14639_	Unigene13822_	5	6	5.47723	-1	Unigene14639_	Unigene14465_	6	8	6.9282	-1	Unigene14639_	Unigene34660_	7	8	7.48331	-1	Unigene14639_	Unigene5531_	10	7	8.3666	-1	Unigene14639_	Unigene1127_
Unigene14640_	Unigene14640_	1	1	1	1	Unigene14640_	Unigene377_	2	2	2	1	Unigene14640_	Unigene12540_	3	5	3.87298	-1	Unigene14640_	Unigene19069_	4	5	4.47214	1	Unigene14640_	Unigene37058_	5	6	5.47723	1	Unigene14640_	Unigene11947_	7	6	6.48074	1	Unigene14640_	Unigene18358_	6	7	6.48074	1	Unigene14640_	Unigene9997_	8	7	7.48331	1	Unigene14640_	Unigene1503_
Unigene14642_	Unigene14642_	1	1	1	1	Unigene14642_	Unigene1404_	2	2	2	1	Unigene14642_	Unigene15465_	3	3	3	-1	Unigene14642_	Unigene9276_	4	3	3.4641	1	Unigene14642_	Unigene5226_	5	5	5	-1	Unigene14642_	Unigene25809_	6	6	6	-1	Unigene14642_	Unigene11803_	7	6	6.48074	-1	Unigene14642_	Unigene11762_	9	8	8.48528	-1	Unigene14642_	Unigene858_
Unigene14649_	Unigene10509_	1	1	1	1	Unigene14649_	Unigene10806_	1	1	1	1	Unigene14649_	Unigene14649_	1	1	1	1	Unigene14649_	Unigene14024_	4	4	4	1	Unigene14649_	Unigene33_	4	4	4	1	Unigene14649_	Unigene26283_	6	6	6	1	Unigene14649_	Unigene7632_	7	7	7	1	Unigene14649_	Unigene19376_	8	9	8.48528	1	Unigene14649_	Unigene17518_
Unigene14652_	Unigene14652_	1	1	1	1	Unigene14652_	Unigene19856_	2	2	2	1	Unigene14652_	Unigene20133_	3	4	3.4641	1	Unigene14652_	Unigene25000_	4	5	4.47214	-1	Unigene14652_	Unigene3993_	5	4	4.47214	1	Unigene14652_	Unigene1359_	6	5	5.47723	1	Unigene14652_	Unigene16814_	7	6	6.48074	1	Unigene14652_	Unigene6888_	8	8	8	1	Unigene14652_	Unigene10634_
Unigene14656_	Unigene14656_	1	1	1	1	Unigene14656_	Unigene5077_	2	2	2	-1	Unigene14656_	Unigene13434_	3	4	3.4641	-1	Unigene14656_	Unigene9755_	4	5	4.47214	-1	Unigene14656_	Unigene2211_	5	7	5.91608	-1	Unigene14656_	Unigene7833_	6	6	6	-1	Unigene14656_	Unigene987_	7	8	7.48331	-1	Unigene14656_	Unigene20741_	8	8	8	1	Unigene14656_	Unigene5526_
Unigene14662_	Unigene14662_	1	1	1	1	Unigene14662_	Unigene20151_	1	1	1	1	Unigene14662_	Unigene4036_	1	1	1	1	Unigene14662_	Unigene5236_	1	1	1	1	Unigene14662_	Unigene2012_	5	5	5	1	Unigene14662_	Unigene13914_	6	7	6.48074	1	Unigene14662_	Unigene8366_	7	7	7	1	Unigene14662_	Unigene19615_	8	9	8.48528	1	Unigene14662_	Unigene4582_
Unigene14666_	Unigene14666_	1	1	1	1	Unigene14666_	Unigene10149_	2	2	2	-1	Unigene14666_	Unigene8889_	3	4	3.4641	1	Unigene14666_	Unigene108_	4	5	4.47214	1	Unigene14666_	Unigene13974_	8	5	6.32456	1	Unigene14666_	Unigene929_	5	8	6.32456	1	Unigene14666_	Unigene9627_	6	9	7.34847	1	Unigene14666_	Unigene13457_	7	10	8.3666	1	Unigene14666_	Unigene15571_
Unigene14667_	Unigene14667_	1	1	1	1	Unigene14667_	Unigene5904_	2	2	2	1	Unigene14667_	Unigene2501_	3	4	3.4641	1	Unigene14667_	Unigene7625_	4	4	4	-1	Unigene14667_	Unigene1216_	5	5	5	1	Unigene14667_	Unigene18732_	6	8	6.9282	-1	Unigene14667_	Unigene20299_	7	8	7.48331	-1	Unigene14667_	Unigene14946_	8	9	8.48528	-1	Unigene14667_	Unigene3194_
Unigene14670_	Unigene10988_	1	1	1	1	Unigene14670_	Unigene14670_	1	1	1	1	Unigene14670_	Unigene18332_	3	3	3	1	Unigene14670_	Unigene7404_	3	3	3	1	Unigene14670_	Unigene9467_	5	6	5.47723	1	Unigene14670_	Unigene17974_	6	6	6	1	Unigene14670_	Unigene18035_	7	8	7.48331	1	Unigene14670_	Unigene18615_	8	7	7.48331	1	Unigene14670_	Unigene1892_
Unigene14673_	Unigene14673_	1	1	1	1	Unigene14673_	Unigene34563_	2	2	2	1	Unigene14673_	Unigene4452_	3	6	4.24264	-1	Unigene14673_	Unigene7377_	5	5	5	1	Unigene14673_	Unigene21917_	4	7	5.2915	1	Unigene14673_	Unigene2858_	6	7	6.48074	1	Unigene14673_	Unigene1906_	7	7	7	1	Unigene14673_	Unigene33994_	8	7	7.48331	1	Unigene14673_	Unigene2858_
Unigene14676_	Unigene14676_	1	1	1	1	Unigene14676_	Unigene506_	2	6	3.4641	1	Unigene14676_	Unigene9412_	3	7	4.58258	1	Unigene14676_	Unigene4496_	4	6	4.89898	1	Unigene14676_	Unigene9378_	6	6	6	1	Unigene14676_	Unigene9031_	5	9	6.7082	1	Unigene14676_	Unigene15431_	8	6	6.9282	1	Unigene14676_	Unigene6864_	6	9	7.34847	1	Unigene14676_	Unigene12366_
Unigene14684_	Unigene14684_	1	1	1	1	Unigene14684_	Unigene19357_	2	2	2	-1	Unigene14684_	Unigene1583_	3	6	4.24264	-1	Unigene14684_	Unigene11033_	4	5	4.47214	-1	Unigene14684_	Unigene762_	5	6	5.47723	1	Unigene14684_	Unigene2113_	6	6	6	1	Unigene14684_	Unigene9010_	7	7	7	1	Unigene14684_	Unigene20517_	9	8	8.48528	1	Unigene14684_	Unigene9102_
Unigene14687_	Unigene14687_	1	1	1	1	Unigene14687_	Unigene114_	2	2	2	-1	Unigene14687_	Unigene19443_	3	4	3.4641	-1	Unigene14687_	Unigene20818_	4	4	4	-1	Unigene14687_	Unigene17860_	5	7	5.91608	1	Unigene14687_	Unigene20934_	6	10	7.74597	1	Unigene14687_	Unigene13359_	7	10	8.3666	1	Unigene14687_	Unigene5092_	9	8	8.48528	-1	Unigene14687_	Unigene19140_
Unigene14693_	Unigene14693_	1	1	1	1	Unigene14693_	Unigene18602_	2	2	2	1	Unigene14693_	Unigene17154_	3	4	3.4641	1	Unigene14693_	Unigene18382_	5	3	3.87298	-1	Unigene14693_	Unigene32747_	4	5	4.47214	1	Unigene14693_	Unigene25833_	7	4	5.2915	1	Unigene14693_	Unigene4524_	6	8	6.9282	1	Unigene14693_	Unigene16239_	8	9	8.48528	-1	Unigene14693_	Unigene13693_
Unigene14698_	Unigene14698_	1	1	1	1	Unigene14698_	Unigene9405_	2	5	3.16228	-1	Unigene14698_	Unigene393_	3	6	4.24264	-1	Unigene14698_	Unigene18790_	4	6	4.89898	1	Unigene14698_	Unigene719_	5	7	5.91608	-1	Unigene14698_	Unigene15836_	6	6	6	1	Unigene14698_	Unigene156_	7	6	6.48074	1	Unigene14698_	Unigene15619_	8	8	8	1	Unigene14698_	Unigene10755_
Unigene1470_	Unigene1470_	1	1	1	1	Unigene1470_	Unigene20600_	1	1	1	1	Unigene1470_	Unigene568_	3	4	3.4641	1	Unigene1470_	Unigene19771_	4	4	4	1	Unigene1470_	Unigene20869_	4	5	4.47214	1	Unigene1470_	Unigene6363_	6	6	6	1	Unigene1470_	Unigene698_	8	6	6.9282	1	Unigene1470_	Unigene35730_	7	7	7	-1	Unigene1470_	Unigene4832_
Unigene14711_	Unigene14711_	1	1	1	1	Unigene14711_	Unigene6194_	2	3	2.44949	1	Unigene14711_	Unigene19127_	3	4	3.4641	1	Unigene14711_	Unigene6738_	4	5	4.47214	1	Unigene14711_	Unigene19200_	5	5	5	-1	Unigene14711_	Unigene3218_	6	6	6	1	Unigene14711_	Unigene14577_	7	6	6.48074	1	Unigene14711_	Unigene14769_	8	6	6.9282	-1	Unigene14711_	Unigene8871_
Unigene14720_	Unigene14720_	1	1	1	1	Unigene14720_	Unigene18052_	2	3	2.44949	-1	Unigene14720_	Unigene4929_	3	4	3.4641	-1	Unigene14720_	Unigene13768_	4	4	4	1	Unigene14720_	Unigene10714_	5	7	5.91608	-1	Unigene14720_	Unigene34121_	6	8	6.9282	-1	Unigene14720_	Unigene5102_	7	8	7.48331	-1	Unigene14720_	Unigene1109_	8	11	9.38083	-1	Unigene14720_	Unigene7431_
Unigene14723_	Unigene14723_	1	1	1	1	Unigene14723_	Unigene1622_	2	3	2.44949	1	Unigene14723_	Unigene18991_	3	5	3.87298	1	Unigene14723_	Unigene15552_	4	5	4.47214	1	Unigene14723_	Unigene17955_	5	6	5.47723	1	Unigene14723_	Unigene39384_	6	6	6	1	Unigene14723_	Unigene13573_	7	8	7.48331	1	Unigene14723_	Unigene8997_	8	8	8	1	Unigene14723_	Unigene6813_
Unigene14726_	Unigene14726_	1	1	1	1	Unigene14726_	Unigene19578_	2	2	2	1	Unigene14726_	Unigene9716_	3	3	3	-1	Unigene14726_	Unigene20602_	4	4	4	1	Unigene14726_	Unigene9187_	5	5	5	1	Unigene14726_	Unigene34736_	8	5	6.32456	1	Unigene14726_	Unigene17783_	6	7	6.48074	1	Unigene14726_	Unigene13205_	10	6	7.74597	1	Unigene14726_	Unigene15117_
Unigene14736_	Unigene14736_	1	1	1	1	Unigene14736_	Unigene7451_	2	4	2.82843	-1	Unigene14736_	Unigene13618_	3	4	3.4641	-1	Unigene14736_	Unigene14221_	5	3	3.87298	-1	Unigene14736_	Unigene3240_	4	6	4.89898	-1	Unigene14736_	Unigene9111_	9	3	5.19615	1	Unigene14736_	Unigene20511_	6	7	6.48074	-1	Unigene14736_	Unigene40491_	6	7	6.48074	-1	Unigene14736_	Unigene8813_
Unigene14739_	Unigene14739_	1	1	1	1	Unigene14739_	Unigene14084_	2	3	2.44949	1	Unigene14739_	Unigene376_	3	2	2.44949	-1	Unigene14739_	Unigene4909_	4	4	4	1	Unigene14739_	Unigene6910_	5	6	5.47723	-1	Unigene14739_	Unigene19005_	6	6	6	-1	Unigene14739_	Unigene20889_	7	7	7	-1	Unigene14739_	Unigene15923_	8	7	7.48331	-1	Unigene14739_	Unigene5442_
Unigene14745_	Unigene14745_	1	1	1	1	Unigene14745_	Unigene17961_	2	2	2	-1	Unigene14745_	Unigene13876_	3	3	3	1	Unigene14745_	Unigene11187_	4	4	4	1	Unigene14745_	Unigene14057_	5	5	5	-1	Unigene14745_	Unigene14634_	6	6	6	-1	Unigene14745_	Unigene11067_	8	6	6.9282	1	Unigene14745_	Unigene7773_	7	8	7.48331	1	Unigene14745_	Unigene4299_
Unigene14759_	Unigene14759_	1	1	1	1	Unigene14759_	Unigene19802_	2	3	2.44949	1	Unigene14759_	Unigene41229_	3	4	3.4641	1	Unigene14759_	Unigene641_	4	5	4.47214	-1	Unigene14759_	Unigene19569_	5	7	5.91608	1	Unigene14759_	Unigene2225_	6	7	6.48074	1	Unigene14759_	Unigene1671_	7	8	7.48331	1	Unigene14759_	Unigene18029_	8	10	8.94427	1	Unigene14759_	Unigene2192_
Unigene1476_	Unigene13470_	1	1	1	1	Unigene1476_	Unigene1476_	1	1	1	1	Unigene1476_	Unigene5137_	3	2	2.44949	1	Unigene1476_	Unigene1164_	4	5	4.47214	1	Unigene1476_	Unigene19846_	5	5	5	1	Unigene1476_	Unigene804_	6	11	8.12404	1	Unigene1476_	Unigene13871_	8	9	8.48528	1	Unigene1476_	Unigene34070_	7	12	9.16515	1	Unigene1476_	Unigene8477_
Unigene14769_	Unigene14769_	1	1	1	1	Unigene14769_	Unigene14577_	2	2	2	-1	Unigene14769_	Unigene8871_	3	3	3	-1	Unigene14769_	Unigene3167_	4	3	3.4641	-1	Unigene14769_	Unigene3218_	5	3	3.87298	-1	Unigene14769_	Unigene14711_	6	8	6.9282	-1	Unigene14769_	Unigene6194_	8	8	8	-1	Unigene14769_	Unigene19486_	7	10	8.3666	-1	Unigene14769_	Unigene19127_
Unigene14771_	Unigene14771_	1	1	1	1	Unigene14771_	Unigene4753_	2	2	2	-1	Unigene14771_	Unigene928_	3	4	3.4641	1	Unigene14771_	Unigene14049_	4	4	4	1	Unigene14771_	Unigene1453_	5	4	4.47214	1	Unigene14771_	Unigene20039_	6	4	4.89898	1	Unigene14771_	Unigene7087_	7	7	7	1	Unigene14771_	Unigene15632_	8	7	7.48331	1	Unigene14771_	Unigene703_
Unigene14772_	Unigene14772_	1	1	1	1	Unigene14772_	Unigene5272_	1	1	1	1	Unigene14772_	Unigene20678_	3	2	2.44949	1	Unigene14772_	Unigene12500_	4	3	3.4641	1	Unigene14772_	Unigene5426_	5	6	5.47723	1	Unigene14772_	Unigene5317_	6	6	6	1	Unigene14772_	Unigene1587_	7	6	6.48074	-1	Unigene14772_	Unigene4946_	8	6	6.9282	1	Unigene14772_	Unigene12618_
Unigene14774_	Unigene14774_	1	1	1	1	Unigene14774_	Unigene37328_	2	3	2.44949	1	Unigene14774_	Unigene11926_	3	3	3	1	Unigene14774_	Unigene10953_	4	3	3.4641	-1	Unigene14774_	Unigene5854_	5	3	3.87298	1	Unigene14774_	Unigene15479_	7	6	6.48074	1	Unigene14774_	Unigene11002_	6	8	6.9282	1	Unigene14774_	Unigene6604_	8	8	8	1	Unigene14774_	Unigene2993_
Unigene14783_	Unigene14783_	1	1	1	1	Unigene14783_	Unigene9970_	2	2	2	-1	Unigene14783_	Unigene5301_	3	2	2.44949	-1	Unigene14783_	Unigene1411_	4	4	4	-1	Unigene14783_	Unigene247_	5	5	5	1	Unigene14783_	Unigene18935_	8	5	6.32456	-1	Unigene14783_	Unigene1411_	4	4	8.12404	-1	Unigene14783_	Unigene5417_	6	11	8.12404	1	Unigene14783_	Unigene21571_
Unigene14785_	Unigene14785_	1	1	1	1	Unigene14785_	Unigene17590_	2	3	2.44949	1	Unigene14785_	Unigene4157_	3	3	3	1	Unigene14785_	Unigene9264_	4	4	4	1	Unigene14785_	Unigene10181_	5	6	5.47723	1	Unigene14785_	Unigene34734_	6	6	6	1	Unigene14785_	Unigene5039_	7	7	7	1	Unigene14785_	Unigene13086_	8	9	8.48528	1	Unigene14785_	Unigene11914_
Unigene1479_	Unigene1479_	1	1	1	1	Unigene1479_	Unigene19319_	2	2	2	-1	Unigene1479_	Unigene14509_	3	3	3	1	Unigene1479_	Unigene6022_	4	5	4.47214	1	Unigene1479_	Unigene34471_	5	9	6.7082	1	Unigene1479_	Unigene18261_	6	9	7.34847	1	Unigene1479_	Unigene12623_	9	7	7.93725	1	Unigene1479_	Unigene582_	7	9	7.93725	1	Unigene1479_	Unigene5293_
Unigene14792_	Unigene10516_	1	1	1	-1	Unigene14792_	Unigene14792_	1	1	1	1	Unigene14792_	Unigene14297_	3	3	3	-1	Unigene14792_	Unigene15213_	3	3	3	-1	Unigene14792_	Unigene20839_	5	5	5	-1	Unigene14792_	Unigene13559_	6	5	5.47723	1	Unigene14792_	Unigene20903_	8	5	6.32456	-1	Unigene14792_	Unigene18646_	7	6	6.48074	-1	Unigene14792_	Unigene22185_
Unigene14803_	Unigene14803_	1	1	1	1	Unigene14803_	Unigene9752_	2	3	2.44949	1	Unigene14803_	Unigene1589_	3	4	3.4641	1	Unigene14803_	Unigene807_	6	3	4.24264	1	Unigene14803_	Unigene1392_	4	5	4.47214	1	Unigene14803_	Unigene19922_	5	5	5	1	Unigene14803_	Unigene5035_	7	4	5.2915	1	Unigene14803_	Unigene8042_	8	9	8.48528	1	Unigene14803_	Unigene9708_
Unigene14810_	Unigene14810_	1	1	1	1	Unigene14810_	Unigene6655_	2	3	2.44949	-1	Unigene14810_	Unigene761_	3	4	3.4641	1	Unigene14810_	Unigene539_	4	4	4	-1	Unigene14810_	Unigene14626_	5	5	5	1	Unigene14810_	Unigene5863_	6	5	5.47723	1	Unigene14810_	Unigene4612_	7	5	5.91608	-1	Unigene14810_	Unigene21185_	8	6	6.9282	1	Unigene14810_	Unigene7978_
Unigene14813_	Unigene14813_	1	1	1	1	Unigene14813_	Unigene16547_	2	2	2	1	Unigene14813_	Unigene9210_	2	2	2	1	Unigene14813_	Unigene5031_	4	4	4	1	Unigene14813_	Unigene13187_	5	10	7.07107	1	Unigene14813_	Unigene3358_	5	10	7.07107	1	Unigene14813_	Unigene4785_	7	9	7.93725	1	Unigene14813_	Unigene20935_	8	10	8.94427	1	Unigene14813_	Unigene14159_
Unigene14815_	Unigene14815_	1	1	1	1	Unigene14815_	Unigene10318_	2	4	2.82843	-1	Unigene14815_	Unigene2360_	3	4	3.4641	-1	Unigene14815_	Unigene3843_	3	4	3.4641	-1	Unigene14815_	Unigene19256_	5	3	3.87298	-1	Unigene14815_	Unigene354_	6	3	4.24264	-1	Unigene14815_	Unigene2539_	7	6	6.48074	-1	Unigene14815_	Unigene16697_	9	9	9	-1	Unigene14815_	Unigene4681_
Unigene14818_	Unigene14818_	1	1	1	1	Unigene14818_	Unigene19078_	1	1	1	-1	Unigene14818_	Unigene3641_	1	1	1	1	Unigene14818_	Unigene18057_	4	2	2.82843	1	Unigene14818_	Unigene19985_	4	2	2.82843	1	Unigene14818_	Unigene18363_	6	7	6.48074	1	Unigene14818_	Unigene7646_	7	7	7	1	Unigene14818_	Unigene11927_	8	8	8	1	Unigene14818_	Unigene1151_
Unigene14820_	Unigene14820_	1	1	1	1	Unigene14820_	Unigene10889_	2	2	2	1	Unigene14820_	Unigene10952_	3	3	3	1	Unigene14820_	Unigene4355_	4	3	3.4641	1	Unigene14820_	Unigene924_	5	3	3.87298	-1	Unigene14820_	Unigene10088_	6	6	6	-1	Unigene14820_	Unigene17626_	9	5	6.7082	-1	Unigene14820_	Unigene11083_	10	5	7.07107	1	Unigene14820_	Unigene10381_
Unigene14827_	Unigene1331_	1	1	1	1	Unigene14827_	Unigene13659_	1	1	1	1	Unigene14827_	Unigene14827_	1	1	1	1	Unigene14827_	Unigene3042_	1	1	1	1	Unigene14827_	Unigene19204_	5	4	4.47214	1	Unigene14827_	Unigene3718_	7	3	4.58258	1	Unigene14827_	Unigene8477_	6	5	5.47723	1	Unigene14827_	Unigene17849_	9	6	7.34847	1	Unigene14827_	Unigene34070_
Unigene14834_	Unigene14834_	1	1	1	1	Unigene14834_	Unigene33184_	1	1	1	1	Unigene14834_	Unigene9855_	1	1	1	-1	Unigene14834_	Unigene15620_	4	3	3.4641	1	Unigene14834_	Unigene221_	4	3	3.4641	1	Unigene14834_	Unigene8839_	6	7	6.48074	1	Unigene14834_	Unigene11105_	9	5	6.7082	1	Unigene14834_	Unigene13754_	7	9	7.93725	1	Unigene14834_	Unigene12815_
Unigene1484_	Unigene1484_	1	1	1	1	Unigene1484_	Unigene17760_	2	2	2	-1	Unigene1484_	Unigene10214_	3	3	3	-1	Unigene1484_	Unigene4025_	4	5	4.47214	-1	Unigene1484_	Unigene3267_	5	8	6.32456	1	Unigene1484_	Unigene32329_	6	8	6.9282	1	Unigene1484_	Unigene21751_	7	10	8.3666	1	Unigene1484_	Unigene18742_	8	10	8.94427	1	Unigene1484_	Unigene20933_
Unigene1485_	Unigene1485_	1	1	1	1	Unigene1485_	Unigene8464_	2	2	2	1	Unigene1485_	Unigene14114_	3	2	2.44949	1	Unigene1485_	Unigene20056_	5	3	3.87298	1	Unigene1485_	Unigene14852_	4	5	4.47214	1	Unigene1485_	Unigene391_	6	7	6.48074	-1	Unigene1485_	Unigene1247_	7	9	7.93725	-1	Unigene1485_	Unigene19811_	8	10	8.94427	1	Unigene1485_	Unigene16965_
Unigene14852_	Unigene14852_	1	1	1	1	Unigene14852_	Unigene14114_	3	2	2.44949	1	Unigene14852_	Unigene391_	2	3	2.44949	-1	Unigene14852_	Unigene1247_	4	5	4.47214	-1	Unigene14852_	Unigene1485_	5	4	4.47214	1	Unigene14852_	Unigene8464_	6	5	5.47723	1	Unigene14852_	Unigene19811_	7	7	7	1	Unigene14852_	Unigene20056_	10	5	7.07107	1	Unigene14852_	Unigene15001_
Unigene14854_	Unigene14854_	1	1	1	1	Unigene14854_	Unigene9856_	2	3	2.44949	1	Unigene14854_	Unigene10652_	4	2	2.82843	1	Unigene14854_	Unigene20760_	3	3	3	1	Unigene14854_	Unigene1368_	5	8	6.32456	1	Unigene14854_	Unigene16190_	7	7	7	0.999	Unigene14854_	Unigene19288_	6	9	7.34847	1	Unigene14854_	Unigene3379_	8	10	8.94427	0.999	Unigene14854_	Unigene14097_
Unigene14855_	Unigene10385_	1	1	1	1	Unigene14855_	Unigene14855_	1	1	1	1	Unigene14855_	Unigene3266_	1	1	1	1	Unigene14855_	Unigene33730_	1	1	1	1	Unigene14855_	Unigene7689_	1	1	1	1	Unigene14855_	Unigene15393_	6	7	6.48074	1	Unigene14855_	Unigene9267_	7	7	7	-1	Unigene14855_	Unigene9200_	9	6	7.34847	1	Unigene14855_	Unigene10097_
Unigene1489_	Unigene1489_	1	1	1	1	Unigene1489_	Unigene3388_	1	1	1	1	Unigene1489_	Unigene10390_	3	5	3.87298	1	Unigene1489_	Unigene9891_	4	5	4.47214	-1	Unigene1489_	Unigene20424_	5	5	5	1	Unigene1489_	Unigene18634_	7	4	5.2915	1	Unigene1489_	Unigene2157_	6	6	6	1	Unigene1489_	Unigene32608_	8	6	6.9282	1	Unigene1489_	Unigene14029_
Unigene14890_	Unigene14890_	1	1	1	1	Unigene14890_	Unigene8858_	2	3	2.44949	1	Unigene14890_	Unigene917_	3	3	3	1	Unigene14890_	Unigene13221_	13	7	9.53939	1	Unigene14890_	Unigene10503_	19	8	12.3288	1	Unigene14890_	Unigene10615_	4	41	12.8062	1	Unigene14890_	Unigene20786_	4	41	12.8062	1	Unigene14890_	Unigene6759_	4	41	12.8062	1	Unigene14890_	Unigene12792_
Unigene14897_	Unigene14897_	1	1	1	1	Unigene14897_	Unigene39910_	2	5	3.16228	-1	Unigene14897_	Unigene1208_	3	5	3.87298	1	Unigene14897_	Unigene19002_	6	3	4.24264	1	Unigene14897_	Unigene3103_	4	7	5.2915	1	Unigene14897_	Unigene11608_	5	8	6.32456	1	Unigene14897_	Unigene34727_	9	9	9	1	Unigene14897_	Unigene13319_	7	15	10.247	1	Unigene14897_	Unigene21585_
Unigene1490_	Unigene1490_	1	1	1	1	Unigene1490_	Unigene7056_	1	1	1	1	Unigene1490_	Unigene5492_	3	2	2.44949	-1	Unigene1490_	Unigene15013_	4	3	3.4641	1	Unigene1490_	Unigene16123_	5	5	5	-1	Unigene1490_	Unigene5243_	6	5	5.47723	-1	Unigene1490_	Unigene25594_	7	6	6.48074	-1	Unigene1490_	Unigene18879_	8	7	7.48331	1	Unigene1490_	Unigene9747_
Unigene14905_	Unigene10357_	1	1	1	1	Unigene14905_	Unigene1046_	1	1	1	-1	Unigene14905_	Unigene11082_	1	1	1	1	Unigene14905_	Unigene11452_	1	1	1	1	Unigene14905_	Unigene14905_	1	1	1	1	Unigene14905_	Unigene12643_	6	2	3.4641	1	Unigene14905_	Unigene13187_	7	6	6.48074	1	Unigene14905_	Unigene3358_	7	6	6.48074	1	Unigene14905_	Unigene19030_
Unigene14926_	Unigene14926_	1	1	1	1	Unigene14926_	Unigene14292_	2	2	2	1	Unigene14926_	Unigene17754_	3	7	4.58258	1	Unigene14926_	Unigene8207_	4	7	5.2915	1	Unigene14926_	Unigene34714_	5	7	5.91608	1	Unigene14926_	Unigene5434_	7	8	7.48331	1	Unigene14926_	Unigene6507_	6	14	9.16515	1	Unigene14926_	Unigene5277_	11	8	9.38083	1	Unigene14926_	Unigene16196_
Unigene1493_	Unigene1493_	1	1	1	1	Unigene1493_	Unigene5144_	2	2	2	-1	Unigene1493_	Unigene9106_	3	2	2.44949	1	Unigene1493_	Unigene5751_	4	3	3.4641	1	Unigene1493_	Unigene17970_	5	5	5	1	Unigene1493_	Unigene15105_	6	5	5.47723	1	Unigene1493_	Unigene10175_	7	5	5.91608	1	Unigene1493_	Unigene475_	8	5	6.32456	1	Unigene1493_	Unigene9867_
Unigene14930_	Unigene14930_	1	1	1	1	Unigene14930_	Unigene10448_	2	3	2.44949	-1	Unigene14930_	Unigene35_	3	3	3	-1	Unigene14930_	Unigene11012_	4	7	5.2915	1	Unigene14930_	Unigene6806_	5	7	5.91608	-1	Unigene14930_	Unigene39000_	6	8	6.9282	1	Unigene14930_	Unigene702_	8	7	7.48331	1	Unigene14930_	Unigene17910_	7	9	7.93725	1	Unigene14930_	Unigene841_
Unigene14936_	Unigene14936_	1	1	1	1	Unigene14936_	Unigene4016_	2	2	2	1	Unigene14936_	Unigene5191_	4	2	2.82843	1	Unigene14936_	Unigene19046_	3	3	3	-1	Unigene14936_	Unigene38828_	5	10	7.07107	1	Unigene14936_	Unigene41073_	5	10	7.07107	1	Unigene14936_	Unigene19743_	7	8	7.48331	1	Unigene14936_	Unigene7745_	8	9	8.48528	1	Unigene14936_	Unigene17149_
Unigene14942_	Unigene14942_	1	1	1	1	Unigene14942_	Unigene10755_	2	2	2	1	Unigene14942_	Unigene14106_	3	2	2.44949	1	Unigene14942_	Unigene15619_	4	3	3.4641	1	Unigene14942_	Unigene18553_	5	4	4.47214	1	Unigene14942_	Unigene156_	6	5	5.47723	1	Unigene14942_	Unigene15836_	7	5	5.91608	1	Unigene14942_	Unigene296_	8	8	8	1	Unigene14942_	Unigene14698_
Unigene14943_	Unigene14943_	1	1	1	1	Unigene14943_	Unigene19022_	1	1	1	1	Unigene14943_	Unigene19814_	3	3	3	1	Unigene14943_	Unigene28700_	4	3	3.4641	-1	Unigene14943_	Unigene13210_	5	3	3.87298	-1	Unigene14943_	Unigene19988_	6	5	5.47723	-1	Unigene14943_	Unigene10764_	7	5	5.91608	-1	Unigene14943_	Unigene13921_	8	8	8	1	Unigene14943_	Unigene18843_
Unigene14946_	Unigene14946_	1	1	1	1	Unigene14946_	Unigene9878_	2	2	2	1	Unigene14946_	Unigene20299_	3	3	3	1	Unigene14946_	Unigene18732_	4	3	3.4641	1	Unigene14946_	Unigene20001_	5	3	3.87298	-1	Unigene14946_	Unigene8383_	6	5	5.47723	1	Unigene14946_	Unigene5904_	7	8	7.48331	-1	Unigene14946_	Unigene14667_	9	8	8.48528	-1	Unigene14946_	Unigene3884_
Unigene14947_	Unigene14266_	1	1	1	1	Unigene14947_	Unigene14633_	1	1	1	1	Unigene14947_	Unigene14947_	1	1	1	1	Unigene14947_	Unigene11933_	4	2	2.82843	1	Unigene14947_	Unigene18655_	5	11	7.4162	1	Unigene14947_	Unigene8675_	5	11	7.4162	1	Unigene14947_	Unigene19058_	12	5	7.74597	1	Unigene14947_	Unigene93_	7	11	8.77496	1	Unigene14947_	Unigene2684_
Unigene1495_	Unigene1495_	1	1	1	1	Unigene1495_	Unigene11960_	2	2	2	1	Unigene1495_	Unigene1764_	3	5	3.87298	1	Unigene1495_	Unigene14149_	4	5	4.47214	-1	Unigene1495_	Unigene5759_	5	5	5	-1	Unigene1495_	Unigene4925_	6	5	5.47723	1	Unigene1495_	Unigene41224_	7	5	5.91608	1	Unigene1495_	Unigene41219_	8	7	7.48331	1	Unigene1495_	Unigene4607_
Unigene14958_	Unigene14958_	1	1	1	1	Unigene14958_	Unigene19158_	2	3	2.44949	1	Unigene14958_	Unigene18132_	2	5	3.16228	1	Unigene14958_	Unigene5583_	6	4	4.89898	1	Unigene14958_	Unigene11859_	4	8	5.65685	1	Unigene14958_	Unigene9315_	5	8	6.32456	1	Unigene14958_	Unigene13784_	10	5	7.07107	1	Unigene14958_	Unigene93_	7	8	7.48331	1	Unigene14958_	Unigene18655_
Unigene14968_	Unigene14968_	1	1	1	1	Unigene14968_	Unigene1543_	2	2	2	1	Unigene14968_	Unigene15988_	2	3	2.44949	-1	Unigene14968_	Unigene6809_	2	3	2.44949	1	Unigene14968_	Unigene5085_	7	4	5.2915	1	Unigene14968_	Unigene17835_	5	6	5.47723	-1	Unigene14968_	Unigene6307_	5	6	5.47723	1	Unigene14968_	Unigene15997_	8	7	7.48331	1	Unigene14968_	Unigene12013_
Unigene14971_	Unigene10418_	1	1	1	1	Unigene14971_	Unigene14971_	1	1	1	1	Unigene14971_	Unigene9114_	3	2	2.44949	1	Unigene14971_	Unigene14290_	4	3	3.4641	1	Unigene14971_	Unigene18036_	5	5	5	-1	Unigene14971_	Unigene19189_	6	6	6	1	Unigene14971_	Unigene87_	7	8	7.48331	-1	Unigene14971_	Unigene13926_	8	9	8.48528	1	Unigene14971_	Unigene17944_
Unigene14972_	Unigene14972_	1	1	1	1	Unigene14972_	Unigene5787_	1	1	1	1	Unigene14972_	Unigene18278_	3	2	2.44949	1	Unigene14972_	Unigene13233_	4	4	4	1	Unigene14972_	Unigene9419_	6	3	4.24264	1	Unigene14972_	Unigene9399_	5	4	4.47214	-1	Unigene14972_	Unigene7387_	7	7	7	1	Unigene14972_	Unigene5900_	10	9	9.48683	1	Unigene14972_	Unigene18923_
Unigene14987_	Unigene10675_	1	1	1	-1	Unigene14987_	Unigene14987_	1	1	1	1	Unigene14987_	Unigene2373_	1	1	1	1	Unigene14987_	Unigene11415_	4	3	3.4641	1	Unigene14987_	Unigene32550_	4	3	3.4641	1	Unigene14987_	Unigene4423_	6	5	5.47723	1	Unigene14987_	Unigene8895_	7	5	5.91608	-1	Unigene14987_	Unigene10799_	8	5	6.32456	1	Unigene14987_	Unigene11945_
Unigene15000_	Unigene11239_	1	1	1	1	Unigene15000_	Unigene15000_	1	1	1	1	Unigene15000_	Unigene7670_	1	1	1	1	Unigene15000_	Unigene13428_	4	7	5.2915	1	Unigene15000_	Unigene9893_	5	7	5.91608	1	Unigene15000_	Unigene33010_	6	7	6.48074	1	Unigene15000_	Unigene9055_	7	7	7	1	Unigene15000_	Unigene6639_	10	5	7.07107	1	Unigene15000_	Unigene17914_
Unigene15001_	Unigene15001_	1	1	1	1	Unigene15001_	Unigene19811_	1	1	1	1	Unigene15001_	Unigene16370_	3	2	2.44949	1	Unigene15001_	Unigene20914_	5	3	3.87298	1	Unigene15001_	Unigene1247_	4	4	4	-1	Unigene15001_	Unigene391_	6	5	5.47723	-1	Unigene15001_	Unigene14852_	7	8	7.48331	1	Unigene15001_	Unigene14510_	8	8	8	-1	Unigene15001_	Unigene14114_
Unigene15013_	Unigene15013_	1	1	1	1	Unigene15013_	Unigene5492_	2	3	2.44949	-1	Unigene15013_	Unigene1490_	3	4	3.4641	1	Unigene15013_	Unigene7056_	4	4	4	1	Unigene15013_	Unigene18879_	6	5	5.47723	1	Unigene15013_	Unigene16123_	5	7	5.91608	-1	Unigene15013_	Unigene5243_	7	8	7.48331	-1	Unigene15013_	Unigene9747_	9	7	7.93725	1	Unigene15013_	Unigene25594_
Unigene15019_	Unigene15019_	1	1	1	1	Unigene15019_	Unigene7916_	2	2	2	1	Unigene15019_	Unigene15710_	3	3	3	1	Unigene15019_	Unigene6685_	5	2	3.16228	-1	Unigene15019_	Unigene4892_	4	5	4.47214	1	Unigene15019_	Unigene969_	6	5	5.47723	1	Unigene15019_	Unigene20122_	7	5	5.91608	-1	Unigene15019_	Unigene14461_	8	5	6.32456	1	Unigene15019_	Unigene39461_
Unigene15020_	Unigene10271_	1	1	1	1	Unigene15020_	Unigene15020_	1	1	1	1	Unigene15020_	Unigene15373_	1	1	1	1	Unigene15020_	Unigene1612_	1	1	1	1	Unigene15020_	Unigene18056_	5	2	3.16228	1	Unigene15020_	Unigene20118_	6	4	4.89898	1	Unigene15020_	Unigene13254_	7	4	5.2915	1	Unigene15020_	Unigene8987_	8	6	6.9282	1	Unigene15020_	Unigene17095_
Unigene15024_	Unigene15024_	1	1	1	1	Unigene15024_	Unigene4894_	2	2	2	1	Unigene15024_	Unigene17668_	3	2	2.44949	1	Unigene15024_	Unigene12031_	4	4	4	-1	Unigene15024_	Unigene18127_	6	5	5.47723	1	Unigene15024_	Unigene9207_	5	6	5.47723	1	Unigene15024_	Unigene19668_	7	5	5.91608	-1	Unigene15024_	Unigene19348_	8	11	9.38083	1	Unigene15024_	Unigene16229_
Unigene1503_	Unigene1503_	1	1	1	1	Unigene1503_	Unigene5173_	2	2	2	1	Unigene1503_	Unigene9997_	3	3	3	1	Unigene1503_	Unigene18358_	4	5	4.47214	1	Unigene1503_	Unigene37058_	5	5	5	1	Unigene1503_	Unigene19069_	6	6	6	1	Unigene1503_	Unigene14640_	7	10	8.3666	1	Unigene1503_	Unigene18133_	9	8	8.48528	1	Unigene1503_	Unigene1324_
Unigene15051_	Unigene15051_	1	1	1	1	Unigene15051_	Unigene13843_	2	3	2.44949	-1	Unigene15051_	Unigene9508_	3	3	3	-1	Unigene15051_	Unigene4436_	4	5	4.47214	-1	Unigene15051_	Unigene19951_	5	6	5.47723	1	Unigene15051_	Unigene1658_	6	6	6	1	Unigene15051_	Unigene5073_	7	7	7	-1	Unigene15051_	Unigene17561_	8	8	8	1	Unigene15051_	Unigene387_
Unigene15052_	Unigene15052_	1	1	1	1	Unigene15052_	Unigene6782_	2	2	2	1	Unigene15052_	Unigene619_	3	3	3	1	Unigene15052_	Unigene2381_	4	4	4	1	Unigene15052_	Unigene18492_	5	4	4.47214	-1	Unigene15052_	Unigene21301_	6	5	5.47723	1	Unigene15052_	Unigene8266_	7	6	6.48074	1	Unigene15052_	Unigene2007_	8	6	6.9282	-1	Unigene15052_	Unigene6745_
Unigene15057_	Unigene10239_	1	1	1	1	Unigene15057_	Unigene15057_	1	1	1	1	Unigene15057_	Unigene467_	3	5	3.87298	-1	Unigene15057_	Unigene15687_	4	5	4.47214	1	Unigene15057_	Unigene19146_	5	5	5	-1	Unigene15057_	Unigene11005_	6	7	6.48074	1	Unigene15057_	Unigene8177_	7	6	6.48074	-1	Unigene15057_	Unigene1634_	8	6	6.9282	-1	Unigene15057_	Unigene13400_
Unigene1506_	Unigene1506_	1	1	1	1	Unigene1506_	Unigene18007_	2	3	2.44949	1	Unigene1506_	Unigene9135_	3	5	3.87298	1	Unigene1506_	Unigene9639_	4	7	5.2915	-1	Unigene1506_	Unigene11204_	5	7	5.91608	-1	Unigene1506_	Unigene20811_	8	8	8	1	Unigene1506_	Unigene17715_	6	13	8.83176	1	Unigene1506_	Unigene1718_	9	9	9	1	Unigene1506_	Unigene19943_
Unigene15064_	Unigene15064_	1	1	1	1	Unigene15064_	Unigene7240_	1	1	1	1	Unigene15064_	Unigene14070_	4	2	2.82843	1	Unigene15064_	Unigene20048_	3	4	3.4641	1	Unigene15064_	Unigene16530_	5	6	5.47723	1	Unigene15064_	Unigene5368_	6	7	6.48074	1	Unigene15064_	Unigene18561_	7	8	7.48331	-1	Unigene15064_	Unigene958_	9	7	7.93725	1	Unigene15064_	Unigene3270_
Unigene15068_	Unigene15068_	1	1	1	1	Unigene15068_	Unigene367_	2	2	2	1	Unigene15068_	Unigene14442_	3	3	3	1	Unigene15068_	Unigene33029_	4	4	4	1	Unigene15068_	Unigene5964_	6	3	4.24264	1	Unigene15068_	Unigene5755_	5	5	5	1	Unigene15068_	Unigene118_	7	5	5.91608	1	Unigene15068_	Unigene14502_	8	9	8.48528	1	Unigene15068_	Unigene8488_
Unigene15071_	Unigene15071_	1	1	1	1	Unigene15071_	Unigene13281_	2	2	2	-1	Unigene15071_	Unigene14424_	3	2	2.44949	-1	Unigene15071_	Unigene19164_	4	6	4.89898	-1	Unigene15071_	Unigene18425_	5	6	5.47723	-1	Unigene15071_	Unigene2386_	6	8	6.9282	1	Unigene15071_	Unigene19055_	10	5	7.07107	-1	Unigene15071_	Unigene5174_	7	8	7.48331	-1	Unigene15071_	Unigene9498_
Unigene15090_	Unigene15090_	1	1	1	1	Unigene15090_	Unigene867_	2	3	2.44949	1	Unigene15090_	Unigene1155_	3	3	3	1	Unigene15090_	Unigene995_	5	3	3.87298	-1	Unigene15090_	Unigene9391_	4	6	4.89898	1	Unigene15090_	Unigene17751_	6	6	6	1	Unigene15090_	Unigene1085_	7	7	7	-1	Unigene15090_	Unigene15732_	8	7	7.48331	-1	Unigene15090_	Unigene13678_
Unigene15094_	Unigene15094_	1	1	1	1	Unigene15094_	Unigene409_	1	1	1	-1	Unigene15094_	Unigene1222_	3	3	3	1	Unigene15094_	Unigene8895_	4	11	6.63325	-1	Unigene15094_	Unigene4423_	5	11	7.4162	1	Unigene15094_	Unigene32550_	6	11	8.12404	1	Unigene15094_	Unigene11415_	7	11	8.77496	1	Unigene15094_	Unigene14987_	8	11	9.38083	1	Unigene15094_	Unigene10675_
Unigene15100_	Unigene15100_	1	1	1	1	Unigene15100_	Unigene18039_	2	3	2.44949	1	Unigene15100_	Unigene18996_	3	3	3	1	Unigene15100_	Unigene39130_	5	3	3.87298	1	Unigene15100_	Unigene13847_	6	3	4.24264	-1	Unigene15100_	Unigene714_	4	5	4.47214	1	Unigene15100_	Unigene41220_	7	6	6.48074	1	Unigene15100_	Unigene11165_	8	7	7.48331	1	Unigene15100_	Unigene17613_
Unigene15105_	Unigene15105_	1	1	1	1	Unigene15105_	Unigene17970_	2	2	2	1	Unigene15105_	Unigene10175_	3	2	2.44949	1	Unigene15105_	Unigene5144_	4	6	4.89898	-1	Unigene15105_	Unigene1493_	5	6	5.47723	1	Unigene15105_	Unigene9106_	6	6	6	1	Unigene15105_	Unigene5751_	7	7	7	1	Unigene15105_	Unigene47_	8	7	7.48331	1	Unigene15105_	Unigene475_
Unigene15115_	Unigene15115_	1	1	1	1	Unigene15115_	Unigene27932_	2	2	2	1	Unigene15115_	Unigene20350_	3	5	3.87298	1	Unigene15115_	Unigene8842_	5	5	5	-1	Unigene15115_	Unigene812_	6	5	5.47723	-1	Unigene15115_	Unigene4703_	4	8	5.65685	1	Unigene15115_	Unigene12985_	7	9	7.93725	-1	Unigene15115_	Unigene20598_	8	8	8	-1	Unigene15115_	Unigene6812_
Unigene15117_	Unigene13205_	1	1	1	1	Unigene15117_	Unigene15117_	1	1	1	1	Unigene15117_	Unigene34736_	3	3	3	1	Unigene15117_	Unigene9230_	5	6	5.47723	1	Unigene15117_	Unigene19578_	4	10	6.32456	1	Unigene15117_	Unigene14726_	6	11	8.12404	1	Unigene15117_	Unigene12689_	10	11	10.4881	-1	Unigene15117_	Unigene9716_	7	16	10.583	-1	Unigene15117_	Unigene20602_
Unigene15119_	Unigene15119_	1	1	1	1	Unigene15119_	Unigene4983_	2	2	2	1	Unigene15119_	Unigene4433_	3	2	2.44949	1	Unigene15119_	Unigene13589_	4	5	4.47214	-1	Unigene15119_	Unigene10683_	5	5	5	-1	Unigene15119_	Unigene20715_	7	4	5.2915	1	Unigene15119_	Unigene2952_	6	5	5.47723	-1	Unigene15119_	Unigene9127_	8	7	7.48331	1	Unigene15119_	Unigene9329_
Unigene15122_	Unigene1384_	1	1	1	1	Unigene15122_	Unigene15122_	1	1	1	1	Unigene15122_	Unigene16179_	3	2	2.44949	1	Unigene15122_	Unigene11_	3	3	3	-1	Unigene15122_	Unigene1121_	5	5	5	1	Unigene15122_	Unigene15483_	6	7	6.48074	1	Unigene15122_	Unigene5389_	7	6	6.48074	-1	Unigene15122_	Unigene3000_	9	6	7.34847	1	Unigene15122_	Unigene7890_
Unigene15135_	Unigene15135_	1	1	1	1	Unigene15135_	Unigene13437_	2	2	2	1	Unigene15135_	Unigene2595_	4	2	2.82843	-1	Unigene15135_	Unigene6634_	3	4	3.4641	1	Unigene15135_	Unigene14627_	4	4	4	-1	Unigene15135_	Unigene15161_	7	5	5.91608	-1	Unigene15135_	Unigene17053_	6	8	6.9282	1	Unigene15135_	Unigene7421_	10	6	7.74597	1	Unigene15135_	Unigene13731_
Unigene15136_	Unigene15136_	1	1	1	1	Unigene15136_	Unigene5063_	2	3	2.44949	-1	Unigene15136_	Unigene18252_	3	3	3	1	Unigene15136_	Unigene10545_	4	6	4.89898	1	Unigene15136_	Unigene11226_	5	7	5.91608	1	Unigene15136_	Unigene596_	6	7	6.48074	1	Unigene15136_	Unigene12934_	7	8	7.48331	0.999	Unigene15136_	Unigene18310_	8	9	8.48528	0.999	Unigene15136_	Unigene18241_
Unigene15149_	Unigene15149_	1	1	1	1	Unigene15149_	Unigene14090_	2	2	2	1	Unigene15149_	Unigene99_	3	2	2.44949	-1	Unigene15149_	Unigene15746_	4	4	4	-1	Unigene15149_	Unigene6182_	6	6	6	-0.999	Unigene15149_	Unigene4031_	5	9	6.7082	0.999	Unigene15149_	Unigene20193_	10	8	8.94427	-0.999	Unigene15149_	Unigene8811_	7	12	9.16515	0.999	Unigene15149_	Unigene14097_
Unigene15154_	Unigene15154_	1	1	1	1	Unigene15154_	Unigene18328_	2	2	2	-1	Unigene15154_	Unigene18288_	4	4	4	1	Unigene15154_	Unigene9056_	3	6	4.24264	1	Unigene15154_	Unigene2264_	5	8	6.32456	1	Unigene15154_	Unigene8182_	6	8	6.9282	1	Unigene15154_	Unigene11701_	8	7	7.48331	1	Unigene15154_	Unigene17756_	7	8	7.48331	1	Unigene15154_	Unigene3009_
Unigene15161_	Unigene15161_	1	1	1	1	Unigene15161_	Unigene7421_	2	3	2.44949	-1	Unigene15161_	Unigene13731_	3	3	3	1	Unigene15161_	Unigene2595_	4	6	4.89898	1	Unigene15161_	Unigene10177_	7	5	5.91608	1	Unigene15161_	Unigene15135_	5	7	5.91608	-1	Unigene15161_	Unigene13437_	6	9	7.34847	-1	Unigene15161_	Unigene6634_	8	10	8.94427	-1	Unigene15161_	Unigene14627_
Unigene15165_	Unigene15165_	1	1	1	1	Unigene15165_	Unigene90_	3	2	2.44949	-1	Unigene15165_	Unigene20522_	2	4	2.82843	1	Unigene15165_	Unigene11230_	4	4	4	1	Unigene15165_	Unigene14232_	5	4	4.47214	-1	Unigene15165_	Unigene9671_	6	7	6.48074	1	Unigene15165_	Unigene14530_	7	7	7	1	Unigene15165_	Unigene1395_	9	8	8.48528	1	Unigene15165_	Unigene2052_
Unigene15174_	Unigene15174_	1	1	1	1	Unigene15174_	Unigene6004_	2	3	2.44949	1	Unigene15174_	Unigene53_	3	4	3.4641	-1	Unigene15174_	Unigene1771_	4	5	4.47214	1	Unigene15174_	Unigene9054_	5	5	5	1	Unigene15174_	Unigene11393_	9	7	7.93725	-1	Unigene15174_	Unigene37552_	6	11	8.12404	1	Unigene15174_	Unigene10363_	10	7	8.3666	-1	Unigene15174_	Unigene13420_
Unigene15213_	Unigene14297_	1	1	1	1	Unigene15213_	Unigene15213_	1	1	1	1	Unigene15213_	Unigene20839_	4	2	2.82843	1	Unigene15213_	Unigene14792_	3	3	3	-1	Unigene15213_	Unigene10516_	4	3	3.4641	1	Unigene15213_	Unigene20903_	6	3	4.24264	1	Unigene15213_	Unigene13559_	7	8	7.48331	-1	Unigene15213_	Unigene18646_	8	8	8	1	Unigene15213_	Unigene22185_
Unigene15222_	Unigene15222_	1	1	1	1	Unigene15222_	Unigene9249_	2	2	2	1	Unigene15222_	Unigene19129_	3	5	3.87298	1	Unigene15222_	Unigene9949_	4	6	4.89898	1	Unigene15222_	Unigene5495_	5	6	5.47723	1	Unigene15222_	Unigene10715_	6	11	8.12404	1	Unigene15222_	Unigene2856_	8	10	8.94427	1	Unigene15222_	Unigene1535_	7	13	9.53939	1	Unigene15222_	Unigene9394_
Unigene15229_	Unigene15229_	1	1	1	1	Unigene15229_	Unigene11992_	2	2	2	1	Unigene15229_	Unigene20148_	3	5	3.87298	-1	Unigene15229_	Unigene11240_	4	5	4.47214	-1	Unigene15229_	Unigene9057_	5	5	5	1	Unigene15229_	Unigene8928_	6	7	6.48074	1	Unigene15229_	Unigene359_	7	7	7	1	Unigene15229_	Unigene14137_	8	9	8.48528	-1	Unigene15229_	Unigene18410_
Unigene15234_	Unigene15234_	1	1	1	1	Unigene15234_	Unigene15684_	1	1	1	1	Unigene15234_	Unigene2628_	3	2	2.44949	1	Unigene15234_	Unigene4054_	3	5	3.87298	1	Unigene15234_	Unigene5263_	5	5	5	1	Unigene15234_	Unigene14160_	6	7	6.48074	1	Unigene15234_	Unigene5453_	8	6	6.9282	1	Unigene15234_	Unigene10896_	7	11	8.77496	-1	Unigene15234_	Unigene11738_
Unigene15241_	Unigene10965_	1	1	1	-1	Unigene15241_	Unigene15241_	1	1	1	1	Unigene15241_	Unigene18245_	3	2	2.44949	-1	Unigene15241_	Unigene428_	3	3	3	1	Unigene15241_	Unigene3216_	5	4	4.47214	-1	Unigene15241_	Unigene20284_	6	6	6	-1	Unigene15241_	Unigene13995_	7	6	6.48074	1	Unigene15241_	Unigene5961_	8	8	8	1	Unigene15241_	Unigene7537_
Unigene15249_	Unigene15249_	1	1	1	1	Unigene15249_	Unigene1556_	1	1	1	1	Unigene15249_	Unigene11057_	3	3	3	-1	Unigene15249_	Unigene18577_	4	4	4	-1	Unigene15249_	Unigene9460_	5	4	4.47214	1	Unigene15249_	Unigene15626_	6	5	5.47723	-1	Unigene15249_	Unigene137_	7	8	7.48331	1	Unigene15249_	Unigene10350_	8	8	8	-1	Unigene15249_	Unigene15330_
Unigene1525_	Unigene1525_	1	1	1	1	Unigene1525_	Unigene18515_	2	2	2	1	Unigene1525_	Unigene10400_	3	2	2.44949	1	Unigene1525_	Unigene1890_	4	4	4	1	Unigene1525_	Unigene5918_	5	4	4.47214	1	Unigene1525_	Unigene19103_	6	4	4.89898	1	Unigene1525_	Unigene59_	7	6	6.48074	1	Unigene1525_	Unigene9939_	8	6	6.9282	1	Unigene1525_	Unigene5871_
Unigene15254_	Unigene15254_	1	1	1	1	Unigene15254_	Unigene20097_	2	2	2	1	Unigene15254_	Unigene17093_	2	3	2.44949	1	Unigene15254_	Unigene16454_	4	4	4	1	Unigene15254_	Unigene34709_	5	4	4.47214	1	Unigene15254_	Unigene11761_	6	4	4.89898	1	Unigene15254_	Unigene1765_	7	7	7	1	Unigene15254_	Unigene15525_	8	9	8.48528	1	Unigene15254_	Unigene11256_
Unigene15264_	Unigene15264_	1	1	1	1	Unigene15264_	Unigene6252_	2	2	2	1	Unigene15264_	Unigene18022_	3	5	3.87298	-1	Unigene15264_	Unigene9189_	4	5	4.47214	-1	Unigene15264_	Unigene10565_	5	6	5.47723	1	Unigene15264_	Unigene18562_	6	7	6.48074	1	Unigene15264_	Unigene5622_	6	7	6.48074	1	Unigene15264_	Unigene1138_	9	6	7.34847	-1	Unigene15264_	Unigene19822_
Unigene15276_	Unigene15276_	1	1	1	1	Unigene15276_	Unigene15485_	1	1	1	1	Unigene15276_	Unigene20081_	3	2	2.44949	1	Unigene15276_	Unigene15391_	5	2	3.16228	1	Unigene15276_	Unigene31224_	4	5	4.47214	1	Unigene15276_	Unigene9193_	6	5	5.47723	-1	Unigene15276_	Unigene1787_	7	5	5.91608	1	Unigene15276_	Unigene800_	9	13	10.8167	1	Unigene15276_	Unigene16364_
Unigene15282_	Unigene15282_	1	1	1	1	Unigene15282_	Unigene4846_	2	2	2	1	Unigene15282_	Unigene18693_	3	2	2.44949	1	Unigene15282_	Unigene38938_	4	3	3.4641	1	Unigene15282_	Unigene10980_	5	4	4.47214	1	Unigene15282_	Unigene8991_	6	4	4.89898	-1	Unigene15282_	Unigene19475_	7	6	6.48074	-1	Unigene15282_	Unigene11179_	8	7	7.48331	-1	Unigene15282_	Unigene11846_
Unigene15287_	Unigene15287_	1	1	1	1	Unigene15287_	Unigene17107_	2	2	2	1	Unigene15287_	Unigene1737_	3	2	2.44949	1	Unigene15287_	Unigene10968_	4	5	4.47214	-1	Unigene15287_	Unigene9469_	5	5	5	-1	Unigene15287_	Unigene3686_	6	5	5.47723	-1	Unigene15287_	Unigene13303_	7	7	7	1	Unigene15287_	Unigene14305_	8	7	7.48331	1	Unigene15287_	Unigene5903_
Unigene15300_	Unigene15300_	1	1	1	1	Unigene15300_	Unigene40451_	2	2	2	-1	Unigene15300_	Unigene844_	3	2	2.44949	1	Unigene15300_	Unigene5304_	4	6	4.89898	1	Unigene15300_	Unigene2348_	5	11	7.4162	1	Unigene15300_	Unigene13668_	6	13	8.83176	1	Unigene15300_	Unigene6794_	7	13	9.53939	1	Unigene15300_	Unigene9591_	8	13	10.198	-1	Unigene15300_	Unigene4299_
Unigene15316_	Unigene15316_	1	1	1	1	Unigene15316_	Unigene17728_	1	1	1	1	Unigene15316_	Unigene20303_	3	2	2.44949	1	Unigene15316_	Unigene19533_	4	3	3.4641	1	Unigene15316_	Unigene15787_	5	6	5.47723	1	Unigene15316_	Unigene5255_	6	6	6	1	Unigene15316_	Unigene8575_	7	6	6.48074	1	Unigene15316_	Unigene17769_	8	7	7.48331	1	Unigene15316_	Unigene1870_
Unigene15317_	Unigene15317_	1	1	1	1	Unigene15317_	Unigene16904_	1	1	1	-1	Unigene15317_	Unigene784_	1	1	1	1	Unigene15317_	Unigene6874_	4	5	4.47214	1	Unigene15317_	Unigene3062_	6	5	5.47723	1	Unigene15317_	Unigene10344_	5	7	5.91608	1	Unigene15317_	Unigene21495_	7	7	7	1	Unigene15317_	Unigene14348_	10	6	7.74597	1	Unigene15317_	Unigene1433_
Unigene15321_	Unigene15321_	1	1	1	1	Unigene15321_	Unigene6699_	2	2	2	-1	Unigene15321_	Unigene20797_	3	2	2.44949	1	Unigene15321_	Unigene10554_	5	3	3.87298	-1	Unigene15321_	Unigene5996_	4	6	4.89898	1	Unigene15321_	Unigene21571_	6	13	8.83176	-1	Unigene15321_	Unigene8882_	9	12	10.3923	1	Unigene15321_	Unigene10554_	5	3	10.583	-1	Unigene15321_	Unigene1904_
Unigene15324_	Unigene15324_	1	1	1	1	Unigene15324_	Unigene7947_	2	2	2	1	Unigene15324_	Unigene6992_	3	4	3.4641	1	Unigene15324_	Unigene16363_	4	4	4	-1	Unigene15324_	Unigene13580_	5	4	4.47214	1	Unigene15324_	Unigene4699_	6	5	5.47723	1	Unigene15324_	Unigene9585_	7	6	6.48074	1	Unigene15324_	Unigene1542_	8	7	7.48331	-1	Unigene15324_	Unigene4949_
Unigene15330_	Unigene15330_	1	1	1	1	Unigene15330_	Unigene10350_	2	2	2	-1	Unigene15330_	Unigene9461_	5	3	3.87298	1	Unigene15330_	Unigene15626_	3	6	4.24264	-1	Unigene15330_	Unigene10091_	7	4	5.2915	-1	Unigene15330_	Unigene9460_	4	8	5.65685	1	Unigene15330_	Unigene18577_	6	8	6.9282	-1	Unigene15330_	Unigene15249_	8	9	8.48528	1	Unigene15330_	Unigene1556_
Unigene15340_	Unigene15340_	1	1	1	1	Unigene15340_	Unigene19834_	2	2	2	-1	Unigene15340_	Unigene14155_	3	4	3.4641	-1	Unigene15340_	Unigene6075_	4	4	4	1	Unigene15340_	Unigene1034_	5	5	5	1	Unigene15340_	Unigene10306_	6	5	5.47723	1	Unigene15340_	Unigene8019_	8	6	6.9282	1	Unigene15340_	Unigene19971_	7	8	7.48331	1	Unigene15340_	Unigene7734_
Unigene15342_	Unigene15342_	1	1	1	1	Unigene15342_	Unigene8838_	2	2	2	-1	Unigene15342_	Unigene7426_	3	3	3	-1	Unigene15342_	Unigene20518_	4	3	3.4641	1	Unigene15342_	Unigene8853_	6	4	4.89898	1	Unigene15342_	Unigene17729_	5	7	5.91608	-1	Unigene15342_	Unigene9869_	7	10	8.3666	-1	Unigene15342_	Unigene7211_	10	8	8.94427	1	Unigene15342_	Unigene2161_
Unigene1535_	Unigene1535_	1	1	1	1	Unigene1535_	Unigene10715_	2	2	2	1	Unigene1535_	Unigene9394_	3	3	3	1	Unigene1535_	Unigene9013_	4	4	4	1	Unigene1535_	Unigene7561_	5	6	5.47723	1	Unigene1535_	Unigene9949_	6	5	5.47723	1	Unigene1535_	Unigene19129_	8	5	6.32456	1	Unigene1535_	Unigene9844_	7	6	6.48074	1	Unigene1535_	Unigene9249_
Unigene15350_	Unigene15350_	1	1	1	1	Unigene15350_	Unigene13810_	3	2	2.44949	1	Unigene15350_	Unigene169_	2	3	2.44949	1	Unigene15350_	Unigene4075_	3	3	3	1	Unigene15350_	Unigene9455_	5	7	5.91608	-1	Unigene15350_	Unigene10219_	6	7	6.48074	1	Unigene15350_	Unigene18714_	7	7	7	1	Unigene15350_	Unigene11901_	8	8	8	1	Unigene15350_	Unigene9859_
Unigene15369_	Unigene15369_	1	1	1	1	Unigene15369_	Unigene5843_	2	2	2	1	Unigene15369_	Unigene5623_	3	4	3.4641	1	Unigene15369_	Unigene14316_	5	4	4.47214	1	Unigene15369_	Unigene8427_	4	5	4.47214	-1	Unigene15369_	Unigene9937_	7	5	5.91608	1	Unigene15369_	Unigene18308_	6	8	6.9282	1	Unigene15369_	Unigene5577_	8	10	8.94427	1	Unigene15369_	Unigene13871_
Unigene15373_	Unigene10271_	1	1	1	1	Unigene15373_	Unigene15020_	1	1	1	1	Unigene15373_	Unigene15373_	1	1	1	1	Unigene15373_	Unigene1612_	1	1	1	1	Unigene15373_	Unigene8987_	8	3	4.89898	1	Unigene15373_	Unigene18056_	5	7	5.91608	1	Unigene15373_	Unigene20118_	6	7	6.48074	1	Unigene15373_	Unigene13254_	7	8	7.48331	1	Unigene15373_	Unigene13466_
Unigene15375_	Unigene15375_	1	1	1	1	Unigene15375_	Unigene1124_	2	2	2	1	Unigene15375_	Unigene10364_	3	4	3.4641	1	Unigene15375_	Unigene29017_	4	4	4	-1	Unigene15375_	Unigene15849_	6	3	4.24264	1	Unigene15375_	Unigene4431_	5	4	4.47214	-1	Unigene15375_	Unigene2052_	7	6	6.48074	-1	Unigene15375_	Unigene18528_	9	5	6.7082	1	Unigene15375_	Unigene9671_
Unigene15376_	Unigene15376_	1	1	1	1	Unigene15376_	Unigene11594_	2	2	2	1	Unigene15376_	Unigene19828_	3	4	3.4641	1	Unigene15376_	Unigene7050_	4	4	4	1	Unigene15376_	Unigene10472_	6	4	4.89898	1	Unigene15376_	Unigene6251_	5	6	5.47723	1	Unigene15376_	Unigene11750_	7	10	8.3666	1	Unigene15376_	Unigene41112_	8	11	9.38083	1	Unigene15376_	Unigene9964_
Unigene15387_	Unigene15387_	1	1	1	1	Unigene15387_	Unigene18679_	2	2	2	1	Unigene15387_	Unigene17074_	3	3	3	1	Unigene15387_	Unigene15615_	4	3	3.4641	1	Unigene15387_	Unigene164_	5	5	5	1	Unigene15387_	Unigene14350_	6	10	7.74597	-1	Unigene15387_	Unigene21891_	10	6	7.74597	1	Unigene15387_	Unigene4761_	11	6	8.12404	-1	Unigene15387_	Unigene10507_
Unigene15391_	Unigene15391_	1	1	1	1	Unigene15391_	Unigene15276_	2	5	3.16228	1	Unigene15391_	Unigene15485_	2	5	3.16228	1	Unigene15391_	Unigene20081_	4	7	5.2915	1	Unigene15391_	Unigene31224_	5	7	5.91608	1	Unigene15391_	Unigene9193_	6	8	6.9282	-1	Unigene15391_	Unigene1787_	7	8	7.48331	1	Unigene15391_	Unigene800_	8	11	9.38083	1	Unigene15391_	Unigene9211_
Unigene15393_	Unigene15393_	1	1	1	1	Unigene15393_	Unigene9267_	2	3	2.44949	-1	Unigene15393_	Unigene10097_	5	3	3.87298	1	Unigene15393_	Unigene33730_	3	6	4.24264	1	Unigene15393_	Unigene7689_	3	6	4.24264	1	Unigene15393_	Unigene3266_	5	6	5.47723	1	Unigene15393_	Unigene14855_	7	6	6.48074	1	Unigene15393_	Unigene10385_	8	6	6.9282	1	Unigene15393_	Unigene4395_
Unigene15394_	Unigene15394_	1	1	1	1	Unigene15394_	Unigene14120_	2	2	2	1	Unigene15394_	Unigene13729_	3	6	4.24264	1	Unigene15394_	Unigene4512_	4	6	4.89898	1	Unigene15394_	Unigene20572_	9	3	5.19615	1	Unigene15394_	Unigene4445_	5	6	5.47723	1	Unigene15394_	Unigene18005_	6	7	6.48074	1	Unigene15394_	Unigene18795_	7	11	8.77496	-1	Unigene15394_	Unigene13504_
Unigene15397_	Unigene15397_	1	1	1	1	Unigene15397_	Unigene1385_	2	3	2.44949	1	Unigene15397_	Unigene17706_	3	3	3	1	Unigene15397_	Unigene9121_	4	4	4	1	Unigene15397_	Unigene4949_	5	5	5	1	Unigene15397_	Unigene13429_	6	6	6	1	Unigene15397_	Unigene9585_	7	10	8.3666	1	Unigene15397_	Unigene13580_	8	11	9.38083	1	Unigene15397_	Unigene782_
Unigene1540_	Unigene1540_	1	1	1	1	Unigene1540_	Unigene7009_	1	1	1	1	Unigene1540_	Unigene14165_	3	3	3	1	Unigene1540_	Unigene6610_	8	2	4	1	Unigene1540_	Unigene9813_	4	8	5.65685	1	Unigene1540_	Unigene19051_	5	9	6.7082	1	Unigene1540_	Unigene2333_	6	9	7.34847	1	Unigene1540_	Unigene18059_	7	9	7.93725	1	Unigene1540_	Unigene20722_
Unigene15402_	Unigene15402_	1	1	1	1	Unigene15402_	Unigene18294_	2	4	2.82843	1	Unigene15402_	Unigene7049_	3	4	3.4641	-1	Unigene15402_	Unigene15728_	4	4	4	1	Unigene15402_	Unigene21585_	6	4	4.89898	1	Unigene15402_	Unigene5517_	5	6	5.47723	1	Unigene15402_	Unigene13319_	8	5	6.32456	1	Unigene15402_	Unigene17873_	7	7	7	-1	Unigene15402_	Unigene4429_
Unigene15407_	Unigene15407_	1	1	1	1	Unigene15407_	Unigene2409_	1	1	1	1	Unigene15407_	Unigene2581_	1	1	1	1	Unigene15407_	Unigene20358_	4	4	4	1	Unigene15407_	Unigene1806_	5	5	5	1	Unigene15407_	Unigene7742_	6	6	6	1	Unigene15407_	Unigene15407_	1	1	7.48331	1	Unigene15407_	Unigene9796_	8	9	8.48528	-1	Unigene15407_	Unigene13923_
Unigene15418_	Unigene15418_	1	1	1	1	Unigene15418_	Unigene2454_	1	1	1	1	Unigene15418_	Unigene261_	3	4	3.4641	1	Unigene15418_	Unigene13955_	4	5	4.47214	1	Unigene15418_	Unigene18165_	4	5	4.47214	1	Unigene15418_	Unigene41047_	7	5	5.91608	-1	Unigene15418_	Unigene11207_	6	7	6.48074	1	Unigene15418_	Unigene8934_	8	7	7.48331	-1	Unigene15418_	Unigene2203_
Unigene1542_	Unigene1542_	1	1	1	1	Unigene1542_	Unigene2512_	2	2	2	-1	Unigene1542_	Unigene4699_	3	4	3.4641	-1	Unigene1542_	Unigene16363_	4	6	4.89898	1	Unigene1542_	Unigene6992_	5	6	5.47723	-1	Unigene1542_	Unigene902_	6	5	5.47723	1	Unigene1542_	Unigene15324_	7	8	7.48331	-1	Unigene1542_	Unigene7947_	8	8	8	-1	Unigene1542_	Unigene6431_
Unigene1543_	Unigene1543_	1	1	1	1	Unigene1543_	Unigene14968_	2	2	2	1	Unigene1543_	Unigene5085_	5	2	3.16228	1	Unigene1543_	Unigene15988_	3	4	3.4641	-1	Unigene1543_	Unigene6809_	4	4	4	1	Unigene1543_	Unigene6307_	6	7	6.48074	1	Unigene1543_	Unigene17835_	7	7	7	-1	Unigene1543_	Unigene15997_	8	8	8	1	Unigene1543_	Unigene1938_
Unigene15431_	Unigene12366_	1	1	1	1	Unigene15431_	Unigene15431_	1	1	1	1	Unigene15431_	Unigene4496_	1	1	1	1	Unigene15431_	Unigene9378_	1	1	1	1	Unigene15431_	Unigene1141_	5	3	3.87298	1	Unigene15431_	Unigene14676_	6	8	6.9282	1	Unigene15431_	Unigene2076_	7	8	7.48331	1	Unigene15431_	Unigene1822_	8	8	8	1	Unigene15431_	Unigene506_
Unigene15435_	Unigene15435_	1	1	1	1	Unigene15435_	Unigene616_	2	3	2.44949	-1	Unigene15435_	Unigene19274_	3	6	4.24264	1	Unigene15435_	Unigene59_	7	4	5.2915	1	Unigene15435_	Unigene34312_	4	8	5.65685	1	Unigene15435_	Unigene1818_	5	8	6.32456	-1	Unigene15435_	Unigene16353_	6	8	6.9282	1	Unigene15435_	Unigene9719_	8	8	8	1	Unigene15435_	Unigene5918_
Unigene15441_	Unigene15441_	1	1	1	1	Unigene15441_	Unigene20098_	2	4	2.82843	1	Unigene15441_	Unigene3602_	6	2	3.4641	1	Unigene15441_	Unigene17388_	3	5	3.87298	1	Unigene15441_	Unigene6859_	3	5	3.87298	1	Unigene15441_	Unigene4814_	5	5	5	1	Unigene15441_	Unigene18805_	7	8	7.48331	1	Unigene15441_	Unigene5538_	8	10	8.94427	-1	Unigene15441_	Unigene9445_
Unigene15443_	Unigene15443_	1	1	1	1	Unigene15443_	Unigene7032_	1	1	1	1	Unigene15443_	Unigene9659_	3	2	2.44949	1	Unigene15443_	Unigene13907_	4	7	5.2915	-1	Unigene15443_	Unigene6746_	5	8	6.32456	1	Unigene15443_	Unigene381_	8	6	6.9282	1	Unigene15443_	Unigene10093_	6	9	7.34847	1	Unigene15443_	Unigene2050_	6	9	7.34847	1	Unigene15443_	Unigene18865_
Unigene15448_	Unigene15448_	1	1	1	1	Unigene15448_	Unigene16069_	2	3	2.44949	1	Unigene15448_	Unigene18635_	3	4	3.4641	1	Unigene15448_	Unigene28540_	4	3	3.4641	1	Unigene15448_	Unigene39499_	6	4	4.89898	1	Unigene15448_	Unigene20283_	5	5	5	1	Unigene15448_	Unigene223_	7	10	8.3666	1	Unigene15448_	Unigene13518_	10	8	8.94427	1	Unigene15448_	Unigene6393_
Unigene15451_	Unigene15451_	1	1	1	1	Unigene15451_	Unigene17991_	2	3	2.44949	-1	Unigene15451_	Unigene11360_	3	4	3.4641	1	Unigene15451_	Unigene16299_	4	5	4.47214	1	Unigene15451_	Unigene13637_	6	5	5.47723	-1	Unigene15451_	Unigene10265_	5	8	6.32456	1	Unigene15451_	Unigene859_	7	9	7.93725	1	Unigene15451_	Unigene15677_	8	11	9.38083	-1	Unigene15451_	Unigene11159_
Unigene15465_	Unigene15465_	1	1	1	1	Unigene15465_	Unigene9276_	2	2	2	-1	Unigene15465_	Unigene14642_	3	3	3	-1	Unigene15465_	Unigene1404_	4	5	4.47214	-1	Unigene15465_	Unigene11762_	8	4	5.65685	1	Unigene15465_	Unigene5226_	5	7	5.91608	1	Unigene15465_	Unigene25809_	6	9	7.34847	1	Unigene15465_	Unigene11803_	7	9	7.93725	1	Unigene15465_	Unigene19459_
Unigene15466_	Unigene15466_	1	1	1	1	Unigene15466_	Unigene16990_	2	3	2.44949	1	Unigene15466_	Unigene14153_	3	3	3	1	Unigene15466_	Unigene10544_	4	4	4	-1	Unigene15466_	Unigene30720_	5	8	6.32456	1	Unigene15466_	Unigene41218_	8	5	6.32456	1	Unigene15466_	Unigene4114_	9	5	6.7082	1	Unigene15466_	Unigene10381_	6	8	6.9282	1	Unigene15466_	Unigene10088_
Unigene15469_	Unigene15469_	1	1	1	1	Unigene15469_	Unigene9397_	1	1	1	1	Unigene15469_	Unigene9301_	3	3	3	1	Unigene15469_	Unigene1291_	4	7	5.2915	1	Unigene15469_	Unigene2274_	5	8	6.32456	1	Unigene15469_	Unigene10505_	6	8	6.9282	1	Unigene15469_	Unigene1943_	7	8	7.48331	1	Unigene15469_	Unigene10946_	8	8	8	1	Unigene15469_	Unigene2483_
Unigene15470_	Unigene15470_	1	1	1	1	Unigene15470_	Unigene18263_	1	1	1	1	Unigene15470_	Unigene1301_	3	5	3.87298	1	Unigene15470_	Unigene13647_	4	9	6	1	Unigene15470_	Unigene4678_	4	9	6	1	Unigene15470_	Unigene17735_	14	3	6.48074	-1	Unigene15470_	Unigene4927_	6	11	8.12404	1	Unigene15470_	Unigene1724_	7	12	9.16515	1	Unigene15470_	Unigene9680_
Unigene15479_	Unigene15479_	1	1	1	1	Unigene15479_	Unigene2993_	2	2	2	1	Unigene15479_	Unigene5854_	3	4	3.4641	1	Unigene15479_	Unigene10953_	4	4	4	-1	Unigene15479_	Unigene18241_	5	5	5	1	Unigene15479_	Unigene14774_	6	7	6.48074	1	Unigene15479_	Unigene18310_	7	8	7.48331	0.999	Unigene15479_	Unigene37328_	8	10	8.94427	0.999	Unigene15479_	Unigene11226_
Unigene15483_	Unigene15483_	1	1	1	1	Unigene15483_	Unigene1121_	2	2	2	1	Unigene15483_	Unigene7890_	3	4	3.4641	1	Unigene15483_	Unigene9016_	4	6	4.89898	1	Unigene15483_	Unigene11_	5	6	5.47723	-1	Unigene15483_	Unigene1384_	6	6	6	1	Unigene15483_	Unigene15122_	7	6	6.48074	1	Unigene15483_	Unigene35730_	8	10	8.94427	-1	Unigene15483_	Unigene16179_
Unigene15484_	Unigene15484_	1	1	1	1	Unigene15484_	Unigene10363_	2	3	2.44949	-1	Unigene15484_	Unigene11393_	3	4	3.4641	-1	Unigene15484_	Unigene78_	5	3	3.87298	-1	Unigene15484_	Unigene9054_	4	4	4	1	Unigene15484_	Unigene10556_	6	3	4.24264	1	Unigene15484_	Unigene6441_	8	9	8.48528	1	Unigene15484_	Unigene15174_	7	14	9.89949	1	Unigene15484_	Unigene6004_
Unigene15485_	Unigene15276_	1	1	1	1	Unigene15485_	Unigene15485_	1	1	1	1	Unigene15485_	Unigene20081_	3	2	2.44949	1	Unigene15485_	Unigene15391_	5	2	3.16228	1	Unigene15485_	Unigene31224_	4	5	4.47214	1	Unigene15485_	Unigene9193_	6	5	5.47723	-1	Unigene15485_	Unigene1787_	7	5	5.91608	1	Unigene15485_	Unigene800_	9	13	10.8167	1	Unigene15485_	Unigene16364_
Unigene15494_	Unigene15494_	1	1	1	1	Unigene15494_	Unigene17837_	2	3	2.44949	1	Unigene15494_	Unigene2445_	3	4	3.4641	-1	Unigene15494_	Unigene14102_	4	4	4	1	Unigene15494_	Unigene3090_	5	4	4.47214	1	Unigene15494_	Unigene19398_	7	5	5.91608	1	Unigene15494_	Unigene13326_	6	6	6	1	Unigene15494_	Unigene11072_	8	7	7.48331	1	Unigene15494_	Unigene584_
Unigene15499_	Unigene15499_	1	1	1	1	Unigene15499_	Unigene2157_	2	5	3.16228	1	Unigene15499_	Unigene20424_	3	5	3.87298	1	Unigene15499_	Unigene15914_	5	5	5	1	Unigene15499_	Unigene9891_	4	7	5.2915	-1	Unigene15499_	Unigene10390_	6	7	6.48074	1	Unigene15499_	Unigene5279_	7	6	6.48074	1	Unigene15499_	Unigene34724_	8	7	7.48331	1	Unigene15499_	Unigene18420_
Unigene15505_	Unigene15505_	1	1	1	1	Unigene15505_	Unigene18498_	1	1	1	1	Unigene15505_	Unigene9740_	3	2	2.44949	-1	Unigene15505_	Unigene2254_	6	3	4.24264	-1	Unigene15505_	Unigene1239_	4	5	4.47214	1	Unigene15505_	Unigene10397_	5	7	5.91608	-1	Unigene15505_	Unigene34993_	7	7	7	1	Unigene15505_	Unigene2007_	9	9	9	-1	Unigene15505_	Unigene9759_
Unigene15508_	Unigene15508_	1	1	1	1	Unigene15508_	Unigene961_	2	2	2	1	Unigene15508_	Unigene20482_	3	4	3.4641	1	Unigene15508_	Unigene14099_	4	4	4	-1	Unigene15508_	Unigene16968_	5	6	5.47723	1	Unigene15508_	Unigene6881_	6	10	7.74597	1	Unigene15508_	Unigene11675_	7	10	8.3666	-1	Unigene15508_	Unigene5_	8	11	9.38083	1	Unigene15508_	Unigene14334_
Unigene15509_	Unigene15509_	1	1	1	1	Unigene15509_	Unigene1804_	1	1	1	1	Unigene15509_	Unigene7209_	1	1	1	1	Unigene15509_	Unigene15954_	4	3	3.4641	1	Unigene15509_	Unigene18131_	5	3	3.87298	1	Unigene15509_	Unigene17872_	6	4	4.89898	1	Unigene15509_	Unigene34698_	7	10	8.3666	1	Unigene15509_	Unigene20040_	8	10	8.94427	-1	Unigene15509_	Unigene20988_
Unigene15510_	Unigene15510_	1	1	1	1	Unigene15510_	Unigene2779_	1	1	1	-1	Unigene15510_	Unigene1077_	3	2	2.44949	1	Unigene15510_	Unigene9672_	4	3	3.4641	1	Unigene15510_	Unigene4951_	5	7	5.91608	1	Unigene15510_	Unigene8921_	6	7	6.48074	1	Unigene15510_	Unigene7406_	8	6	6.9282	1	Unigene15510_	Unigene9329_	7	7	7	1	Unigene15510_	Unigene9127_
Unigene15513_	Unigene15513_	1	1	1	1	Unigene15513_	Unigene2555_	1	1	1	1	Unigene15513_	Unigene17784_	3	5	3.87298	1	Unigene15513_	Unigene15876_	4	6	4.89898	-1	Unigene15513_	Unigene21995_	5	9	6.7082	1	Unigene15513_	Unigene20721_	6	10	7.74597	1	Unigene15513_	Unigene10454_	7	12	9.16515	1	Unigene15513_	Unigene20862_	8	12	9.79796	1	Unigene15513_	Unigene6856_
Unigene15525_	Unigene15525_	1	1	1	1	Unigene15525_	Unigene558_	2	3	2.44949	-1	Unigene15525_	Unigene34709_	3	6	4.24264	1	Unigene15525_	Unigene10283_	5	5	5	1	Unigene15525_	Unigene16454_	4	7	5.2915	1	Unigene15525_	Unigene1094_	7	5	5.91608	-1	Unigene15525_	Unigene42_	8	5	6.32456	-1	Unigene15525_	Unigene17093_	6	7	6.48074	1	Unigene15525_	Unigene15254_
Unigene15526_	Unigene15526_	1	1	1	1	Unigene15526_	Unigene14065_	2	2	2	-1	Unigene15526_	Unigene8878_	3	3	3	1	Unigene15526_	Unigene502_	4	4	4	1	Unigene15526_	Unigene5271_	5	6	5.47723	-1	Unigene15526_	Unigene15776_	6	6	6	-1	Unigene15526_	Unigene11518_	7	6	6.48074	-1	Unigene15526_	Unigene11618_	8	6	6.9282	-1	Unigene15526_	Unigene17568_
Unigene15531_	Unigene15531_	1	1	1	1	Unigene15531_	Unigene9194_	1	1	1	1	Unigene15531_	Unigene10613_	3	2	2.44949	-1	Unigene15531_	Unigene17849_	3	3	3	-1	Unigene15531_	Unigene3718_	5	6	5.47723	-1	Unigene15531_	Unigene98_	6	6	6	-1	Unigene15531_	Unigene19433_	7	6	6.48074	-1	Unigene15531_	Unigene5560_	8	6	6.9282	-1	Unigene15531_	Unigene5841_
Unigene1554_	Unigene1554_	1	1	1	1	Unigene1554_	Unigene5299_	2	2	2	-1	Unigene1554_	Unigene15974_	3	2	2.44949	1	Unigene1554_	Unigene3554_	4	3	3.4641	1	Unigene1554_	Unigene6511_	5	6	5.47723	1	Unigene1554_	Unigene6149_	6	7	6.48074	-1	Unigene1554_	Unigene599_	9	5	6.7082	1	Unigene1554_	Unigene21490_	7	8	7.48331	1	Unigene1554_	Unigene3746_
Unigene15541_	Unigene15541_	1	1	1	1	Unigene15541_	Unigene21915_	2	3	2.44949	1	Unigene15541_	Unigene6329_	3	2	2.44949	1	Unigene15541_	Unigene5765_	4	3	3.4641	1	Unigene15541_	Unigene5181_	5	5	5	1	Unigene15541_	Unigene9926_	6	7	6.48074	-1	Unigene15541_	Unigene5239_	7	7	7	1	Unigene15541_	Unigene9301_	8	10	8.94427	1	Unigene15541_	Unigene14202_
Unigene15543_	Unigene15543_	1	1	1	1	Unigene15543_	Unigene13433_	2	2	2	1	Unigene15543_	Unigene4430_	5	3	3.87298	1	Unigene15543_	Unigene7441_	3	8	4.89898	1	Unigene15543_	Unigene19012_	4	10	6.32456	-1	Unigene15543_	Unigene7218_	6	10	7.74597	1	Unigene15543_	Unigene13703_	9	7	7.93725	1	Unigene15543_	Unigene842_	7	10	8.3666	1	Unigene15543_	Unigene18450_
Unigene15552_	Unigene15552_	1	1	1	1	Unigene15552_	Unigene18991_	2	2	2	1	Unigene15552_	Unigene17955_	3	2	2.44949	1	Unigene15552_	Unigene1622_	4	4	4	1	Unigene15552_	Unigene8997_	6	3	4.24264	1	Unigene15552_	Unigene14723_	5	4	4.47214	1	Unigene15552_	Unigene39384_	7	11	8.77496	1	Unigene15552_	Unigene2631_	8	11	9.38083	1	Unigene15552_	Unigene13573_
Unigene15554_	Unigene15554_	1	1	1	1	Unigene15554_	Unigene16250_	2	2	2	1	Unigene15554_	Unigene10531_	3	2	2.44949	1	Unigene15554_	Unigene15764_	4	8	5.65685	1	Unigene15554_	Unigene13620_	5	8	6.32456	1	Unigene15554_	Unigene18269_	6	12	8.48528	-1	Unigene15554_	Unigene18012_	7	12	9.16515	1	Unigene15554_	Unigene11549_	8	12	9.79796	1	Unigene15554_	Unigene14254_
Unigene1556_	Unigene15249_	1	1	1	1	Unigene1556_	Unigene1556_	1	1	1	1	Unigene1556_	Unigene11057_	3	2	2.44949	-1	Unigene1556_	Unigene18577_	4	5	4.47214	-1	Unigene1556_	Unigene9460_	5	5	5	1	Unigene1556_	Unigene15626_	6	6	6	-1	Unigene1556_	Unigene137_	7	6	6.48074	1	Unigene1556_	Unigene10350_	8	9	8.48528	-1	Unigene1556_	Unigene33205_
Unigene15568_	Unigene15568_	1	1	1	1	Unigene15568_	Unigene11606_	2	2	2	-1	Unigene15568_	Unigene7567_	4	2	2.82843	-1	Unigene15568_	Unigene13975_	3	3	3	1	Unigene15568_	Unigene18256_	6	7	6.48074	1	Unigene15568_	Unigene8945_	5	9	6.7082	-1	Unigene15568_	Unigene16064_	7	7	7	-1	Unigene15568_	Unigene17713_	8	10	8.94427	-1	Unigene15568_	Unigene10202_
Unigene15571_	Unigene15571_	1	1	1	1	Unigene15571_	Unigene13457_	2	2	2	1	Unigene15571_	Unigene10483_	4	3	3.4641	1	Unigene15571_	Unigene9627_	3	4	3.4641	1	Unigene15571_	Unigene20059_	6	4	4.89898	1	Unigene15571_	Unigene929_	5	6	5.47723	1	Unigene15571_	Unigene108_	7	8	7.48331	1	Unigene15571_	Unigene8889_	8	8	8	1	Unigene15571_	Unigene10149_
Unigene15573_	Unigene15573_	1	1	1	1	Unigene15573_	Unigene4528_	2	2	2	-1	Unigene15573_	Unigene20166_	3	3	3	1	Unigene15573_	Unigene10872_	4	3	3.4641	-1	Unigene15573_	Unigene13464_	5	3	3.87298	-1	Unigene15573_	Unigene9885_	6	5	5.47723	-1	Unigene15573_	Unigene16392_	7	5	5.91608	1	Unigene15573_	Unigene14366_	8	6	6.9282	1	Unigene15573_	Unigene11647_
Unigene15574_	Unigene15574_	1	1	1	1	Unigene15574_	Unigene4648_	2	2	2	1	Unigene15574_	Unigene7594_	2	4	2.82843	-1	Unigene15574_	Unigene13980_	4	4	4	1	Unigene15574_	Unigene5390_	5	5	5	1	Unigene15574_	Unigene13568_	6	5	5.47723	1	Unigene15574_	Unigene636_	8	5	6.32456	-1	Unigene15574_	Unigene6002_	9	5	6.7082	-1	Unigene15574_	Unigene18081_
Unigene15576_	Unigene15576_	1	1	1	1	Unigene15576_	Unigene6613_	2	4	2.82843	1	Unigene15576_	Unigene20798_	3	5	3.87298	1	Unigene15576_	Unigene13693_	4	5	4.47214	1	Unigene15576_	Unigene16239_	5	5	5	-1	Unigene15576_	Unigene10293_	6	6	6	1	Unigene15576_	Unigene15890_	7	6	6.48074	1	Unigene15576_	Unigene18554_	8	7	7.48331	1	Unigene15576_	Unigene4524_
Unigene15582_	Unigene13674_	1	1	1	-1	Unigene15582_	Unigene15582_	1	1	1	1	Unigene15582_	Unigene911_	1	1	1	1	Unigene15582_	Unigene10332_	4	2	2.82843	-1	Unigene15582_	Unigene14563_	5	4	4.47214	1	Unigene15582_	Unigene15683_	6	4	4.89898	-1	Unigene15582_	Unigene17758_	7	4	5.2915	-1	Unigene15582_	Unigene9407_	8	4	5.65685	1	Unigene15582_	Unigene10147_
Unigene15584_	Unigene15584_	1	1	1	1	Unigene15584_	Unigene5238_	2	4	2.82843	1	Unigene15584_	Unigene40450_	3	4	3.4641	1	Unigene15584_	Unigene19461_	4	5	4.47214	-1	Unigene15584_	Unigene463_	5	4	4.47214	-1	Unigene15584_	Unigene18893_	6	4	4.89898	1	Unigene15584_	Unigene1725_	8	9	8.48528	1	Unigene15584_	Unigene6833_	7	11	8.77496	-1	Unigene15584_	Unigene16112_
Unigene15589_	Unigene15589_	1	1	1	1	Unigene15589_	Unigene5538_	2	2	2	-1	Unigene15589_	Unigene1593_	3	3	3	-1	Unigene15589_	Unigene34710_	5	5	5	1	Unigene15589_	Unigene18805_	4	7	5.2915	1	Unigene15589_	Unigene4814_	6	9	7.34847	1	Unigene15589_	Unigene17388_	7	9	7.93725	1	Unigene15589_	Unigene6859_	7	9	7.93725	1	Unigene15589_	Unigene8019_
Unigene15591_	Unigene15591_	1	1	1	1	Unigene15591_	Unigene18423_	1	1	1	-1	Unigene15591_	Unigene21535_	3	4	3.4641	1	Unigene15591_	Unigene7811_	4	6	4.89898	1	Unigene15591_	Unigene4866_	5	6	5.47723	1	Unigene15591_	Unigene10493_	6	6	6	1	Unigene15591_	Unigene2151_	7	8	7.48331	1	Unigene15591_	Unigene38840_	8	11	9.38083	1	Unigene15591_	Unigene17331_
Unigene156_	Unigene156_	1	1	1	1	Unigene156_	Unigene15836_	1	1	1	1	Unigene156_	Unigene15619_	3	4	3.4641	1	Unigene156_	Unigene10755_	4	5	4.47214	1	Unigene156_	Unigene14942_	5	6	5.47723	1	Unigene156_	Unigene14698_	6	7	6.48074	1	Unigene156_	Unigene14106_	7	7	7	1	Unigene156_	Unigene18553_	8	11	9.38083	1	Unigene156_	Unigene9405_
Unigene15615_	Unigene15615_	1	1	1	1	Unigene15615_	Unigene17074_	1	1	1	1	Unigene15615_	Unigene15387_	3	4	3.4641	1	Unigene15615_	Unigene14350_	4	5	4.47214	-1	Unigene15615_	Unigene18679_	6	4	4.89898	1	Unigene15615_	Unigene10507_	5	5	5	1	Unigene15615_	Unigene17809_	7	9	7.93725	-1	Unigene15615_	Unigene18274_	8	9	8.48528	1	Unigene15615_	Unigene164_
Unigene15619_	Unigene15619_	1	1	1	1	Unigene15619_	Unigene10755_	2	4	2.82843	1	Unigene15619_	Unigene14942_	3	4	3.4641	1	Unigene15619_	Unigene156_	4	3	3.4641	1	Unigene15619_	Unigene15836_	5	3	3.87298	1	Unigene15619_	Unigene14106_	6	5	5.47723	1	Unigene15619_	Unigene18553_	7	7	7	1	Unigene15619_	Unigene14698_	8	8	8	1	Unigene15619_	Unigene296_
Unigene15620_	Unigene15620_	1	1	1	1	Unigene15620_	Unigene221_	1	1	1	1	Unigene15620_	Unigene8839_	3	3	3	1	Unigene15620_	Unigene14834_	3	4	3.4641	1	Unigene15620_	Unigene33184_	3	4	3.4641	1	Unigene15620_	Unigene9855_	6	4	4.89898	-1	Unigene15620_	Unigene13754_	6	5	5.47723	1	Unigene15620_	Unigene12815_	8	5	6.32456	1	Unigene15620_	Unigene1721_
Unigene15623_	Unigene15623_	1	1	1	1	Unigene15623_	Unigene13516_	2	3	2.44949	-1	Unigene15623_	Unigene17270_	3	3	3	-1	Unigene15623_	Unigene3147_	4	4	4	1	Unigene15623_	Unigene17937_	5	4	4.47214	-1	Unigene15623_	Unigene34719_	6	4	4.89898	1	Unigene15623_	Unigene5114_	7	4	5.2915	1	Unigene15623_	Unigene4406_	8	12	9.79796	1	Unigene15623_	Unigene5131_
Unigene15625_	Unigene15625_	1	1	1	1	Unigene15625_	Unigene13206_	2	2	2	1	Unigene15625_	Unigene720_	3	2	2.44949	1	Unigene15625_	Unigene16190_	4	3	3.4641	1	Unigene15625_	Unigene19176_	5	10	7.07107	1	Unigene15625_	Unigene10652_	8	7	7.48331	1	Unigene15625_	Unigene11179_	6	12	8.48528	1	Unigene15625_	Unigene19475_	7	13	9.53939	1	Unigene15625_	Unigene8991_
Unigene15626_	Unigene15626_	1	1	1	1	Unigene15626_	Unigene9460_	2	3	2.44949	-1	Unigene15626_	Unigene18577_	3	3	3	1	Unigene15626_	Unigene10350_	4	3	3.4641	1	Unigene15626_	Unigene15330_	6	3	4.24264	-1	Unigene15626_	Unigene15249_	5	6	5.47723	-1	Unigene15626_	Unigene1556_	6	6	6	-1	Unigene15626_	Unigene11057_	8	6	6.9282	1	Unigene15626_	Unigene9461_
Unigene15632_	Unigene15632_	1	1	1	1	Unigene15632_	Unigene20039_	2	2	2	1	Unigene15632_	Unigene703_	3	3	3	1	Unigene15632_	Unigene11250_	4	4	4	1	Unigene15632_	Unigene4753_	5	7	5.91608	-1	Unigene15632_	Unigene7889_	6	8	6.9282	1	Unigene15632_	Unigene14771_	7	8	7.48331	1	Unigene15632_	Unigene4972_	8	10	8.94427	1	Unigene15632_	Unigene6270_
Unigene15636_	Unigene15636_	1	1	1	1	Unigene15636_	Unigene1678_	2	2	2	-1	Unigene15636_	Unigene16114_	3	5	3.87298	1	Unigene15636_	Unigene5442_	4	5	4.47214	-1	Unigene15636_	Unigene15923_	5	6	5.47723	-1	Unigene15636_	Unigene20537_	6	7	6.48074	-1	Unigene15636_	Unigene6175_	6	7	6.48074	-1	Unigene15636_	Unigene1590_	9	8	8.48528	-1	Unigene15636_	Unigene19005_
Unigene1565_	Unigene1565_	1	1	1	1	Unigene1565_	Unigene13288_	2	2	2	-1	Unigene1565_	Unigene5296_	3	3	3	-1	Unigene1565_	Unigene8547_	4	6	4.89898	-1	Unigene1565_	Unigene19453_	5	7	5.91608	-1	Unigene1565_	Unigene1924_	6	9	7.34847	-1	Unigene1565_	Unigene8158_	7	9	7.93725	1	Unigene1565_	Unigene9418_	8	10	8.94427	-1	Unigene1565_	Unigene14373_
Unigene15677_	Unigene15677_	1	1	1	1	Unigene15677_	Unigene15773_	2	4	2.82843	1	Unigene15677_	Unigene859_	5	2	3.16228	-1	Unigene15677_	Unigene25828_	3	4	3.4641	1	Unigene15677_	Unigene18410_	4	4	4	1	Unigene15677_	Unigene10265_	6	4	4.89898	-1	Unigene15677_	Unigene16299_	7	4	5.2915	-1	Unigene15677_	Unigene14137_	8	7	7.48331	-1	Unigene15677_	Unigene359_
Unigene1568_	Unigene1568_	1	1	1	1	Unigene1568_	Unigene584_	2	3	2.44949	-1	Unigene1568_	Unigene11072_	3	3	3	-1	Unigene1568_	Unigene4406_	5	2	3.16228	-1	Unigene1568_	Unigene13326_	4	7	5.2915	-1	Unigene1568_	Unigene14102_	6	8	6.9282	-1	Unigene1568_	Unigene2445_	7	8	7.48331	1	Unigene1568_	Unigene15494_	8	10	8.94427	-1	Unigene1568_	Unigene34719_
Unigene15680_	Unigene15680_	1	1	1	1	Unigene15680_	Unigene6785_	2	2	2	1	Unigene15680_	Unigene1008_	2	3	2.44949	1	Unigene15680_	Unigene13660_	4	4	4	1	Unigene15680_	Unigene1058_	5	4	4.47214	1	Unigene15680_	Unigene5391_	6	4	4.89898	-1	Unigene15680_	Unigene6856_	7	4	5.2915	1	Unigene15680_	Unigene21751_	8	8	8	1	Unigene15680_	Unigene3267_
Unigene15682_	Unigene15682_	1	1	1	1	Unigene15682_	Unigene14172_	2	3	2.44949	1	Unigene15682_	Unigene14572_	2	4	2.82843	-1	Unigene15682_	Unigene10495_	4	3	3.4641	-1	Unigene15682_	Unigene8913_	5	3	3.87298	-1	Unigene15682_	Unigene12594_	5	8	6.32456	-1	Unigene15682_	Unigene819_	11	5	7.4162	-1	Unigene15682_	Unigene132_	7	8	7.48331	-1	Unigene15682_	Unigene2353_
Unigene15683_	Unigene15683_	1	1	1	1	Unigene15683_	Unigene14563_	2	2	2	-1	Unigene15683_	Unigene13674_	3	6	4.24264	1	Unigene15683_	Unigene15582_	4	6	4.89898	-1	Unigene15683_	Unigene911_	4	6	4.89898	-1	Unigene15683_	Unigene10147_	6	6	6	-1	Unigene15683_	Unigene10332_	7	6	6.48074	1	Unigene15683_	Unigene865_	8	6	6.9282	-1	Unigene15683_	Unigene11112_
Unigene15684_	Unigene15234_	1	1	1	1	Unigene15684_	Unigene15684_	1	1	1	1	Unigene15684_	Unigene2628_	3	2	2.44949	1	Unigene15684_	Unigene4054_	3	5	3.87298	1	Unigene15684_	Unigene5263_	5	5	5	1	Unigene15684_	Unigene14160_	6	7	6.48074	1	Unigene15684_	Unigene5453_	8	6	6.9282	1	Unigene15684_	Unigene10896_	7	11	8.77496	-1	Unigene15684_	Unigene1419_
Unigene15687_	Unigene15687_	1	1	1	1	Unigene15687_	Unigene19146_	1	1	1	-1	Unigene15687_	Unigene467_	1	1	1	-1	Unigene15687_	Unigene11005_	4	3	3.4641	1	Unigene15687_	Unigene15057_	5	4	4.47214	1	Unigene15687_	Unigene10239_	6	4	4.89898	1	Unigene15687_	Unigene11889_	7	7	7	1	Unigene15687_	Unigene9044_	8	9	8.48528	-1	Unigene15687_	Unigene8177_
Unigene15698_	Unigene15698_	1	1	1	1	Unigene15698_	Unigene745_	2	2	2	1	Unigene15698_	Unigene18530_	3	3	3	1	Unigene15698_	Unigene483_	4	3	3.4641	-1	Unigene15698_	Unigene10696_	5	7	5.91608	1	Unigene15698_	Unigene27395_	6	8	6.9282	1	Unigene15698_	Unigene8933_	8	6	6.9282	1	Unigene15698_	Unigene5400_	7	8	7.48331	-1	Unigene15698_	Unigene1108_
Unigene1571_	Unigene1571_	1	1	1	1	Unigene1571_	Unigene4611_	2	2	2	1	Unigene1571_	Unigene11540_	3	3	3	-1	Unigene1571_	Unigene10068_	4	3	3.4641	-1	Unigene1571_	Unigene1406_	5	3	3.87298	-1	Unigene1571_	Unigene7684_	6	10	7.74597	-1	Unigene1571_	Unigene3157_	7	10	8.3666	-1	Unigene1571_	Unigene17672_	8	10	8.94427	1	Unigene1571_	Unigene7320_
Unigene15710_	Unigene15710_	1	1	1	1	Unigene15710_	Unigene7916_	2	3	2.44949	1	Unigene15710_	Unigene15019_	3	3	3	1	Unigene15710_	Unigene4892_	4	3	3.4641	1	Unigene15710_	Unigene969_	5	3	3.87298	1	Unigene15710_	Unigene6685_	6	5	5.47723	-1	Unigene15710_	Unigene39461_	7	5	5.91608	1	Unigene15710_	Unigene20122_	8	7	7.48331	-1	Unigene15710_	Unigene970_
Unigene1572_	Unigene1572_	1	1	1	1	Unigene1572_	Unigene18313_	2	2	2	1	Unigene1572_	Unigene68_	3	4	3.4641	-1	Unigene1572_	Unigene2488_	4	5	4.47214	1	Unigene1572_	Unigene11381_	5	5	5	1	Unigene1572_	Unigene8993_	6	6	6	1	Unigene1572_	Unigene4515_	7	7	7	1	Unigene1572_	Unigene41143_	8	7	7.48331	1	Unigene1572_	Unigene9883_
Unigene15724_	Unigene15724_	1	1	1	1	Unigene15724_	Unigene5433_	2	2	2	-1	Unigene15724_	Unigene2981_	3	4	3.4641	-1	Unigene15724_	Unigene39188_	5	3	3.87298	-1	Unigene15724_	Unigene30262_	4	4	4	-1	Unigene15724_	Unigene3354_	6	4	4.89898	1	Unigene15724_	Unigene7406_	7	8	7.48331	1	Unigene15724_	Unigene10493_	9	13	10.8167	1	Unigene15724_	Unigene9672_
Unigene15728_	Unigene15728_	1	1	1	1	Unigene15728_	Unigene21585_	2	3	2.44949	1	Unigene15728_	Unigene13319_	3	3	3	1	Unigene15728_	Unigene15402_	4	4	4	1	Unigene15728_	Unigene18294_	5	7	5.91608	1	Unigene15728_	Unigene7049_	6	7	6.48074	-1	Unigene15728_	Unigene11608_	8	7	7.48331	1	Unigene15728_	Unigene5517_	7	8	7.48331	1	Unigene15728_	Unigene17873_
Unigene15732_	Unigene15732_	1	1	1	1	Unigene15732_	Unigene13678_	2	2	2	-1	Unigene15732_	Unigene995_	3	2	2.44949	1	Unigene15732_	Unigene12068_	4	5	4.47214	-1	Unigene15732_	Unigene13645_	5	9	6.7082	1	Unigene15732_	Unigene9295_	6	9	7.34847	-1	Unigene15732_	Unigene15090_	7	8	7.48331	-1	Unigene15732_	Unigene867_	8	8	8	-1	Unigene15732_	Unigene1155_
Unigene15744_	Unigene15744_	1	1	1	1	Unigene15744_	Unigene12091_	2	2	2	-1	Unigene15744_	Unigene4349_	3	2	2.44949	-1	Unigene15744_	Unigene4941_	4	3	3.4641	-1	Unigene15744_	Unigene10367_	5	5	5	-1	Unigene15744_	Unigene20124_	6	6	6	1	Unigene15744_	Unigene13404_	7	6	6.48074	-1	Unigene15744_	Unigene11261_	8	11	9.38083	1	Unigene15744_	Unigene9795_
Unigene15746_	Unigene15746_	1	1	1	1	Unigene15746_	Unigene99_	2	3	2.44949	1	Unigene15746_	Unigene4031_	3	5	3.87298	-1	Unigene15746_	Unigene15149_	4	4	4	-1	Unigene15746_	Unigene14090_	6	4	4.89898	-1	Unigene15746_	Unigene8811_	5	7	5.91608	-1	Unigene15746_	Unigene14097_	7	7	7	1	Unigene15746_	Unigene3379_	8	8	8	1	Unigene15746_	Unigene19288_
Unigene15764_	Unigene13620_	1	1	1	1	Unigene15764_	Unigene15764_	1	1	1	1	Unigene15764_	Unigene18269_	3	5	3.87298	-1	Unigene15764_	Unigene16250_	6	3	4.24264	1	Unigene15764_	Unigene11549_	5	4	4.47214	1	Unigene15764_	Unigene18012_	4	5	4.47214	1	Unigene15764_	Unigene15554_	8	4	5.65685	1	Unigene15764_	Unigene14254_	7	10	8.3666	-1	Unigene15764_	Unigene9102_
Unigene15773_	Unigene15773_	1	1	1	1	Unigene15773_	Unigene25828_	2	3	2.44949	1	Unigene15773_	Unigene15677_	4	2	2.82843	1	Unigene15773_	Unigene18410_	3	3	3	1	Unigene15773_	Unigene859_	5	4	4.47214	-1	Unigene15773_	Unigene10265_	7	5	5.91608	-1	Unigene15773_	Unigene14137_	6	6	6	-1	Unigene15773_	Unigene16299_	8	6	6.9282	-1	Unigene15773_	Unigene359_
Unigene15776_	Unigene11518_	1	1	1	1	Unigene15776_	Unigene11618_	1	1	1	1	Unigene15776_	Unigene15776_	1	1	1	1	Unigene15776_	Unigene5271_	4	2	2.82843	1	Unigene15776_	Unigene17568_	4	4	4	1	Unigene15776_	Unigene15526_	6	6	6	-1	Unigene15776_	Unigene14065_	7	6	6.48074	1	Unigene15776_	Unigene8878_	8	6	6.9282	-1	Unigene15776_	Unigene502_
Unigene15780_	Unigene15780_	1	1	1	1	Unigene15780_	Unigene25670_	2	7	3.74166	1	Unigene15780_	Unigene26900_	3	5	3.87298	1	Unigene15780_	Unigene19075_	4	8	5.65685	1	Unigene15780_	Unigene304_	5	8	6.32456	-1	Unigene15780_	Unigene21588_	6	7	6.48074	-1	Unigene15780_	Unigene19243_	7	9	7.93725	1	Unigene15780_	Unigene17983_	8	9	8.48528	-1	Unigene15780_	Unigene18970_
Unigene15785_	Unigene1081_	1	1	1	1	Unigene15785_	Unigene15785_	1	1	1	1	Unigene15785_	Unigene13781_	3	2	2.44949	1	Unigene15785_	Unigene7410_	4	4	4	1	Unigene15785_	Unigene7529_	5	5	5	-1	Unigene15785_	Unigene2932_	6	6	6	1	Unigene15785_	Unigene4903_	8	5	6.32456	1	Unigene15785_	Unigene16364_	7	6	6.48074	-1	Unigene15785_	Unigene9268_
Unigene15787_	Unigene15787_	1	1	1	1	Unigene15787_	Unigene5255_	2	3	2.44949	1	Unigene15787_	Unigene8575_	3	3	3	1	Unigene15787_	Unigene19533_	4	4	4	1	Unigene15787_	Unigene17728_	5	5	5	1	Unigene15787_	Unigene15316_	6	5	5.47723	1	Unigene15787_	Unigene20303_	7	5	5.91608	1	Unigene15787_	Unigene1870_	8	8	8	1	Unigene15787_	Unigene5553_
Unigene15792_	Unigene10943_	1	1	1	1	Unigene15792_	Unigene15792_	1	1	1	1	Unigene15792_	Unigene20608_	1	1	1	-1	Unigene15792_	Unigene6254_	1	1	1	-1	Unigene15792_	Unigene11795_	7	3	4.58258	-1	Unigene15792_	Unigene19371_	5	5	5	-1	Unigene15792_	Unigene4010_	6	5	5.47723	1	Unigene15792_	Unigene35313_	8	5	6.32456	1	Unigene15792_	Unigene4566_
Unigene15817_	Unigene15817_	1	1	1	1	Unigene15817_	Unigene20416_	2	3	2.44949	1	Unigene15817_	Unigene18526_	3	3	3	-1	Unigene15817_	Unigene10145_	4	5	4.47214	-1	Unigene15817_	Unigene722_	5	5	5	1	Unigene15817_	Unigene18429_	6	7	6.48074	1	Unigene15817_	Unigene9634_	7	8	7.48331	1	Unigene15817_	Unigene5976_	8	10	8.94427	-1	Unigene15817_	Unigene16211_
Unigene15828_	Unigene15828_	1	1	1	1	Unigene15828_	Unigene19448_	1	1	1	1	Unigene15828_	Unigene5531_	4	2	2.82843	1	Unigene15828_	Unigene9620_	3	4	3.4641	1	Unigene15828_	Unigene17850_	5	5	5	-1	Unigene15828_	Unigene20420_	6	6	6	-1	Unigene15828_	Unigene10926_	7	9	7.93725	1	Unigene15828_	Unigene802_	8	9	8.48528	1	Unigene15828_	Unigene18574_
Unigene1583_	Unigene1583_	1	1	1	1	Unigene1583_	Unigene2113_	2	3	2.44949	-1	Unigene1583_	Unigene762_	2	3	2.44949	-1	Unigene1583_	Unigene14684_	6	3	4.24264	-1	Unigene1583_	Unigene9102_	4	5	4.47214	-1	Unigene1583_	Unigene14254_	5	5	5	-1	Unigene1583_	Unigene19357_	7	5	5.91608	1	Unigene1583_	Unigene11549_	8	11	9.38083	1	Unigene1583_	Unigene18012_
Unigene15836_	Unigene156_	1	1	1	1	Unigene15836_	Unigene15836_	1	1	1	1	Unigene15836_	Unigene15619_	3	5	3.87298	1	Unigene15836_	Unigene10755_	4	6	4.89898	1	Unigene15836_	Unigene14942_	5	7	5.91608	1	Unigene15836_	Unigene14698_	6	6	6	1	Unigene15836_	Unigene14106_	7	8	7.48331	1	Unigene15836_	Unigene18553_	8	12	9.79796	1	Unigene15836_	Unigene9405_
Unigene15848_	Unigene15848_	1	1	1	1	Unigene15848_	Unigene753_	2	2	2	1	Unigene15848_	Unigene6704_	3	5	3.87298	1	Unigene15848_	Unigene9220_	4	5	4.47214	1	Unigene15848_	Unigene8907_	5	6	5.47723	1	Unigene15848_	Unigene20987_	7	5	5.91608	1	Unigene15848_	Unigene611_	11	6	8.12404	1	Unigene15848_	Unigene18755_	12	6	8.48528	1	Unigene15848_	Unigene6199_
Unigene15849_	Unigene15849_	1	1	1	1	Unigene15849_	Unigene1124_	2	6	3.4641	1	Unigene15849_	Unigene18528_	4	3	3.4641	1	Unigene15849_	Unigene15375_	3	6	4.24264	1	Unigene15849_	Unigene10364_	5	7	5.91608	1	Unigene15849_	Unigene16381_	9	4	6	1	Unigene15849_	Unigene29017_	6	7	6.48074	-1	Unigene15849_	Unigene4431_	7	7	7	-1	Unigene15849_	Unigene2052_
Unigene15869_	Unigene15869_	1	1	1	1	Unigene15869_	Unigene10874_	2	3	2.44949	-1	Unigene15869_	Unigene1432_	4	2	2.82843	-1	Unigene15869_	Unigene6423_	3	3	3	-1	Unigene15869_	Unigene19142_	7	4	5.2915	-1	Unigene15869_	Unigene2825_	5	6	5.47723	-1	Unigene15869_	Unigene10471_	6	6	6	1	Unigene15869_	Unigene5461_	7	7	7	-1	Unigene15869_	Unigene16499_
Unigene1587_	Unigene1587_	1	1	1	1	Unigene1587_	Unigene5317_	1	1	1	-1	Unigene1587_	Unigene5426_	1	1	1	-1	Unigene1587_	Unigene12618_	4	3	3.4641	-1	Unigene1587_	Unigene20678_	5	5	5	-1	Unigene1587_	Unigene14772_	6	7	6.48074	-1	Unigene1587_	Unigene5272_	7	6	6.48074	-1	Unigene1587_	Unigene1335_	8	6	6.9282	-1	Unigene1587_	Unigene12500_
Unigene15876_	Unigene15876_	1	1	1	1	Unigene15876_	Unigene17784_	1	1	1	-1	Unigene15876_	Unigene21995_	3	3	3	-1	Unigene15876_	Unigene20721_	4	3	3.4641	-1	Unigene15876_	Unigene2555_	5	4	4.47214	-1	Unigene15876_	Unigene15513_	6	4	4.89898	-1	Unigene15876_	Unigene10454_	7	9	7.93725	-1	Unigene15876_	Unigene20862_	7	9	7.93725	-1	Unigene15876_	Unigene1439_
Unigene1588_	Unigene1588_	1	1	1	1	Unigene1588_	Unigene17903_	2	3	2.44949	1	Unigene1588_	Unigene6745_	3	4	3.4641	-1	Unigene1588_	Unigene8266_	4	7	5.2915	-1	Unigene1588_	Unigene2381_	5	9	6.7082	-1	Unigene1588_	Unigene6782_	6	11	8.12404	-1	Unigene1588_	Unigene10259_	10	7	8.3666	-1	Unigene1588_	Unigene15052_	7	11	8.77496	-1	Unigene1588_	Unigene619_
Unigene1589_	Unigene1589_	1	1	1	1	Unigene1589_	Unigene9752_	1	1	1	1	Unigene1589_	Unigene1392_	3	2	2.44949	1	Unigene1589_	Unigene14803_	4	3	3.4641	1	Unigene1589_	Unigene19922_	5	3	3.87298	1	Unigene1589_	Unigene807_	6	5	5.47723	1	Unigene1589_	Unigene5035_	7	8	7.48331	1	Unigene1589_	Unigene8042_	8	12	9.79796	1	Unigene1589_	Unigene19750_
Unigene15890_	Unigene15890_	1	1	1	1	Unigene15890_	Unigene18554_	2	2	2	1	Unigene15890_	Unigene10293_	3	2	2.44949	1	Unigene15890_	Unigene20798_	4	3	3.4641	1	Unigene15890_	Unigene7140_	5	4	4.47214	1	Unigene15890_	Unigene11776_	7	6	6.48074	1	Unigene15890_	Unigene15576_	6	7	6.48074	1	Unigene15890_	Unigene13286_	8	9	8.48528	1	Unigene15890_	Unigene6613_
Unigene1590_	Unigene10510_	1	1	1	1	Unigene1590_	Unigene1590_	1	1	1	1	Unigene1590_	Unigene20537_	3	3	3	1	Unigene1590_	Unigene6175_	3	3	3	1	Unigene1590_	Unigene9747_	5	4	4.47214	1	Unigene1590_	Unigene18879_	6	4	4.89898	1	Unigene1590_	Unigene1678_	7	7	7	1	Unigene1590_	Unigene15636_	8	9	8.48528	-1	Unigene1590_	Unigene15013_
Unigene15914_	Unigene15914_	1	1	1	1	Unigene15914_	Unigene5279_	2	4	2.82843	1	Unigene15914_	Unigene34724_	3	5	3.87298	1	Unigene15914_	Unigene18420_	4	5	4.47214	1	Unigene15914_	Unigene15499_	5	5	5	1	Unigene15914_	Unigene34728_	6	6	6	1	Unigene15914_	Unigene2157_	7	8	7.48331	1	Unigene15914_	Unigene20424_	8	8	8	1	Unigene15914_	Unigene9891_
Unigene15923_	Unigene15923_	1	1	1	1	Unigene15923_	Unigene5442_	2	3	2.44949	1	Unigene15923_	Unigene19005_	4	2	2.82843	1	Unigene15923_	Unigene16114_	3	3	3	-1	Unigene15923_	Unigene15636_	6	5	5.47723	-1	Unigene15923_	Unigene376_	5	6	5.47723	1	Unigene15923_	Unigene14739_	7	8	7.48331	-1	Unigene15923_	Unigene1678_	8	9	8.48528	1	Unigene15923_	Unigene14084_
Unigene15924_	Unigene15924_	1	1	1	1	Unigene15924_	Unigene9586_	2	2	2	-1	Unigene15924_	Unigene6555_	3	5	3.87298	1	Unigene15924_	Unigene19122_	4	5	4.47214	1	Unigene15924_	Unigene1935_	5	5	5	1	Unigene15924_	Unigene2183_	6	8	6.9282	1	Unigene15924_	Unigene17384_	7	7	7	-1	Unigene15924_	Unigene13633_	8	9	8.48528	1	Unigene15924_	Unigene5975_
Unigene1593_	Unigene1593_	1	1	1	1	Unigene1593_	Unigene34710_	2	2	2	-1	Unigene1593_	Unigene15589_	3	3	3	-1	Unigene1593_	Unigene5538_	4	4	4	1	Unigene1593_	Unigene8019_	5	4	4.47214	-1	Unigene1593_	Unigene10306_	7	6	6.48074	-1	Unigene1593_	Unigene18805_	6	9	7.34847	-1	Unigene1593_	Unigene4814_	8	10	8.94427	-1	Unigene1593_	Unigene17388_
Unigene15933_	Unigene1379_	1	1	1	1	Unigene15933_	Unigene15933_	1	1	1	1	Unigene15933_	Unigene21835_	1	1	1	1	Unigene15933_	Unigene2229_	1	1	1	1	Unigene15933_	Unigene6432_	7	5	5.91608	1	Unigene15933_	Unigene6629_	5	8	6.32456	1	Unigene15933_	Unigene6749_	5	10	7.07107	1	Unigene15933_	Unigene17488_	7	17	10.9087	1	Unigene15933_	Unigene2771_
Unigene15935_	Unigene15935_	1	1	1	1	Unigene15935_	Unigene19307_	2	2	2	-1	Unigene15935_	Unigene8910_	3	2	2.44949	-1	Unigene15935_	Unigene5039_	4	6	4.89898	1	Unigene15935_	Unigene34734_	5	7	5.91608	1	Unigene15935_	Unigene10181_	6	7	6.48074	1	Unigene15935_	Unigene17590_	7	9	7.93725	1	Unigene15935_	Unigene33174_	8	13	10.198	1	Unigene15935_	Unigene9766_
Unigene1594_	Unigene1594_	1	1	1	1	Unigene1594_	Unigene5599_	2	3	2.44949	-1	Unigene1594_	Unigene3066_	3	6	4.24264	1	Unigene1594_	Unigene11561_	4	7	5.2915	1	Unigene1594_	Unigene10427_	6	5	5.47723	1	Unigene1594_	Unigene2467_	5	8	6.32456	-1	Unigene1594_	Unigene8282_	7	9	7.93725	-1	Unigene1594_	Unigene11986_	8	9	8.48528	-1	Unigene1594_	Unigene17263_
Unigene15953_	Unigene15953_	1	1	1	1	Unigene15953_	Unigene20519_	2	2	2	-1	Unigene15953_	Unigene18318_	3	6	4.24264	1	Unigene15953_	Unigene19182_	4	6	4.89898	1	Unigene15953_	Unigene18295_	5	6	5.47723	1	Unigene15953_	Unigene3126_	6	6	6	1	Unigene15953_	Unigene4745_	8	5	6.32456	1	Unigene15953_	Unigene793_	7	6	6.48074	1	Unigene15953_	Unigene16193_
Unigene15954_	Unigene15954_	1	1	1	1	Unigene15954_	Unigene7209_	1	1	1	1	Unigene15954_	Unigene1804_	3	3	3	1	Unigene15954_	Unigene17872_	5	2	3.16228	1	Unigene15954_	Unigene15509_	3	4	3.4641	1	Unigene15954_	Unigene18131_	6	6	6	1	Unigene15954_	Unigene20988_	8	5	6.32456	1	Unigene15954_	Unigene18131_	6	6	7.34847	1	Unigene15954_	Unigene34698_
Unigene15962_	Unigene15962_	1	1	1	1	Unigene15962_	Unigene2192_	2	2	2	1	Unigene15962_	Unigene18029_	3	3	3	1	Unigene15962_	Unigene5983_	6	3	4.24264	1	Unigene15962_	Unigene1671_	4	6	4.89898	1	Unigene15962_	Unigene2225_	5	6	5.47723	1	Unigene15962_	Unigene1101_	8	4	5.65685	1	Unigene15962_	Unigene1014_	9	4	6	1	Unigene15962_	Unigene19569_
Unigene1597_	Unigene1597_	1	1	1	1	Unigene1597_	Unigene17742_	1	1	1	1	Unigene1597_	Unigene6864_	3	3	3	1	Unigene1597_	Unigene9031_	3	3	3	1	Unigene1597_	Unigene17947_	6	4	4.89898	1	Unigene1597_	Unigene7073_	6	4	4.89898	1	Unigene1597_	Unigene9412_	5	5	5	1	Unigene1597_	Unigene506_	6	5	5.47723	1	Unigene1597_	Unigene18758_
Unigene15974_	Unigene15974_	1	1	1	1	Unigene15974_	Unigene1554_	2	3	2.44949	1	Unigene15974_	Unigene3554_	3	2	2.44949	1	Unigene15974_	Unigene5299_	4	3	3.4641	-1	Unigene15974_	Unigene599_	6	4	4.89898	1	Unigene15974_	Unigene6511_	5	7	5.91608	1	Unigene15974_	Unigene6149_	7	9	7.93725	-1	Unigene15974_	Unigene20609_	10	7	8.3666	1	Unigene15974_	Unigene21490_
Unigene15982_	Unigene10977_	1	1	1	-1	Unigene15982_	Unigene15982_	1	1	1	1	Unigene15982_	Unigene25956_	3	2	2.44949	1	Unigene15982_	Unigene19465_	4	4	4	-1	Unigene15982_	Unigene14164_	5	9	6.7082	1	Unigene15982_	Unigene10610_	9	6	7.34847	-1	Unigene15982_	Unigene12521_	6	9	7.34847	-1	Unigene15982_	Unigene1758_	7	10	8.3666	-1	Unigene15982_	Unigene19263_
Unigene15988_	Unigene15988_	1	1	1	1	Unigene15988_	Unigene6809_	1	1	1	-1	Unigene15988_	Unigene14968_	3	2	2.44949	-1	Unigene15988_	Unigene1543_	4	3	3.4641	-1	Unigene15988_	Unigene17835_	5	4	4.47214	1	Unigene15988_	Unigene6307_	5	5	5	-1	Unigene15988_	Unigene15997_	7	6	6.48074	-1	Unigene15988_	Unigene5085_	8	7	7.48331	-1	Unigene15988_	Unigene12013_
Unigene15997_	Unigene15997_	1	1	1	1	Unigene15997_	Unigene17835_	2	3	2.44949	-1	Unigene15997_	Unigene6307_	2	3	2.44949	1	Unigene15997_	Unigene12013_	4	6	4.89898	1	Unigene15997_	Unigene6809_	5	7	5.91608	1	Unigene15997_	Unigene15988_	6	7	6.48074	-1	Unigene15997_	Unigene14968_	7	8	7.48331	1	Unigene15997_	Unigene12049_	8	8	8	1	Unigene15997_	Unigene1543_
Unigene160_	Unigene14325_	1	1	1	1	Unigene160_	Unigene160_	1	1	1	1	Unigene160_	Unigene6677_	3	3	3	1	Unigene160_	Unigene10867_	4	4	4	1	Unigene160_	Unigene9894_	5	4	4.47214	-1	Unigene160_	Unigene19389_	6	5	5.47723	1	Unigene160_	Unigene20609_	8	5	6.32456	1	Unigene160_	Unigene11091_	7	7	7	-1	Unigene160_	Unigene599_
Unigene16031_	Unigene16031_	1	1	1	1	Unigene16031_	Unigene4722_	2	2	2	-1	Unigene16031_	Unigene17891_	3	3	3	1	Unigene16031_	Unigene13475_	4	5	4.47214	-1	Unigene16031_	Unigene17519_	6	4	4.89898	1	Unigene16031_	Unigene11793_	5	6	5.47723	1	Unigene16031_	Unigene18421_	7	5	5.91608	1	Unigene16031_	Unigene20134_	8	7	7.48331	-1	Unigene16031_	Unigene782_
Unigene16033_	Unigene16033_	1	1	1	1	Unigene16033_	Unigene35988_	2	2	2	1	Unigene16033_	Unigene19616_	2	3	2.44949	1	Unigene16033_	Unigene11838_	4	3	3.4641	1	Unigene16033_	Unigene21035_	5	4	4.47214	1	Unigene16033_	Unigene1708_	6	5	5.47723	1	Unigene16033_	Unigene8855_	7	7	7	1	Unigene16033_	Unigene17158_	10	6	7.74597	1	Unigene16033_	Unigene16089_
Unigene16040_	Unigene16040_	1	1	1	1	Unigene16040_	Unigene5636_	1	1	1	1	Unigene16040_	Unigene6596_	3	3	3	1	Unigene16040_	Unigene34645_	4	8	5.65685	1	Unigene16040_	Unigene14021_	5	9	6.7082	1	Unigene16040_	Unigene17840_	6	11	8.12404	-1	Unigene16040_	Unigene5443_	9	9	9	1	Unigene16040_	Unigene8587_	9	9	9	1	Unigene16040_	Unigene16218_
Unigene1606_	Unigene1606_	1	1	1	1	Unigene1606_	Unigene6095_	2	2	2	1	Unigene1606_	Unigene11055_	3	5	3.87298	-1	Unigene1606_	Unigene16358_	4	4	4	1	Unigene1606_	Unigene7358_	6	7	6.48074	1	Unigene1606_	Unigene36692_	5	9	6.7082	1	Unigene1606_	Unigene17016_	7	9	7.93725	1	Unigene1606_	Unigene20_	8	10	8.94427	1	Unigene1606_	Unigene5166_
Unigene16064_	Unigene16064_	1	1	1	1	Unigene16064_	Unigene18256_	2	2	2	-1	Unigene16064_	Unigene33150_	3	3	3	1	Unigene16064_	Unigene3219_	4	3	3.4641	1	Unigene16064_	Unigene13975_	5	6	5.47723	-1	Unigene16064_	Unigene11606_	6	7	6.48074	1	Unigene16064_	Unigene15568_	7	7	7	-1	Unigene16064_	Unigene8994_	8	11	9.38083	1	Unigene16064_	Unigene21540_
Unigene16069_	Unigene16069_	1	1	1	1	Unigene16069_	Unigene15448_	3	2	2.44949	1	Unigene16069_	Unigene18635_	2	3	2.44949	1	Unigene16069_	Unigene20283_	4	3	3.4641	1	Unigene16069_	Unigene28540_	5	5	5	1	Unigene16069_	Unigene223_	6	7	6.48074	1	Unigene16069_	Unigene39499_	8	7	7.48331	1	Unigene16069_	Unigene6393_	7	8	7.48331	1	Unigene16069_	Unigene9848_
Unigene16076_	Unigene16076_	1	1	1	1	Unigene16076_	Unigene40896_	2	3	2.44949	-1	Unigene16076_	Unigene1234_	3	6	4.24264	-1	Unigene16076_	Unigene20067_	4	5	4.47214	-1	Unigene16076_	Unigene816_	6	5	5.47723	-1	Unigene16076_	Unigene16998_	5	10	7.07107	-1	Unigene16076_	Unigene187_	9	6	7.34847	1	Unigene16076_	Unigene17685_	13	7	9.53939	1	Unigene16076_	Unigene6486_
Unigene16079_	Unigene16079_	1	1	1	1	Unigene16079_	Unigene5246_	1	1	1	1	Unigene16079_	Unigene9026_	1	1	1	-1	Unigene16079_	Unigene16624_	4	3	3.4641	-1	Unigene16079_	Unigene19868_	5	5	5	1	Unigene16079_	Unigene5416_	7	4	5.2915	1	Unigene16079_	Unigene25499_	6	6	6	-1	Unigene16079_	Unigene8946_	8	5	6.32456	1	Unigene16079_	Unigene40848_
Unigene16089_	Unigene16089_	1	1	1	1	Unigene16089_	Unigene32477_	1	1	1	1	Unigene16089_	Unigene8855_	3	2	2.44949	1	Unigene16089_	Unigene4419_	4	5	4.47214	1	Unigene16089_	Unigene11838_	5	7	5.91608	1	Unigene16089_	Unigene5036_	7	6	6.48074	1	Unigene16089_	Unigene19616_	6	8	6.9282	1	Unigene16089_	Unigene34745_	8	6	6.9282	1	Unigene16089_	Unigene16033_
Unigene16094_	Unigene16094_	1	1	1	1	Unigene16094_	Unigene11434_	2	2	2	1	Unigene16094_	Unigene19799_	3	4	3.4641	-1	Unigene16094_	Unigene34393_	5	3	3.87298	1	Unigene16094_	Unigene12301_	4	5	4.47214	1	Unigene16094_	Unigene5349_	6	7	6.48074	1	Unigene16094_	Unigene9081_	7	9	7.93725	1	Unigene16094_	Unigene3435_	8	9	8.48528	1	Unigene16094_	Unigene4409_
Unigene16112_	Unigene16112_	1	1	1	1	Unigene16112_	Unigene1725_	2	2	2	1	Unigene16112_	Unigene104_	3	3	3	1	Unigene16112_	Unigene14564_	4	4	4	1	Unigene16112_	Unigene19461_	5	6	5.47723	-1	Unigene16112_	Unigene40450_	6	6	6	1	Unigene16112_	Unigene5238_	7	6	6.48074	1	Unigene16112_	Unigene14609_	8	7	7.48331	1	Unigene16112_	Unigene13408_
Unigene16114_	Unigene16114_	1	1	1	1	Unigene16114_	Unigene5442_	1	1	1	-1	Unigene16114_	Unigene15923_	3	3	3	-1	Unigene16114_	Unigene15636_	5	3	3.87298	1	Unigene16114_	Unigene19005_	4	5	4.47214	-1	Unigene16114_	Unigene1678_	7	5	5.91608	-1	Unigene16114_	Unigene376_	6	9	7.34847	-1	Unigene16114_	Unigene14739_	8	11	9.38083	1	Unigene16114_	Unigene20537_
Unigene1612_	Unigene10271_	1	1	1	1	Unigene1612_	Unigene15020_	1	1	1	1	Unigene1612_	Unigene15373_	1	1	1	1	Unigene1612_	Unigene1612_	1	1	1	1	Unigene1612_	Unigene18056_	5	3	3.87298	1	Unigene1612_	Unigene20118_	6	5	5.47723	1	Unigene1612_	Unigene13254_	7	5	5.91608	1	Unigene1612_	Unigene8987_	8	5	6.32456	1	Unigene1612_	Unigene17095_
Unigene16123_	Unigene16123_	1	1	1	1	Unigene16123_	Unigene5243_	2	3	2.44949	1	Unigene16123_	Unigene25594_	3	3	3	1	Unigene16123_	Unigene7056_	4	5	4.47214	-1	Unigene16123_	Unigene1490_	5	5	5	-1	Unigene16123_	Unigene5492_	6	5	5.47723	1	Unigene16123_	Unigene15013_	7	5	5.91608	-1	Unigene16123_	Unigene5229_	8	6	6.9282	-1	Unigene16123_	Unigene8888_
Unigene16179_	Unigene16179_	1	1	1	1	Unigene16179_	Unigene15122_	2	3	2.44949	1	Unigene16179_	Unigene1384_	3	4	3.4641	1	Unigene16179_	Unigene11_	4	5	4.47214	-1	Unigene16179_	Unigene5389_	6	5	5.47723	-1	Unigene16179_	Unigene3000_	7	5	5.91608	1	Unigene16179_	Unigene1121_	5	8	6.32456	1	Unigene16179_	Unigene6676_	10	8	8.94427	1	Unigene16179_	Unigene15483_
Unigene1618_	Unigene1618_	1	1	1	1	Unigene1618_	Unigene17613_	2	2	2	1	Unigene1618_	Unigene5228_	3	4	3.4641	1	Unigene1618_	Unigene11286_	4	4	4	1	Unigene1618_	Unigene36372_	5	6	5.47723	1	Unigene1618_	Unigene30545_	6	8	6.9282	1	Unigene1618_	Unigene3002_	7	8	7.48331	1	Unigene1618_	Unigene13847_	8	8	8	-1	Unigene1618_	Unigene39130_
Unigene16183_	Unigene16183_	1	1	1	1	Unigene16183_	Unigene11319_	2	2	2	1	Unigene16183_	Unigene1151_	3	5	3.87298	1	Unigene16183_	Unigene11927_	4	6	4.89898	1	Unigene16183_	Unigene7646_	5	7	5.91608	1	Unigene16183_	Unigene18363_	6	10	7.74597	1	Unigene16183_	Unigene13849_	7	10	8.3666	1	Unigene16183_	Unigene1732_	8	10	8.94427	1	Unigene16183_	Unigene13154_
Unigene16190_	Unigene16190_	1	1	1	1	Unigene16190_	Unigene13206_	2	4	2.82843	1	Unigene16190_	Unigene15625_	3	4	3.4641	1	Unigene16190_	Unigene10652_	5	4	4.47214	1	Unigene16190_	Unigene720_	4	5	4.47214	1	Unigene16190_	Unigene14854_	7	7	7	0.999	Unigene16190_	Unigene9856_	8	9	8.48528	0.999	Unigene16190_	Unigene19176_	6	13	8.83176	1	Unigene16190_	Unigene20760_
Unigene16193_	Unigene16193_	1	1	1	1	Unigene16193_	Unigene546_	1	1	1	-1	Unigene16193_	Unigene4745_	3	2	2.44949	1	Unigene16193_	Unigene16294_	4	4	4	1	Unigene16193_	Unigene20519_	5	4	4.47214	-1	Unigene16193_	Unigene15953_	6	9	7.34847	1	Unigene16193_	Unigene4732_	7	8	7.48331	1	Unigene16193_	Unigene835_	8	8	8	1	Unigene16193_	Unigene19404_
Unigene16196_	Unigene16196_	1	1	1	1	Unigene16196_	Unigene5277_	1	1	1	1	Unigene16196_	Unigene20237_	7	2	3.74166	1	Unigene16196_	Unigene5434_	3	5	3.87298	1	Unigene16196_	Unigene34714_	4	6	4.89898	1	Unigene16196_	Unigene8207_	5	6	5.47723	1	Unigene16196_	Unigene17754_	6	6	6	1	Unigene16196_	Unigene14926_	8	12	9.79796	1	Unigene16196_	Unigene4516_
Unigene16203_	Unigene16203_	1	1	1	1	Unigene16203_	Unigene19362_	2	2	2	-1	Unigene16203_	Unigene16397_	3	5	3.87298	-1	Unigene16203_	Unigene2770_	4	6	4.89898	1	Unigene16203_	Unigene13219_	5	6	5.47723	-1	Unigene16203_	Unigene4289_	6	7	6.48074	1	Unigene16203_	Unigene5212_	7	7	7	1	Unigene16203_	Unigene14505_	11	9	9.94987	1	Unigene16203_	Unigene395_
Unigene16209_	Unigene16209_	1	1	1	1	Unigene16209_	Unigene18565_	2	5	3.16228	1	Unigene16209_	Unigene20907_	3	6	4.24264	1	Unigene16209_	Unigene14436_	4	7	5.2915	1	Unigene16209_	Unigene4719_	5	7	5.91608	-1	Unigene16209_	Unigene10472_	6	6	6	1	Unigene16209_	Unigene7050_	8	7	7.48331	1	Unigene16209_	Unigene19828_	9	7	7.93725	1	Unigene16209_	Unigene10601_
Unigene16211_	Unigene16211_	1	1	1	1	Unigene16211_	Unigene4639_	1	1	1	-1	Unigene16211_	Unigene13967_	3	4	3.4641	-1	Unigene16211_	Unigene34722_	4	4	4	1	Unigene16211_	Unigene16336_	5	7	5.91608	-1	Unigene16211_	Unigene722_	7	6	6.48074	-1	Unigene16211_	Unigene10145_	9	6	7.34847	1	Unigene16211_	Unigene6603_	6	9	7.34847	-1	Unigene16211_	Unigene18526_
Unigene16214_	Unigene16214_	1	1	1	1	Unigene16214_	Unigene37492_	2	3	2.44949	-1	Unigene16214_	Unigene2138_	3	7	4.58258	1	Unigene16214_	Unigene8368_	4	9	6	1	Unigene16214_	Unigene9042_	6	7	6.48074	-1	Unigene16214_	Unigene19218_	5	9	6.7082	-1	Unigene16214_	Unigene5376_	7	8	7.48331	1	Unigene16214_	Unigene20213_	8	9	8.48528	1	Unigene16214_	Unigene18688_
Unigene16218_	Unigene16218_	1	1	1	1	Unigene16218_	Unigene17840_	2	2	2	-1	Unigene16218_	Unigene8410_	2	2	2	1	Unigene16218_	Unigene14021_	4	4	4	1	Unigene16218_	Unigene34645_	5	4	4.47214	1	Unigene16218_	Unigene5262_	6	6	6	1	Unigene16218_	Unigene6596_	7	7	7	1	Unigene16218_	Unigene4937_	8	9	8.48528	1	Unigene16218_	Unigene5636_
Unigene1622_	Unigene1622_	1	1	1	1	Unigene1622_	Unigene14723_	3	2	2.44949	1	Unigene1622_	Unigene18991_	2	3	2.44949	1	Unigene1622_	Unigene15552_	4	4	4	1	Unigene1622_	Unigene17955_	5	4	4.47214	1	Unigene1622_	Unigene8997_	6	6	6	1	Unigene1622_	Unigene39384_	7	9	7.93725	1	Unigene1622_	Unigene13573_	8	9	8.48528	1	Unigene1622_	Unigene6813_
Unigene16228_	Unigene16228_	1	1	1	1	Unigene16228_	Unigene9487_	2	2	2	1	Unigene16228_	Unigene8930_	3	5	3.87298	-1	Unigene16228_	Unigene8955_	4	5	4.47214	-1	Unigene16228_	Unigene891_	6	4	4.89898	1	Unigene16228_	Unigene18262_	5	5	5	-1	Unigene16228_	Unigene459_	7	4	5.2915	-1	Unigene16228_	Unigene21530_	8	5	6.32456	1	Unigene16228_	Unigene9233_
Unigene16229_	Unigene16229_	1	1	1	1	Unigene16229_	Unigene19348_	1	1	1	1	Unigene16229_	Unigene4971_	3	4	3.4641	1	Unigene16229_	Unigene738_	4	4	4	1	Unigene16229_	Unigene9207_	5	5	5	1	Unigene16229_	Unigene18856_	6	6	6	1	Unigene16229_	Unigene12031_	7	6	6.48074	-1	Unigene16229_	Unigene1409_	8	7	7.48331	-1	Unigene16229_	Unigene3797_
Unigene16232_	Unigene16232_	1	1	1	1	Unigene16232_	Unigene16596_	2	3	2.44949	1	Unigene16232_	Unigene18599_	3	2	2.44949	1	Unigene16232_	Unigene1045_	4	3	3.4641	1	Unigene16232_	Unigene1718_	5	4	4.47214	1	Unigene16232_	Unigene20811_	6	4	4.89898	1	Unigene16232_	Unigene6282_	7	6	6.48074	1	Unigene16232_	Unigene13286_	8	8	8	1	Unigene16232_	Unigene11776_
Unigene16236_	Unigene16236_	1	1	1	1	Unigene16236_	Unigene18592_	1	1	1	1	Unigene16236_	Unigene4943_	3	2	2.44949	1	Unigene16236_	Unigene5179_	4	3	3.4641	1	Unigene16236_	Unigene19398_	5	8	6.32456	1	Unigene16236_	Unigene3090_	6	11	8.12404	1	Unigene16236_	Unigene17837_	7	12	9.16515	1	Unigene16236_	Unigene8813_	8	13	10.198	1	Unigene16236_	Unigene20511_
Unigene16239_	Unigene16239_	1	1	1	1	Unigene16239_	Unigene13693_	2	2	2	-1	Unigene16239_	Unigene6613_	3	3	3	-1	Unigene16239_	Unigene4524_	4	3	3.4641	-1	Unigene16239_	Unigene15576_	5	5	5	-1	Unigene16239_	Unigene32747_	6	6	6	-1	Unigene16239_	Unigene17154_	7	6	6.48074	-1	Unigene16239_	Unigene18602_	8	8	8	-1	Unigene16239_	Unigene14693_
Unigene16250_	Unigene16250_	1	1	1	1	Unigene16250_	Unigene15554_	2	2	2	1	Unigene16250_	Unigene15764_	3	6	4.24264	1	Unigene16250_	Unigene13620_	4	6	4.89898	1	Unigene16250_	Unigene10531_	8	4	5.65685	1	Unigene16250_	Unigene18269_	5	7	5.91608	-1	Unigene16250_	Unigene18012_	6	8	6.9282	1	Unigene16250_	Unigene11549_	7	8	7.48331	1	Unigene16250_	Unigene14254_
Unigene16261_	Unigene10463_	1	1	1	1	Unigene16261_	Unigene16261_	1	1	1	1	Unigene16261_	Unigene17488_	1	1	1	1	Unigene16261_	Unigene18513_	1	1	1	1	Unigene16261_	Unigene18895_	1	1	1	1	Unigene16261_	Unigene21545_	1	1	1	1	Unigene16261_	Unigene2771_	1	1	1	1	Unigene16261_	Unigene2911_	1	1	1	1	Unigene16261_	Unigene29841_
Unigene16265_	Unigene16265_	1	1	1	1	Unigene16265_	Unigene6678_	2	4	2.82843	-1	Unigene16265_	Unigene2439_	3	3	3	-1	Unigene16265_	Unigene41235_	7	4	5.2915	1	Unigene16265_	Unigene9474_	4	7	5.2915	1	Unigene16265_	Unigene18375_	5	9	6.7082	-1	Unigene16265_	Unigene5007_	6	10	7.74597	1	Unigene16265_	Unigene1808_	8	10	8.94427	-1	Unigene16265_	Unigene1396_
Unigene16275_	Unigene16275_	1	1	1	1	Unigene16275_	Unigene34725_	1	1	1	1	Unigene16275_	Unigene1938_	3	2	2.44949	1	Unigene16275_	Unigene17841_	4	4	4	-1	Unigene16275_	Unigene5392_	5	5	5	1	Unigene16275_	Unigene9356_	5	5	5	1	Unigene16275_	Unigene5085_	9	5	6.7082	1	Unigene16275_	Unigene5064_	7	7	7	1	Unigene16275_	Unigene937_
Unigene16287_	Unigene16287_	1	1	1	1	Unigene16287_	Unigene17833_	2	5	3.16228	1	Unigene16287_	Unigene771_	3	6	4.24264	1	Unigene16287_	Unigene18065_	4	8	5.65685	-1	Unigene16287_	Unigene1209_	6	6	6	1	Unigene16287_	Unigene4481_	5	8	6.32456	1	Unigene16287_	Unigene4257_	7	6	6.48074	-1	Unigene16287_	Unigene1108_	8	6	6.9282	1	Unigene16287_	Unigene2135_
Unigene1629_	Unigene1629_	1	1	1	1	Unigene1629_	Unigene1690_	1	1	1	1	Unigene1629_	Unigene5994_	1	1	1	1	Unigene1629_	Unigene9521_	1	1	1	-1	Unigene1629_	Unigene11078_	5	4	4.47214	1	Unigene1629_	Unigene6047_	6	6	6	1	Unigene1629_	Unigene9422_	8	5	6.32456	1	Unigene1629_	Unigene876_	7	7	7	1	Unigene1629_	Unigene17158_
Unigene16294_	Unigene16294_	1	1	1	1	Unigene16294_	Unigene546_	2	4	2.82843	-1	Unigene16294_	Unigene4732_	3	5	3.87298	1	Unigene16294_	Unigene16193_	4	4	4	1	Unigene16294_	Unigene835_	5	5	5	1	Unigene16294_	Unigene4745_	6	6	6	1	Unigene16294_	Unigene19404_	7	6	6.48074	1	Unigene16294_	Unigene9905_	8	6	6.9282	-1	Unigene16294_	Unigene7413_
Unigene16299_	Unigene16299_	1	1	1	1	Unigene16299_	Unigene10265_	2	2	2	1	Unigene16299_	Unigene859_	3	5	3.87298	1	Unigene16299_	Unigene15451_	5	4	4.47214	1	Unigene16299_	Unigene15677_	4	7	5.2915	-1	Unigene16299_	Unigene17991_	9	5	6.7082	-1	Unigene16299_	Unigene15773_	6	8	6.9282	-1	Unigene16299_	Unigene25828_	7	10	8.3666	-1	Unigene16299_	Unigene11360_
Unigene16302_	Unigene16302_	1	1	1	1	Unigene16302_	Unigene11953_	2	3	2.44949	1	Unigene16302_	Unigene29120_	3	3	3	1	Unigene16302_	Unigene21346_	4	4	4	1	Unigene16302_	Unigene3082_	5	5	5	1	Unigene16302_	Unigene11193_	6	6	6	-1	Unigene16302_	Unigene19923_	7	7	7	1	Unigene16302_	Unigene6684_	8	7	7.48331	1	Unigene16302_	Unigene14449_
Unigene16310_	Unigene1433_	1	1	1	1	Unigene16310_	Unigene16310_	1	1	1	1	Unigene16310_	Unigene21495_	3	2	2.44949	1	Unigene16310_	Unigene19458_	5	4	4.47214	1	Unigene16310_	Unigene10344_	4	6	4.89898	1	Unigene16310_	Unigene5576_	7	4	5.2915	1	Unigene16310_	Unigene6874_	5	7	5.91608	1	Unigene16310_	Unigene20292_	10	6	7.74597	1	Unigene16310_	Unigene784_
Unigene16331_	Unigene16331_	1	1	1	1	Unigene16331_	Unigene365_	2	3	2.44949	-1	Unigene16331_	Unigene20015_	4	3	3.4641	1	Unigene16331_	Unigene320_	3	4	3.4641	1	Unigene16331_	Unigene19750_	5	3	3.87298	1	Unigene16331_	Unigene6789_	6	7	6.48074	1	Unigene16331_	Unigene14621_	7	7	7	1	Unigene16331_	Unigene10083_	8	7	7.48331	1	Unigene16331_	Unigene10278_
Unigene16336_	Unigene16336_	1	1	1	1	Unigene16336_	Unigene6603_	2	3	2.44949	1	Unigene16336_	Unigene9382_	3	4	3.4641	1	Unigene16336_	Unigene34722_	4	5	4.47214	-1	Unigene16336_	Unigene13967_	5	5	5	1	Unigene16336_	Unigene4639_	6	5	5.47723	1	Unigene16336_	Unigene16211_	7	5	5.91608	-1	Unigene16336_	Unigene20667_	8	6	6.9282	1	Unigene16336_	Unigene14223_
Unigene1634_	Unigene1634_	1	1	1	1	Unigene1634_	Unigene8177_	2	2	2	1	Unigene1634_	Unigene13400_	3	3	3	-1	Unigene1634_	Unigene13222_	4	5	4.47214	1	Unigene1634_	Unigene10239_	5	8	6.32456	-1	Unigene1634_	Unigene15057_	6	8	6.9282	-1	Unigene1634_	Unigene18081_	7	9	7.93725	-1	Unigene1634_	Unigene5390_	8	10	8.94427	1	Unigene1634_	Unigene467_
Unigene16353_	Unigene16353_	1	1	1	1	Unigene16353_	Unigene9719_	1	1	1	1	Unigene16353_	Unigene1818_	3	3	3	-1	Unigene16353_	Unigene11407_	5	3	3.87298	1	Unigene16353_	Unigene34312_	4	4	4	1	Unigene16353_	Unigene19274_	6	5	5.47723	1	Unigene16353_	Unigene616_	7	6	6.48074	-1	Unigene16353_	Unigene15435_	8	6	6.9282	1	Unigene16353_	Unigene5139_
Unigene16358_	Unigene16358_	1	1	1	1	Unigene16358_	Unigene7358_	2	3	2.44949	1	Unigene16358_	Unigene5166_	3	5	3.87298	1	Unigene16358_	Unigene1606_	4	4	4	1	Unigene16358_	Unigene7699_	5	9	6.7082	-1	Unigene16358_	Unigene6095_	7	7	7	1	Unigene16358_	Unigene810_	6	10	7.74597	1	Unigene16358_	Unigene11055_	9	10	9.48683	-1	Unigene16358_	Unigene4669_
Unigene16359_	Unigene16359_	1	1	1	1	Unigene16359_	Unigene8883_	2	2	2	-1	Unigene16359_	Unigene40848_	3	7	4.58258	-1	Unigene16359_	Unigene9407_	5	7	5.91608	1	Unigene16359_	Unigene8946_	4	9	6	-1	Unigene16359_	Unigene17758_	7	8	7.48331	-1	Unigene16359_	Unigene5416_	6	11	8.12404	-1	Unigene16359_	Unigene16079_	8	13	10.198	-1	Unigene16359_	Unigene5246_
Unigene16363_	Unigene16363_	1	1	1	1	Unigene16363_	Unigene6992_	2	2	2	-1	Unigene16363_	Unigene4699_	3	2	2.44949	-1	Unigene16363_	Unigene15324_	4	4	4	-1	Unigene16363_	Unigene1542_	6	4	4.89898	1	Unigene16363_	Unigene7947_	5	5	5	-1	Unigene16363_	Unigene2512_	7	5	5.91608	-1	Unigene16363_	Unigene13580_	8	8	8	-1	Unigene16363_	Unigene9585_
Unigene16364_	Unigene16364_	1	1	1	1	Unigene16364_	Unigene2932_	2	4	2.82843	-1	Unigene16364_	Unigene7529_	3	7	4.58258	1	Unigene16364_	Unigene7410_	4	7	5.2915	-1	Unigene16364_	Unigene1081_	5	7	5.91608	-1	Unigene16364_	Unigene15785_	6	7	6.48074	-1	Unigene16364_	Unigene13781_	7	8	7.48331	-1	Unigene16364_	Unigene1787_	8	7	7.48331	-1	Unigene16364_	Unigene9193_
Unigene16370_	Unigene16370_	1	1	1	1	Unigene16370_	Unigene20914_	2	2	2	1	Unigene16370_	Unigene15001_	2	3	2.44949	1	Unigene16370_	Unigene19811_	4	3	3.4641	1	Unigene16370_	Unigene1247_	5	6	5.47723	-1	Unigene16370_	Unigene14510_	7	5	5.91608	-1	Unigene16370_	Unigene391_	6	7	6.48074	-1	Unigene16370_	Unigene14852_	8	9	8.48528	1	Unigene16370_	Unigene14114_
Unigene16381_	Unigene16381_	1	1	1	1	Unigene16381_	Unigene18528_	2	2	2	1	Unigene16381_	Unigene14117_	3	3	3	-1	Unigene16381_	Unigene15849_	4	9	6	1	Unigene16381_	Unigene8036_	6	8	6.9282	-1	Unigene16381_	Unigene1124_	5	10	7.07107	1	Unigene16381_	Unigene15375_	7	11	8.77496	1	Unigene16381_	Unigene9655_	8	12	9.79796	1	Unigene16381_	Unigene10364_
Unigene16392_	Unigene16392_	1	1	1	1	Unigene16392_	Unigene10872_	2	6	3.4641	-1	Unigene16392_	Unigene19110_	4	4	4	-1	Unigene16392_	Unigene20166_	3	6	4.24264	1	Unigene16392_	Unigene15573_	5	7	5.91608	1	Unigene16392_	Unigene9815_	8	5	6.32456	1	Unigene16392_	Unigene4528_	6	7	6.48074	-1	Unigene16392_	Unigene3211_	9	5	6.7082	1	Unigene16392_	Unigene13464_
Unigene16394_	Unigene16394_	1	1	1	1	Unigene16394_	Unigene5859_	1	1	1	1	Unigene16394_	Unigene13395_	3	3	3	1	Unigene16394_	Unigene20613_	3	3	3	1	Unigene16394_	Unigene5935_	3	3	3	1	Unigene16394_	Unigene17890_	6	6	6	1	Unigene16394_	Unigene13709_	7	7	7	1	Unigene16394_	Unigene21773_	7	7	7	1	Unigene16394_	Unigene31046_
Unigene16397_	Unigene16397_	1	1	1	1	Unigene16397_	Unigene13219_	2	3	2.44949	1	Unigene16397_	Unigene5212_	3	3	3	-1	Unigene16397_	Unigene19362_	4	3	3.4641	1	Unigene16397_	Unigene16203_	5	3	3.87298	-1	Unigene16397_	Unigene14505_	6	5	5.47723	-1	Unigene16397_	Unigene21691_	7	7	7	1	Unigene16397_	Unigene2770_	8	13	10.198	-1	Unigene16397_	Unigene4289_
Unigene164_	Unigene164_	1	1	1	1	Unigene164_	Unigene21891_	2	4	2.82843	1	Unigene164_	Unigene18679_	3	5	3.87298	1	Unigene164_	Unigene4761_	4	4	4	-1	Unigene164_	Unigene10284_	6	4	4.89898	1	Unigene164_	Unigene15387_	5	5	5	1	Unigene164_	Unigene17074_	7	9	7.93725	1	Unigene164_	Unigene15615_	8	10	8.94427	1	Unigene164_	Unigene13245_
Unigene16412_	Unigene16412_	1	1	1	1	Unigene16412_	Unigene5141_	1	1	1	1	Unigene16412_	Unigene17371_	3	3	3	1	Unigene16412_	Unigene18286_	3	9	5.19615	1	Unigene16412_	Unigene18560_	3	9	5.19615	1	Unigene16412_	Unigene21605_	3	9	5.19615	1	Unigene16412_	Unigene18431_	10	6	7.74597	1	Unigene16412_	Unigene11119_	7	10	8.3666	1	Unigene16412_	Unigene9051_
Unigene16443_	Unigene16443_	1	1	1	1	Unigene16443_	Unigene6155_	2	2	2	1	Unigene16443_	Unigene5661_	3	3	3	1	Unigene16443_	Unigene12021_	4	3	3.4641	1	Unigene16443_	Unigene5836_	5	6	5.47723	1	Unigene16443_	Unigene20933_	6	6	6	1	Unigene16443_	Unigene18742_	7	6	6.48074	1	Unigene16443_	Unigene32329_	9	6	7.34847	1	Unigene16443_	Unigene13553_
Unigene16450_	Unigene16450_	1	1	1	1	Unigene16450_	Unigene9930_	2	3	2.44949	-1	Unigene16450_	Unigene20604_	3	3	3	1	Unigene16450_	Unigene18780_	3	4	3.4641	1	Unigene16450_	Unigene1463_	5	5	5	1	Unigene16450_	Unigene5340_	5	5	5	1	Unigene16450_	Unigene18905_	7	4	5.2915	1	Unigene16450_	Unigene17901_	8	6	6.9282	1	Unigene16450_	Unigene10317_
Unigene16454_	Unigene16454_	1	1	1	1	Unigene16454_	Unigene17093_	1	1	1	1	Unigene16454_	Unigene34709_	1	1	1	1	Unigene16454_	Unigene15254_	4	4	4	1	Unigene16454_	Unigene20097_	5	5	5	1	Unigene16454_	Unigene15525_	7	4	5.2915	1	Unigene16454_	Unigene11761_	6	6	6	1	Unigene16454_	Unigene558_	9	7	7.93725	-1	Unigene16454_	Unigene1765_
Unigene16480_	Unigene16480_	1	1	1	1	Unigene16480_	Unigene17333_	2	5	3.16228	-1	Unigene16480_	Unigene1119_	3	5	3.87298	-1	Unigene16480_	Unigene13703_	5	3	3.87298	-1	Unigene16480_	Unigene11209_	4	6	4.89898	-1	Unigene16480_	Unigene4430_	7	5	5.91608	-1	Unigene16480_	Unigene14419_	6	6	6	1	Unigene16480_	Unigene9895_	8	8	8	-1	Unigene16480_	Unigene15543_
Unigene16481_	Unigene16481_	1	1	1	1	Unigene16481_	Unigene8542_	2	2	2	-1	Unigene16481_	Unigene5985_	3	2	2.44949	-1	Unigene16481_	Unigene18442_	6	3	4.24264	-1	Unigene16481_	Unigene18424_	4	5	4.47214	-1	Unigene16481_	Unigene1146_	5	5	5	1	Unigene16481_	Unigene10829_	7	5	5.91608	-1	Unigene16481_	Unigene9573_	10	10	10	-1	Unigene16481_	Unigene2345_
Unigene16490_	Unigene16490_	1	1	1	1	Unigene16490_	Unigene13633_	2	3	2.44949	1	Unigene16490_	Unigene9423_	3	2	2.44949	1	Unigene16490_	Unigene17384_	4	4	4	-1	Unigene16490_	Unigene1935_	5	4	4.47214	1	Unigene16490_	Unigene2935_	6	7	6.48074	1	Unigene16490_	Unigene18473_	7	7	7	1	Unigene16490_	Unigene20817_	8	7	7.48331	1	Unigene16490_	Unigene39940_
Unigene16499_	Unigene16499_	1	1	1	1	Unigene16499_	Unigene2433_	2	2	2	1	Unigene16499_	Unigene1314_	3	4	3.4641	1	Unigene16499_	Unigene5461_	4	5	4.47214	1	Unigene16499_	Unigene10471_	5	5	5	-1	Unigene16499_	Unigene2825_	6	5	5.47723	1	Unigene16499_	Unigene5575_	7	5	5.91608	1	Unigene16499_	Unigene6441_	9	7	7.93725	1	Unigene16499_	Unigene1432_
Unigene16518_	Unigene16518_	1	1	1	1	Unigene16518_	Unigene295_	2	3	2.44949	1	Unigene16518_	Unigene1964_	3	3	3	1	Unigene16518_	Unigene3807_	4	4	4	-1	Unigene16518_	Unigene19901_	5	4	4.47214	1	Unigene16518_	Unigene19982_	6	6	6	1	Unigene16518_	Unigene18346_	7	9	7.93725	1	Unigene16518_	Unigene5976_	10	7	8.3666	-1	Unigene16518_	Unigene14450_
Unigene16526_	Unigene16526_	1	1	1	1	Unigene16526_	Unigene9950_	1	1	1	-1	Unigene16526_	Unigene4844_	3	3	3	1	Unigene16526_	Unigene9684_	4	5	4.47214	-1	Unigene16526_	Unigene11604_	4	6	4.89898	1	Unigene16526_	Unigene7708_	6	8	6.9282	1	Unigene16526_	Unigene13256_	7	8	7.48331	-1	Unigene16526_	Unigene592_	7	10	8.3666	1	Unigene16526_	Unigene17725_
Unigene16530_	Unigene16530_	1	1	1	1	Unigene16530_	Unigene5368_	2	2	2	1	Unigene16530_	Unigene20048_	3	2	2.44949	1	Unigene16530_	Unigene18561_	4	4	4	-1	Unigene16530_	Unigene3270_	5	5	5	1	Unigene16530_	Unigene15064_	6	5	5.47723	1	Unigene16530_	Unigene7240_	6	5	5.47723	1	Unigene16530_	Unigene18390_	8	7	7.48331	-1	Unigene16530_	Unigene14070_
Unigene16547_	Unigene16547_	1	1	1	1	Unigene16547_	Unigene14813_	2	2	2	1	Unigene16547_	Unigene5031_	2	2	2	1	Unigene16547_	Unigene9210_	4	3	3.4641	1	Unigene16547_	Unigene4785_	5	7	5.91608	1	Unigene16547_	Unigene20935_	6	7	6.48074	1	Unigene16547_	Unigene14159_	7	9	7.93725	1	Unigene16547_	Unigene13084_	8	9	8.48528	1	Unigene16547_	Unigene13187_
Unigene1658_	Unigene1658_	1	1	1	1	Unigene1658_	Unigene19951_	1	1	1	1	Unigene1658_	Unigene5073_	3	4	3.4641	-1	Unigene1658_	Unigene17561_	4	4	4	1	Unigene1658_	Unigene13577_	5	4	4.47214	-1	Unigene1658_	Unigene15051_	6	6	6	1	Unigene1658_	Unigene13843_	8	6	6.9282	-1	Unigene1658_	Unigene18037_	7	7	7	-1	Unigene1658_	Unigene9508_
Unigene16596_	Unigene16596_	1	1	1	1	Unigene16596_	Unigene1045_	2	2	2	1	Unigene16596_	Unigene16232_	3	2	2.44949	1	Unigene16596_	Unigene18599_	4	4	4	1	Unigene16596_	Unigene6282_	5	5	5	1	Unigene16596_	Unigene1718_	6	5	5.47723	1	Unigene16596_	Unigene20811_	7	5	5.91608	1	Unigene16596_	Unigene13286_	8	6	6.9282	1	Unigene16596_	Unigene11776_
Unigene16609_	Unigene16609_	1	1	1	1	Unigene16609_	Unigene5917_	1	1	1	1	Unigene16609_	Unigene3096_	3	3	3	1	Unigene16609_	Unigene18303_	5	3	3.87298	1	Unigene16609_	Unigene18089_	4	4	4	-1	Unigene16609_	Unigene11537_	7	3	4.58258	1	Unigene16609_	Unigene2290_	6	5	5.47723	1	Unigene16609_	Unigene19239_	8	8	8	1	Unigene16609_	Unigene7317_
Unigene16624_	Unigene16624_	1	1	1	1	Unigene16624_	Unigene9026_	1	1	1	1	Unigene16624_	Unigene19868_	3	2	2.44949	-1	Unigene16624_	Unigene16079_	3	4	3.4641	-1	Unigene16624_	Unigene5246_	3	4	3.4641	-1	Unigene16624_	Unigene25499_	6	3	4.24264	1	Unigene16624_	Unigene18030_	8	5	6.32456	1	Unigene16624_	Unigene5416_	7	7	7	-1	Unigene16624_	Unigene653_
Unigene1663_	Unigene1663_	1	1	1	1	Unigene1663_	Unigene10089_	2	2	2	-1	Unigene1663_	Unigene11049_	3	5	3.87298	-1	Unigene1663_	Unigene36711_	4	5	4.47214	-1	Unigene1663_	Unigene20481_	4	6	4.89898	-1	Unigene1663_	Unigene41226_	7	5	5.91608	-1	Unigene1663_	Unigene4441_	6	7	6.48074	-1	Unigene1663_	Unigene11299_	9	6	7.34847	-1	Unigene1663_	Unigene286_
Unigene16675_	Unigene16675_	1	1	1	1	Unigene16675_	Unigene5567_	2	3	2.44949	-1	Unigene16675_	Unigene7364_	3	3	3	1	Unigene16675_	Unigene9157_	4	6	4.89898	-1	Unigene16675_	Unigene8967_	5	7	5.91608	-1	Unigene16675_	Unigene4421_	6	9	7.34847	-1	Unigene16675_	Unigene16809_	8	7	7.48331	1	Unigene16675_	Unigene364_	7	10	8.3666	1	Unigene16675_	Unigene19986_
Unigene16697_	Unigene16697_	1	1	1	1	Unigene16697_	Unigene2539_	2	2	2	1	Unigene16697_	Unigene7941_	3	5	3.87298	1	Unigene16697_	Unigene354_	4	6	4.89898	1	Unigene16697_	Unigene19256_	5	8	6.32456	1	Unigene16697_	Unigene683_	6	11	8.12404	1	Unigene16697_	Unigene10784_	7	11	8.77496	1	Unigene16697_	Unigene14815_	9	9	9	-1	Unigene16697_	Unigene5960_
Unigene1671_	Unigene1671_	1	1	1	1	Unigene1671_	Unigene2225_	2	3	2.44949	1	Unigene1671_	Unigene19569_	3	3	3	1	Unigene1671_	Unigene18029_	4	4	4	1	Unigene1671_	Unigene2192_	5	4	4.47214	1	Unigene1671_	Unigene15962_	6	4	4.89898	1	Unigene1671_	Unigene5983_	7	7	7	1	Unigene1671_	Unigene14759_	8	7	7.48331	1	Unigene1671_	Unigene1101_
Unigene16779_	Unigene16779_	1	1	1	1	Unigene16779_	Unigene14334_	2	4	2.82843	1	Unigene16779_	Unigene11675_	3	4	3.4641	1	Unigene16779_	Unigene6881_	4	4	4	-1	Unigene16779_	Unigene9873_	5	4	4.47214	-1	Unigene16779_	Unigene19172_	6	4	4.89898	1	Unigene16779_	Unigene16968_	7	9	7.93725	-1	Unigene16779_	Unigene14099_	8	9	8.48528	1	Unigene16779_	Unigene20482_
Unigene1678_	Unigene1678_	1	1	1	1	Unigene1678_	Unigene15636_	2	2	2	-1	Unigene1678_	Unigene20537_	3	5	3.87298	1	Unigene1678_	Unigene6175_	3	5	3.87298	1	Unigene1678_	Unigene16114_	5	7	5.91608	-1	Unigene1678_	Unigene5442_	6	7	6.48074	1	Unigene1678_	Unigene1590_	7	7	7	1	Unigene1678_	Unigene10510_	8	7	7.48331	1	Unigene1678_	Unigene15923_
Unigene16809_	Unigene16809_	1	1	1	1	Unigene16809_	Unigene19986_	1	1	1	1	Unigene16809_	Unigene39599_	3	4	3.4641	-1	Unigene16809_	Unigene7364_	4	4	4	1	Unigene16809_	Unigene5567_	5	4	4.47214	-1	Unigene16809_	Unigene34752_	6	9	7.34847	1	Unigene16809_	Unigene16675_	7	8	7.48331	1	Unigene16809_	Unigene5174_	8	11	9.38083	-1	Unigene16809_	Unigene2386_
Unigene16814_	Unigene16814_	1	1	1	1	Unigene16814_	Unigene1359_	2	3	2.44949	1	Unigene16814_	Unigene6888_	3	2	2.44949	1	Unigene16814_	Unigene25000_	4	3	3.4641	-1	Unigene16814_	Unigene274_	5	4	4.47214	1	Unigene16814_	Unigene14652_	6	7	6.48074	1	Unigene16814_	Unigene19856_	8	7	7.48331	1	Unigene16814_	Unigene41235_	7	11	8.77496	-1	Unigene16814_	Unigene20133_
Unigene16829_	Unigene16829_	1	1	1	1	Unigene16829_	Unigene4758_	2	2	2	1	Unigene16829_	Unigene11314_	3	2	2.44949	1	Unigene16829_	Unigene10116_	4	5	4.47214	1	Unigene16829_	Unigene13242_	5	5	5	-1	Unigene16829_	Unigene1158_	6	5	5.47723	1	Unigene16829_	Unigene12775_	7	6	6.48074	1	Unigene16829_	Unigene1261_	8	6	6.9282	1	Unigene16829_	Unigene11361_
Unigene16837_	Unigene16837_	1	1	1	1	Unigene16837_	Unigene7391_	2	2	2	1	Unigene16837_	Unigene34740_	3	4	3.4641	1	Unigene16837_	Unigene4670_	4	4	4	1	Unigene16837_	Unigene1419_	5	4	4.47214	1	Unigene16837_	Unigene13312_	6	5	5.47723	1	Unigene16837_	Unigene5453_	7	5	5.91608	1	Unigene16837_	Unigene4946_	9	9	9	1	Unigene16837_	Unigene2628_
Unigene16892_	Unigene16892_	1	1	1	1	Unigene16892_	Unigene1762_	3	2	2.44949	1	Unigene16892_	Unigene9825_	2	3	2.44949	-1	Unigene16892_	Unigene13596_	4	3	3.4641	1	Unigene16892_	Unigene3211_	5	6	5.47723	1	Unigene16892_	Unigene9815_	6	6	6	1	Unigene16892_	Unigene1395_	7	10	8.3666	1	Unigene16892_	Unigene14530_	8	10	8.94427	1	Unigene16892_	Unigene19110_
Unigene169_	Unigene169_	1	1	1	1	Unigene169_	Unigene4075_	2	2	2	1	Unigene169_	Unigene15350_	3	2	2.44949	1	Unigene169_	Unigene13810_	4	3	3.4641	1	Unigene169_	Unigene9455_	5	6	5.47723	-1	Unigene169_	Unigene10219_	6	6	6	1	Unigene169_	Unigene11901_	8	6	6.9282	1	Unigene169_	Unigene18714_	7	8	7.48331	1	Unigene169_	Unigene4834_
Unigene1690_	Unigene11078_	1	1	1	1	Unigene1690_	Unigene1629_	1	1	1	1	Unigene1690_	Unigene1690_	1	1	1	1	Unigene1690_	Unigene5994_	1	1	1	1	Unigene1690_	Unigene6047_	6	3	4.24264	1	Unigene1690_	Unigene9521_	5	4	4.47214	-1	Unigene1690_	Unigene876_	7	5	5.91608	1	Unigene1690_	Unigene9635_	8	7	7.48331	1	Unigene1690_	Unigene9422_
Unigene16904_	Unigene15317_	1	1	1	-1	Unigene16904_	Unigene16904_	1	1	1	1	Unigene16904_	Unigene784_	3	4	3.4641	-1	Unigene16904_	Unigene3062_	4	4	4	-1	Unigene16904_	Unigene14348_	7	5	5.91608	-1	Unigene16904_	Unigene6874_	5	7	5.91608	-1	Unigene16904_	Unigene1130_	9	5	6.7082	-1	Unigene16904_	Unigene10344_	6	8	6.9282	-1	Unigene16904_	Unigene21495_
Unigene1691_	Unigene1691_	1	1	1	1	Unigene1691_	Unigene682_	2	2	2	1	Unigene1691_	Unigene6065_	3	3	3	-1	Unigene1691_	Unigene18670_	4	4	4	1	Unigene1691_	Unigene6246_	5	6	5.47723	1	Unigene1691_	Unigene21706_	6	6	6	1	Unigene1691_	Unigene966_	7	7	7	1	Unigene1691_	Unigene18843_	8	8	8	1	Unigene1691_	Unigene7261_
Unigene16926_	Unigene16926_	1	1	1	1	Unigene16926_	Unigene10569_	2	4	2.82843	1	Unigene16926_	Unigene2330_	3	4	3.4641	1	Unigene16926_	Unigene16934_	4	4	4	1	Unigene16926_	Unigene34728_	5	5	5	1	Unigene16926_	Unigene18420_	6	6	6	1	Unigene16926_	Unigene34724_	7	6	6.48074	1	Unigene16926_	Unigene5279_	8	7	7.48331	1	Unigene16926_	Unigene13923_
Unigene16934_	Unigene16934_	1	1	1	1	Unigene16934_	Unigene2330_	2	3	2.44949	1	Unigene16934_	Unigene10569_	3	3	3	1	Unigene16934_	Unigene16926_	4	4	4	1	Unigene16934_	Unigene13923_	5	5	5	1	Unigene16934_	Unigene9796_	6	5	5.47723	-1	Unigene16934_	Unigene16934_	1	1	5.91608	1	Unigene16934_	Unigene7742_	8	5	6.32456	1	Unigene16934_	Unigene34728_
Unigene16941_	Unigene16941_	1	1	1	1	Unigene16941_	Unigene20451_	1	1	1	1	Unigene16941_	Unigene5987_	1	1	1	1	Unigene16941_	Unigene17700_	4	3	3.4641	-1	Unigene16941_	Unigene10904_	5	3	3.87298	1	Unigene16941_	Unigene6214_	6	3	4.24264	1	Unigene16941_	Unigene373_	7	11	8.77496	1	Unigene16941_	Unigene12875_	8	13	10.198	1	Unigene16941_	Unigene5969_
Unigene16965_	Unigene16965_	1	1	1	1	Unigene16965_	Unigene1883_	2	2	2	1	Unigene16965_	Unigene10886_	3	5	3.87298	1	Unigene16965_	Unigene9134_	4	7	5.2915	-1	Unigene16965_	Unigene20056_	5	6	5.47723	1	Unigene16965_	Unigene19937_	6	7	6.48074	1	Unigene16965_	Unigene8464_	7	10	8.3666	1	Unigene16965_	Unigene1485_	8	11	9.38083	1	Unigene16965_	Unigene10419_
Unigene16968_	Unigene16968_	1	1	1	1	Unigene16968_	Unigene14099_	2	3	2.44949	-1	Unigene16968_	Unigene20482_	3	3	3	1	Unigene16968_	Unigene6881_	4	5	4.47214	1	Unigene16968_	Unigene11675_	5	5	5	-1	Unigene16968_	Unigene15508_	6	5	5.47723	1	Unigene16968_	Unigene14334_	7	5	5.91608	-1	Unigene16968_	Unigene961_	8	5	6.32456	1	Unigene16968_	Unigene16779_
Unigene1698_	Unigene1698_	1	1	1	1	Unigene1698_	Unigene11615_	2	3	2.44949	1	Unigene1698_	Unigene20040_	2	3	2.44949	-1	Unigene1698_	Unigene8641_	4	4	4	1	Unigene1698_	Unigene17193_	5	4	4.47214	1	Unigene1698_	Unigene34698_	5	4	4.47214	1	Unigene1698_	Unigene18248_	7	4	5.2915	1	Unigene1698_	Unigene20838_	9	8	8.48528	1	Unigene1698_	Unigene18131_
Unigene1699_	Unigene1699_	1	1	1	1	Unigene1699_	Unigene18744_	1	1	1	1	Unigene1699_	Unigene301_	3	3	3	1	Unigene1699_	Unigene13220_	5	4	4.47214	1	Unigene1699_	Unigene13715_	6	4	4.89898	-1	Unigene1699_	Unigene7388_	4	6	4.89898	1	Unigene1699_	Unigene1265_	8	6	6.9282	1	Unigene1699_	Unigene9282_	7	11	8.77496	-1	Unigene1699_	Unigene21529_
Unigene16990_	Unigene16990_	1	1	1	1	Unigene16990_	Unigene14153_	2	2	2	1	Unigene16990_	Unigene15466_	3	2	2.44949	1	Unigene16990_	Unigene30720_	4	5	4.47214	1	Unigene16990_	Unigene10381_	5	5	5	1	Unigene16990_	Unigene10544_	6	5	5.47723	-1	Unigene16990_	Unigene41218_	9	6	7.34847	1	Unigene16990_	Unigene10088_	7	8	7.48331	1	Unigene16990_	Unigene4114_
Unigene16998_	Unigene16998_	1	1	1	1	Unigene16998_	Unigene1234_	2	2	2	1	Unigene16998_	Unigene6486_	3	6	4.24264	-1	Unigene16998_	Unigene32417_	4	6	4.89898	1	Unigene16998_	Unigene5903_	5	6	5.47723	1	Unigene16998_	Unigene40896_	8	4	5.65685	1	Unigene16998_	Unigene14305_	6	8	6.9282	1	Unigene16998_	Unigene16076_	10	5	7.07107	-1	Unigene16998_	Unigene13303_
Unigene17016_	Unigene17016_	1	1	1	1	Unigene17016_	Unigene36692_	2	2	2	1	Unigene17016_	Unigene20_	3	2	2.44949	1	Unigene17016_	Unigene8371_	4	5	4.47214	-1	Unigene17016_	Unigene11055_	6	4	4.89898	-1	Unigene17016_	Unigene3174_	5	5	5	1	Unigene17016_	Unigene19354_	7	5	5.91608	1	Unigene17016_	Unigene6095_	8	5	6.32456	1	Unigene17016_	Unigene1606_
Unigene17053_	Unigene17053_	1	1	1	1	Unigene17053_	Unigene13562_	2	3	2.44949	-1	Unigene17053_	Unigene19017_	3	4	3.4641	1	Unigene17053_	Unigene14627_	4	6	4.89898	-1	Unigene17053_	Unigene17795_	6	5	5.47723	1	Unigene17053_	Unigene6634_	5	6	5.47723	1	Unigene17053_	Unigene13437_	7	6	6.48074	1	Unigene17053_	Unigene15135_	8	6	6.9282	1	Unigene17053_	Unigene19081_
Unigene17074_	Unigene15615_	1	1	1	1	Unigene17074_	Unigene17074_	1	1	1	1	Unigene17074_	Unigene15387_	3	3	3	1	Unigene17074_	Unigene18679_	4	3	3.4641	1	Unigene17074_	Unigene14350_	5	6	5.47723	-1	Unigene17074_	Unigene10507_	6	6	6	1	Unigene17074_	Unigene164_	9	7	7.93725	1	Unigene17074_	Unigene17809_	7	11	8.77496	-1	Unigene17074_	Unigene18274_
Unigene1708_	Unigene1708_	1	1	1	1	Unigene1708_	Unigene21035_	2	3	2.44949	1	Unigene1708_	Unigene17158_	3	3	3	1	Unigene1708_	Unigene9422_	6	3	4.24264	1	Unigene1708_	Unigene35988_	4	6	4.89898	1	Unigene1708_	Unigene16033_	5	6	5.47723	1	Unigene1708_	Unigene19616_	7	7	7	1	Unigene1708_	Unigene11838_	8	9	8.48528	1	Unigene1708_	Unigene9521_
Unigene17093_	Unigene16454_	1	1	1	1	Unigene17093_	Unigene17093_	1	1	1	1	Unigene17093_	Unigene15254_	3	2	2.44949	1	Unigene17093_	Unigene34709_	3	3	3	1	Unigene17093_	Unigene20097_	5	3	3.87298	1	Unigene17093_	Unigene11761_	6	5	5.47723	1	Unigene17093_	Unigene15525_	7	6	6.48074	1	Unigene17093_	Unigene1765_	8	8	8	1	Unigene17093_	Unigene558_
Unigene17095_	Unigene17095_	1	1	1	1	Unigene17095_	Unigene20379_	2	3	2.44949	1	Unigene17095_	Unigene18369_	3	3	3	1	Unigene17095_	Unigene13254_	4	7	5.2915	1	Unigene17095_	Unigene20118_	5	8	6.32456	1	Unigene17095_	Unigene14187_	7	6	6.48074	1	Unigene17095_	Unigene18056_	6	8	6.9282	1	Unigene17095_	Unigene7245_	8	8	8	1	Unigene17095_	Unigene6436_
Unigene17104_	Unigene12527_	1	1	1	1	Unigene17104_	Unigene17104_	1	1	1	1	Unigene17104_	Unigene5180_	1	1	1	1	Unigene17104_	Unigene8318_	1	1	1	1	Unigene17104_	Unigene10494_	5	3	3.87298	-1	Unigene17104_	Unigene650_	6	4	4.89898	1	Unigene17104_	Unigene14329_	7	4	5.2915	1	Unigene17104_	Unigene11036_	8	6	6.9282	1	Unigene17104_	Unigene13211_
Unigene17107_	Unigene17107_	1	1	1	1	Unigene17107_	Unigene15287_	2	2	2	1	Unigene17107_	Unigene13303_	3	6	4.24264	1	Unigene17107_	Unigene14305_	4	6	4.89898	1	Unigene17107_	Unigene1737_	5	6	5.47723	1	Unigene17107_	Unigene10968_	7	6	6.48074	-1	Unigene17107_	Unigene5903_	6	7	6.48074	1	Unigene17107_	Unigene9469_	8	6	6.9282	-1	Unigene17107_	Unigene3686_
Unigene17124_	Unigene17124_	1	1	1	1	Unigene17124_	Unigene222_	2	4	2.82843	-1	Unigene17124_	Unigene10916_	3	3	3	1	Unigene17124_	Unigene9523_	4	4	4	1	Unigene17124_	Unigene10444_	5	5	5	-1	Unigene17124_	Unigene9952_	6	7	6.48074	1	Unigene17124_	Unigene5057_	7	7	7	-1	Unigene17124_	Unigene12710_	8	11	9.38083	1	Unigene17124_	Unigene674_
Unigene17134_	Unigene17134_	1	1	1	1	Unigene17134_	Unigene5127_	2	3	2.44949	1	Unigene17134_	Unigene1161_	4	2	2.82843	1	Unigene17134_	Unigene6431_	3	3	3	1	Unigene17134_	Unigene18061_	5	6	5.47723	1	Unigene17134_	Unigene902_	6	6	6	-1	Unigene17134_	Unigene13685_	7	9	7.93725	-1	Unigene17134_	Unigene2512_	9	9	9	1	Unigene17134_	Unigene5925_
Unigene17139_	Unigene17139_	1	1	1	1	Unigene17139_	Unigene32858_	2	2	2	1	Unigene17139_	Unigene18905_	3	8	4.89898	1	Unigene17139_	Unigene20604_	4	10	6.32456	1	Unigene17139_	Unigene9930_	5	12	7.74597	-1	Unigene17139_	Unigene34742_	10	7	8.3666	1	Unigene17139_	Unigene16450_	6	12	8.48528	1	Unigene17139_	Unigene18780_	7	14	9.89949	1	Unigene17139_	Unigene1057_
Unigene17149_	Unigene17149_	1	1	1	1	Unigene17149_	Unigene41168_	1	1	1	1	Unigene17149_	Unigene41121_	3	2	2.44949	1	Unigene17149_	Unigene38828_	4	3	3.4641	1	Unigene17149_	Unigene41073_	4	3	3.4641	1	Unigene17149_	Unigene41113_	6	4	4.89898	1	Unigene17149_	Unigene8113_	6	4	4.89898	1	Unigene17149_	Unigene19046_	8	7	7.48331	-1	Unigene17149_	Unigene4016_
Unigene17154_	Unigene17154_	1	1	1	1	Unigene17154_	Unigene32747_	2	2	2	1	Unigene17154_	Unigene18602_	3	3	3	1	Unigene17154_	Unigene14693_	4	3	3.4641	1	Unigene17154_	Unigene4524_	5	4	4.47214	1	Unigene17154_	Unigene16239_	6	7	6.48074	-1	Unigene17154_	Unigene18382_	9	5	6.7082	-1	Unigene17154_	Unigene13693_	7	7	7	1	Unigene17154_	Unigene6613_
Unigene17158_	Unigene17158_	1	1	1	1	Unigene17158_	Unigene9422_	2	2	2	1	Unigene17158_	Unigene1708_	3	3	3	1	Unigene17158_	Unigene21035_	4	7	5.2915	1	Unigene17158_	Unigene35988_	5	7	5.91608	1	Unigene17158_	Unigene16033_	6	10	7.74597	1	Unigene17158_	Unigene9521_	7	10	8.3666	-1	Unigene17158_	Unigene1629_	8	10	8.94427	1	Unigene17158_	Unigene5994_
Unigene1718_	Unigene1718_	1	1	1	1	Unigene1718_	Unigene20811_	2	2	2	1	Unigene1718_	Unigene18599_	3	3	3	1	Unigene1718_	Unigene16232_	4	5	4.47214	1	Unigene1718_	Unigene16596_	5	6	5.47723	1	Unigene1718_	Unigene1045_	6	6	6	1	Unigene1718_	Unigene6282_	7	9	7.93725	1	Unigene1718_	Unigene1506_	9	9	9	1	Unigene1718_	Unigene13286_
Unigene17191_	Unigene13511_	1	1	1	-1	Unigene17191_	Unigene17191_	1	1	1	1	Unigene17191_	Unigene39183_	3	3	3	1	Unigene17191_	Unigene6573_	4	3	3.4641	1	Unigene17191_	Unigene17870_	6	5	5.47723	1	Unigene17191_	Unigene31467_	5	7	5.91608	1	Unigene17191_	Unigene21697_	8	6	6.9282	1	Unigene17191_	Unigene2839_	9	6	7.34847	1	Unigene17191_	Unigene11299_
Unigene17193_	Unigene17193_	1	1	1	1	Unigene17193_	Unigene18248_	1	1	1	1	Unigene17193_	Unigene8641_	1	1	1	1	Unigene17193_	Unigene1698_	4	5	4.47214	1	Unigene17193_	Unigene11615_	5	6	5.47723	1	Unigene17193_	Unigene20838_	7	5	5.91608	1	Unigene17193_	Unigene20040_	6	6	6	-1	Unigene17193_	Unigene9803_	9	6	7.34847	1	Unigene17193_	Unigene34698_
Unigene1721_	Unigene1721_	1	1	1	1	Unigene1721_	Unigene4667_	1	1	1	1	Unigene1721_	Unigene19754_	3	4	3.4641	-1	Unigene1721_	Unigene12815_	4	4	4	1	Unigene1721_	Unigene13754_	4	4	4	1	Unigene1721_	Unigene6507_	4	4	4	1	Unigene1721_	Unigene8839_	7	6	6.48074	1	Unigene1721_	Unigene221_	8	9	8.48528	1	Unigene1721_	Unigene14292_
Unigene1722_	Unigene1722_	1	1	1	1	Unigene1722_	Unigene13917_	2	3	2.44949	1	Unigene1722_	Unigene2371_	2	3	2.44949	1	Unigene1722_	Unigene18965_	4	7	5.2915	1	Unigene1722_	Unigene1130_	5	10	7.07107	1	Unigene1722_	Unigene14348_	6	10	7.74597	1	Unigene1722_	Unigene5236_	8	11	9.38083	1	Unigene1722_	Unigene3062_	7	15	10.247	1	Unigene1722_	Unigene14662_
Unigene1724_	Unigene1724_	1	1	1	1	Unigene1724_	Unigene3459_	1	1	1	1	Unigene1724_	Unigene9680_	1	1	1	1	Unigene1724_	Unigene19233_	4	4	4	1	Unigene1724_	Unigene19270_	4	4	4	1	Unigene1724_	Unigene13647_	4	5	4.47214	1	Unigene1724_	Unigene4927_	4	5	4.47214	1	Unigene1724_	Unigene4678_	8	6	6.9282	1	Unigene1724_	Unigene1301_
Unigene1725_	Unigene1725_	1	1	1	1	Unigene1725_	Unigene16112_	2	2	2	1	Unigene1725_	Unigene104_	3	4	3.4641	1	Unigene1725_	Unigene19461_	4	4	4	-1	Unigene1725_	Unigene14564_	5	6	5.47723	1	Unigene1725_	Unigene40450_	6	5	5.47723	1	Unigene1725_	Unigene5238_	7	5	5.91608	1	Unigene1725_	Unigene14609_	8	8	8	1	Unigene1725_	Unigene15584_
Unigene17259_	Unigene10754_	1	1	1	1	Unigene17259_	Unigene12143_	1	1	1	1	Unigene17259_	Unigene12282_	1	1	1	1	Unigene17259_	Unigene12903_	1	1	1	1	Unigene17259_	Unigene17259_	1	1	1	1	Unigene17259_	Unigene19547_	1	1	1	1	Unigene17259_	Unigene20402_	1	1	1	1	Unigene17259_	Unigene21027_	1	1	1	1	Unigene17259_	Unigene28616_
Unigene1726_	Unigene1726_	1	1	1	1	Unigene1726_	Unigene456_	2	3	2.44949	-1	Unigene1726_	Unigene40954_	3	7	4.58258	1	Unigene1726_	Unigene112_	4	7	5.2915	1	Unigene1726_	Unigene8476_	5	8	6.32456	1	Unigene1726_	Unigene41113_	6	8	6.9282	1	Unigene1726_	Unigene8113_	7	8	7.48331	1	Unigene1726_	Unigene5120_	8	10	8.94427	-1	Unigene1726_	Unigene7385_
Unigene17261_	Unigene17261_	1	1	1	1	Unigene17261_	Unigene14013_	2	3	2.44949	1	Unigene17261_	Unigene13815_	3	4	3.4641	1	Unigene17261_	Unigene6639_	4	4	4	1	Unigene17261_	Unigene2218_	5	5	5	1	Unigene17261_	Unigene18183_	6	6	6	-1	Unigene17261_	Unigene5793_	7	11	8.77496	1	Unigene17261_	Unigene14302_	8	12	9.79796	1	Unigene17261_	Unigene11256_
Unigene17263_	Unigene17263_	1	1	1	1	Unigene17263_	Unigene11986_	2	3	2.44949	1	Unigene17263_	Unigene8282_	3	3	3	1	Unigene17263_	Unigene11969_	4	3	3.4641	1	Unigene17263_	Unigene11134_	5	3	3.87298	1	Unigene17263_	Unigene2467_	5	6	5.47723	1	Unigene17263_	Unigene11561_	7	6	6.48074	-1	Unigene17263_	Unigene3066_	8	7	7.48331	-1	Unigene17263_	Unigene6146_
Unigene17270_	Unigene17270_	1	1	1	1	Unigene17270_	Unigene13516_	2	2	2	1	Unigene17270_	Unigene5114_	4	2	2.82843	-1	Unigene17270_	Unigene15623_	3	3	3	-1	Unigene17270_	Unigene3147_	5	6	5.47723	-1	Unigene17270_	Unigene17937_	6	6	6	1	Unigene17270_	Unigene34719_	7	7	7	-1	Unigene17270_	Unigene5131_	8	9	8.48528	-1	Unigene17270_	Unigene786_
Unigene17309_	Unigene17309_	1	1	1	1	Unigene17309_	Unigene19332_	2	2	2	-1	Unigene17309_	Unigene6805_	3	5	3.87298	-1	Unigene17309_	Unigene18401_	4	5	4.47214	1	Unigene17309_	Unigene8818_	5	5	5	1	Unigene17309_	Unigene19071_	7	5	5.91608	1	Unigene17309_	Unigene19044_	6	6	6	1	Unigene17309_	Unigene9554_	8	6	6.9282	1	Unigene17309_	Unigene18524_
Unigene17310_	Unigene17310_	1	1	1	1	Unigene17310_	Unigene4877_	1	1	1	1	Unigene17310_	Unigene4415_	3	3	3	1	Unigene17310_	Unigene19437_	5	3	3.87298	-1	Unigene17310_	Unigene33278_	4	4	4	1	Unigene17310_	Unigene10185_	6	6	6	1	Unigene17310_	Unigene4945_	7	9	7.93725	1	Unigene17310_	Unigene13798_	8	9	8.48528	1	Unigene17310_	Unigene30978_
Unigene1732_	Unigene13154_	1	1	1	1	Unigene1732_	Unigene13849_	1	1	1	1	Unigene1732_	Unigene1732_	1	1	1	1	Unigene1732_	Unigene8086_	1	1	1	1	Unigene1732_	Unigene11319_	6	5	5.47723	1	Unigene1732_	Unigene19516_	5	7	5.91608	1	Unigene1732_	Unigene10331_	7	7	7	1	Unigene1732_	Unigene8974_	7	7	7	1	Unigene1732_	Unigene13829_
Unigene17331_	Unigene17331_	1	1	1	1	Unigene17331_	Unigene38840_	2	2	2	-1	Unigene17331_	Unigene2151_	3	3	3	-1	Unigene17331_	Unigene205_	4	5	4.47214	-1	Unigene17331_	Unigene18915_	5	6	5.47723	1	Unigene17331_	Unigene14045_	6	7	6.48074	-1	Unigene17331_	Unigene18971_	7	8	7.48331	-1	Unigene17331_	Unigene2161_	8	10	8.94427	-1	Unigene17331_	Unigene9869_
Unigene17333_	Unigene17333_	1	1	1	1	Unigene17333_	Unigene1119_	2	3	2.44949	1	Unigene17333_	Unigene11209_	3	3	3	1	Unigene17333_	Unigene16480_	5	2	3.16228	-1	Unigene17333_	Unigene14419_	4	4	4	-1	Unigene17333_	Unigene13703_	7	4	5.2915	1	Unigene17333_	Unigene9895_	6	6	6	1	Unigene17333_	Unigene4430_	10	7	8.3666	1	Unigene17333_	Unigene748_
Unigene17337_	Unigene17337_	1	1	1	1	Unigene17337_	Unigene2468_	1	1	1	1	Unigene17337_	Unigene34733_	1	1	1	1	Unigene17337_	Unigene17711_	4	7	5.2915	-1	Unigene17337_	Unigene291_	4	7	5.2915	-1	Unigene17337_	Unigene14417_	7	6	6.48074	1	Unigene17337_	Unigene1829_	6	8	6.9282	1	Unigene17337_	Unigene671_	10	7	8.3666	1	Unigene17337_	Unigene5967_
Unigene1737_	Unigene1737_	1	1	1	1	Unigene1737_	Unigene15287_	2	3	2.44949	1	Unigene1737_	Unigene10968_	3	4	3.4641	-1	Unigene1737_	Unigene9469_	4	4	4	-1	Unigene1737_	Unigene3686_	5	4	4.47214	-1	Unigene1737_	Unigene17107_	6	5	5.47723	1	Unigene1737_	Unigene13303_	7	9	7.93725	1	Unigene1737_	Unigene14305_	8	9	8.48528	1	Unigene1737_	Unigene9759_
Unigene17371_	Unigene17371_	1	1	1	1	Unigene17371_	Unigene18431_	2	2	2	1	Unigene17371_	Unigene16412_	3	3	3	1	Unigene17371_	Unigene5141_	3	3	3	1	Unigene17371_	Unigene19270_	5	10	7.07107	1	Unigene17371_	Unigene18560_	5	13	8.06226	1	Unigene17371_	Unigene21605_	5	13	8.06226	1	Unigene17371_	Unigene19233_	8	11	9.38083	1	Unigene17371_	Unigene18286_
Unigene17384_	Unigene17384_	1	1	1	1	Unigene17384_	Unigene13633_	2	2	2	-1	Unigene17384_	Unigene1935_	3	2	2.44949	-1	Unigene17384_	Unigene16490_	4	4	4	-1	Unigene17384_	Unigene9423_	5	7	5.91608	-1	Unigene17384_	Unigene15924_	7	7	7	-1	Unigene17384_	Unigene2935_	6	10	7.74597	-1	Unigene17384_	Unigene9586_	9	7	7.93725	1	Unigene17384_	Unigene18473_
Unigene17388_	Unigene17388_	1	1	1	1	Unigene17388_	Unigene20098_	1	1	1	1	Unigene17388_	Unigene6859_	1	1	1	1	Unigene17388_	Unigene4814_	4	2	2.82843	1	Unigene17388_	Unigene15441_	5	3	3.87298	1	Unigene17388_	Unigene18805_	6	4	4.89898	1	Unigene17388_	Unigene3602_	7	4	5.2915	1	Unigene17388_	Unigene5538_	8	6	6.9282	-1	Unigene17388_	Unigene15589_
Unigene17448_	Unigene17448_	1	1	1	1	Unigene17448_	Unigene13393_	2	3	2.44949	-1	Unigene17448_	Unigene9414_	3	7	4.58258	-1	Unigene17448_	Unigene17759_	4	7	5.2915	-1	Unigene17448_	Unigene843_	5	7	5.91608	-1	Unigene17448_	Unigene11490_	6	10	7.74597	-1	Unigene17448_	Unigene5555_	6	10	7.74597	-1	Unigene17448_	Unigene3113_	9	8	8.48528	-1	Unigene17448_	Unigene5113_
Unigene17457_	Unigene13744_	1	1	1	1	Unigene17457_	Unigene17457_	1	1	1	1	Unigene17457_	Unigene5086_	1	1	1	1	Unigene17457_	Unigene12987_	4	3	3.4641	1	Unigene17457_	Unigene21726_	4	3	3.4641	1	Unigene17457_	Unigene9563_	6	3	4.24264	-1	Unigene17457_	Unigene4395_	7	4	5.2915	-1	Unigene17457_	Unigene10097_	8	12	9.79796	1	Unigene17457_	Unigene9267_
Unigene17472_	Unigene17472_	1	1	1	1	Unigene17472_	Unigene34037_	1	1	1	1	Unigene17472_	Unigene14636_	3	3	3	-1	Unigene17472_	Unigene1922_	4	3	3.4641	1	Unigene17472_	Unigene20549_	5	4	4.47214	1	Unigene17472_	Unigene10328_	6	4	4.89898	1	Unigene17472_	Unigene11087_	7	5	5.91608	1	Unigene17472_	Unigene1030_	8	5	6.32456	-1	Unigene17472_	Unigene12689_
Unigene17488_	Unigene10463_	1	1	1	1	Unigene17488_	Unigene16261_	1	1	1	1	Unigene17488_	Unigene17488_	1	1	1	1	Unigene17488_	Unigene2771_	1	1	1	1	Unigene17488_	Unigene2911_	1	1	1	1	Unigene17488_	Unigene32611_	1	1	1	1	Unigene17488_	Unigene6629_	1	1	1	1	Unigene17488_	Unigene6749_	1	1	1	1	Unigene17488_	Unigene1379_
Unigene17518_	Unigene13873_	1	1	1	-1	Unigene17518_	Unigene17518_	1	1	1	1	Unigene17518_	Unigene19376_	1	1	1	-1	Unigene17518_	Unigene26283_	4	4	4	-1	Unigene17518_	Unigene7632_	4	4	4	-1	Unigene17518_	Unigene3111_	6	5	5.47723	-1	Unigene17518_	Unigene7873_	6	5	5.47723	-1	Unigene17518_	Unigene8543_	8	6	6.9282	-1	Unigene17518_	Unigene10806_
Unigene17519_	Unigene17519_	1	1	1	1	Unigene17519_	Unigene17891_	2	2	2	1	Unigene17519_	Unigene18421_	3	2	2.44949	1	Unigene17519_	Unigene16031_	4	6	4.89898	1	Unigene17519_	Unigene4722_	5	6	5.47723	-1	Unigene17519_	Unigene12613_	6	6	6	1	Unigene17519_	Unigene14036_	9	6	7.34847	1	Unigene17519_	Unigene13475_	7	8	7.48331	-1	Unigene17519_	Unigene11793_
Unigene1754_	Unigene1754_	1	1	1	1	Unigene1754_	Unigene20944_	2	2	2	1	Unigene1754_	Unigene19504_	3	4	3.4641	1	Unigene1754_	Unigene20059_	5	3	3.87298	1	Unigene1754_	Unigene14336_	4	4	4	1	Unigene1754_	Unigene10483_	6	7	6.48074	1	Unigene1754_	Unigene14301_	7	8	7.48331	1	Unigene1754_	Unigene3435_	8	11	9.38083	1	Unigene1754_	Unigene15571_
Unigene17550_	Unigene17550_	1	1	1	1	Unigene17550_	Unigene5592_	2	2	2	1	Unigene17550_	Unigene14446_	3	5	3.87298	1	Unigene17550_	Unigene645_	4	5	4.47214	1	Unigene17550_	Unigene10294_	5	5	5	1	Unigene17550_	Unigene5915_	6	6	6	1	Unigene17550_	Unigene20660_	8	5	6.32456	-1	Unigene17550_	Unigene1042_	7	6	6.48074	1	Unigene17550_	Unigene14029_
Unigene17561_	Unigene17561_	1	1	1	1	Unigene17561_	Unigene5073_	1	1	1	-1	Unigene17561_	Unigene13577_	3	2	2.44949	-1	Unigene17561_	Unigene1658_	4	4	4	1	Unigene17561_	Unigene19951_	5	4	4.47214	1	Unigene17561_	Unigene18037_	6	5	5.47723	-1	Unigene17561_	Unigene9166_	7	6	6.48074	-1	Unigene17561_	Unigene19951_	5	4	7.34847	1	Unigene17561_	Unigene15051_
Unigene17568_	Unigene17568_	1	1	1	1	Unigene17568_	Unigene11618_	2	4	2.82843	1	Unigene17568_	Unigene11518_	3	4	3.4641	1	Unigene17568_	Unigene15776_	4	4	4	1	Unigene17568_	Unigene19735_	7	3	4.58258	-1	Unigene17568_	Unigene5271_	5	5	5	1	Unigene17568_	Unigene15526_	6	9	7.34847	-1	Unigene17568_	Unigene8888_	11	6	8.12404	-1	Unigene17568_	Unigene14065_
Unigene1757_	Unigene1757_	1	1	1	1	Unigene1757_	Unigene11050_	2	2	2	-1	Unigene1757_	Unigene27_	3	3	3	-1	Unigene1757_	Unigene20423_	4	4	4	1	Unigene1757_	Unigene18511_	5	6	5.47723	-1	Unigene1757_	Unigene5552_	7	6	6.48074	1	Unigene1757_	Unigene593_	6	8	6.9282	1	Unigene1757_	Unigene63_	8	6	6.9282	1	Unigene1757_	Unigene5895_
Unigene1758_	Unigene1758_	1	1	1	1	Unigene1758_	Unigene12521_	2	2	2	1	Unigene1758_	Unigene19263_	3	2	2.44949	1	Unigene1758_	Unigene14164_	4	3	3.4641	-1	Unigene1758_	Unigene19224_	5	5	5	-1	Unigene1758_	Unigene8829_	6	5	5.47723	1	Unigene1758_	Unigene39895_	7	6	6.48074	1	Unigene1758_	Unigene25956_	8	7	7.48331	-1	Unigene1758_	Unigene15982_
Unigene17590_	Unigene17590_	1	1	1	1	Unigene17590_	Unigene14785_	3	2	2.44949	1	Unigene17590_	Unigene10181_	2	4	2.82843	1	Unigene17590_	Unigene34734_	3	4	3.4641	1	Unigene17590_	Unigene5039_	5	4	4.47214	1	Unigene17590_	Unigene4157_	6	7	6.48074	1	Unigene17590_	Unigene19307_	8	7	7.48331	-1	Unigene17590_	Unigene9264_	7	8	7.48331	1	Unigene17590_	Unigene15935_
Unigene176_	Unigene176_	1	1	1	1	Unigene176_	Unigene8881_	1	1	1	-1	Unigene176_	Unigene18587_	4	2	2.82843	1	Unigene176_	Unigene3241_	3	3	3	-1	Unigene176_	Unigene8766_	5	7	5.91608	-1	Unigene176_	Unigene7385_	6	8	6.9282	1	Unigene176_	Unigene10375_	7	8	7.48331	1	Unigene176_	Unigene9254_	8	8	8	1	Unigene176_	Unigene21509_
Unigene17613_	Unigene17613_	1	1	1	1	Unigene17613_	Unigene1618_	2	2	2	1	Unigene17613_	Unigene5228_	3	5	3.87298	1	Unigene17613_	Unigene11286_	4	7	5.2915	1	Unigene17613_	Unigene36372_	5	8	6.32456	1	Unigene17613_	Unigene30545_	6	9	7.34847	1	Unigene17613_	Unigene13847_	8	7	7.48331	-1	Unigene17613_	Unigene3002_	7	9	7.93725	1	Unigene17613_	Unigene39130_
Unigene1762_	Unigene1762_	1	1	1	1	Unigene1762_	Unigene16892_	2	3	2.44949	1	Unigene1762_	Unigene3211_	3	4	3.4641	1	Unigene1762_	Unigene9825_	4	4	4	-1	Unigene1762_	Unigene9815_	5	4	4.47214	1	Unigene1762_	Unigene13596_	6	6	6	1	Unigene1762_	Unigene19110_	7	7	7	-1	Unigene1762_	Unigene1395_	8	12	9.79796	0.999	Unigene1762_	Unigene14530_
Unigene17621_	Unigene10543_	1	1	1	1	Unigene17621_	Unigene10794_	1	1	1	1	Unigene17621_	Unigene17621_	1	1	1	1	Unigene17621_	Unigene9814_	1	1	1	1	Unigene17621_	Unigene18136_	5	3	3.87298	-1	Unigene17621_	Unigene2365_	5	3	3.87298	1	Unigene17621_	Unigene12764_	7	5	5.91608	1	Unigene17621_	Unigene3540_	7	5	5.91608	1	Unigene17621_	Unigene1289_
Unigene17626_	Unigene17626_	1	1	1	1	Unigene17626_	Unigene11083_	2	2	2	-1	Unigene17626_	Unigene924_	3	4	3.4641	1	Unigene17626_	Unigene4355_	4	6	4.89898	-1	Unigene17626_	Unigene4992_	8	4	5.65685	1	Unigene17626_	Unigene14820_	5	9	6.7082	-1	Unigene17626_	Unigene10889_	6	9	7.34847	-1	Unigene17626_	Unigene10952_	7	11	8.77496	-1	Unigene17626_	Unigene10088_
Unigene1764_	Unigene14149_	1	1	1	-1	Unigene1764_	Unigene1764_	1	1	1	1	Unigene1764_	Unigene5759_	3	4	3.4641	-1	Unigene1764_	Unigene1495_	5	3	3.87298	1	Unigene1764_	Unigene4925_	4	4	4	1	Unigene1764_	Unigene11960_	6	3	4.24264	1	Unigene1764_	Unigene41219_	7	6	6.48074	1	Unigene1764_	Unigene41224_	8	6	6.9282	1	Unigene1764_	Unigene4607_
Unigene1765_	Unigene1765_	1	1	1	1	Unigene1765_	Unigene11761_	2	3	2.44949	1	Unigene1765_	Unigene11256_	3	4	3.4641	1	Unigene1765_	Unigene14302_	4	4	4	1	Unigene1765_	Unigene5793_	5	5	5	1	Unigene1765_	Unigene20097_	5	7	5.91608	1	Unigene1765_	Unigene15254_	7	7	7	1	Unigene1765_	Unigene17093_	8	8	8	1	Unigene1765_	Unigene16454_
Unigene17663_	Unigene17663_	1	1	1	1	Unigene17663_	Unigene5792_	2	2	2	-1	Unigene17663_	Unigene9552_	3	3	3	1	Unigene17663_	Unigene2368_	4	6	4.89898	-1	Unigene17663_	Unigene1773_	5	6	5.47723	-1	Unigene17663_	Unigene4634_	6	8	6.9282	-1	Unigene17663_	Unigene6818_	8	10	8.94427	-1	Unigene17663_	Unigene693_	7	16	10.583	-1	Unigene17663_	Unigene11171_
Unigene17666_	Unigene17666_	1	1	1	1	Unigene17666_	Unigene407_	1	1	1	-1	Unigene17666_	Unigene857_	1	1	1	1	Unigene17666_	Unigene7320_	4	6	4.89898	-1	Unigene17666_	Unigene17672_	5	7	5.91608	1	Unigene17666_	Unigene3157_	5	7	5.91608	-1	Unigene17666_	Unigene11709_	9	4	6	-1	Unigene17666_	Unigene7684_	7	7	7	-1	Unigene17666_	Unigene11709_
Unigene17668_	Unigene17668_	1	1	1	1	Unigene17668_	Unigene15024_	2	3	2.44949	1	Unigene17668_	Unigene18127_	3	3	3	1	Unigene17668_	Unigene19668_	4	3	3.4641	-1	Unigene17668_	Unigene4894_	5	5	5	1	Unigene17668_	Unigene12031_	6	7	6.48074	-1	Unigene17668_	Unigene9207_	7	10	8.3666	1	Unigene17668_	Unigene20572_	8	12	9.79796	1	Unigene17668_	Unigene19348_
Unigene17672_	Unigene17672_	1	1	1	1	Unigene17672_	Unigene3157_	1	1	1	-1	Unigene17672_	Unigene7320_	1	1	1	-1	Unigene17672_	Unigene7684_	1	1	1	-1	Unigene17672_	Unigene407_	5	5	5	-1	Unigene17672_	Unigene857_	6	5	5.47723	1	Unigene17672_	Unigene17666_	7	5	5.91608	1	Unigene17672_	Unigene17666_	7	5	6.9282	1	Unigene17672_	Unigene11540_
Unigene17685_	Unigene17685_	1	1	1	1	Unigene17685_	Unigene187_	2	2	2	1	Unigene17685_	Unigene816_	3	4	3.4641	-1	Unigene17685_	Unigene17703_	5	3	3.87298	-1	Unigene17685_	Unigene20067_	4	4	4	-1	Unigene17685_	Unigene11559_	6	4	4.89898	-1	Unigene17685_	Unigene16076_	7	13	9.53939	1	Unigene17685_	Unigene9554_	10	11	10.4881	-1	Unigene17685_	Unigene40896_
Unigene17700_	Unigene10904_	1	1	1	-1	Unigene17700_	Unigene17700_	1	1	1	1	Unigene17700_	Unigene16941_	3	4	3.4641	-1	Unigene17700_	Unigene20451_	3	4	3.4641	-1	Unigene17700_	Unigene5987_	5	4	4.47214	-1	Unigene17700_	Unigene6214_	6	5	5.47723	-1	Unigene17700_	Unigene373_	7	14	9.89949	-1	Unigene17700_	Unigene22716_	9	12	10.3923	-1	Unigene17700_	Unigene12875_
Unigene17703_	Unigene17703_	1	1	1	1	Unigene17703_	Unigene11559_	2	2	2	1	Unigene17703_	Unigene17685_	3	5	3.87298	-1	Unigene17703_	Unigene187_	4	5	4.47214	-1	Unigene17703_	Unigene9554_	5	7	5.91608	1	Unigene17703_	Unigene816_	6	7	6.48074	1	Unigene17703_	Unigene19071_	7	8	7.48331	1	Unigene17703_	Unigene20067_	8	8	8	1	Unigene17703_	Unigene8818_
Unigene17705_	Unigene17705_	1	1	1	1	Unigene17705_	Unigene11804_	2	2	2	1	Unigene17705_	Unigene11596_	3	9	5.19615	-1	Unigene17705_	Unigene12062_	4	9	6	-1	Unigene17705_	Unigene20141_	6	7	6.48074	-1	Unigene17705_	Unigene2025_	7	7	7	-1	Unigene17705_	Unigene2696_	5	11	7.4162	-1	Unigene17705_	Unigene18384_	8	11	9.38083	1	Unigene17705_	Unigene32576_
Unigene17706_	Unigene1385_	1	1	1	1	Unigene17706_	Unigene17706_	1	1	1	1	Unigene17706_	Unigene13429_	4	2	2.82843	1	Unigene17706_	Unigene15397_	3	3	3	1	Unigene17706_	Unigene9121_	5	8	6.32456	1	Unigene17706_	Unigene782_	6	8	6.9282	-1	Unigene17706_	Unigene4949_	7	9	7.93725	1	Unigene17706_	Unigene20134_	8	9	8.48528	-1	Unigene17706_	Unigene11793_
Unigene1771_	Unigene1771_	1	1	1	1	Unigene1771_	Unigene53_	2	3	2.44949	-1	Unigene1771_	Unigene6004_	3	4	3.4641	1	Unigene1771_	Unigene15174_	5	4	4.47214	1	Unigene1771_	Unigene37552_	4	7	5.2915	1	Unigene1771_	Unigene13420_	6	7	6.48074	-1	Unigene1771_	Unigene10351_	7	7	7	-1	Unigene1771_	Unigene6701_	8	8	8	1	Unigene1771_	Unigene19948_
Unigene17710_	Unigene17710_	1	1	1	1	Unigene17710_	Unigene4832_	2	3	2.44949	1	Unigene17710_	Unigene698_	2	3	2.44949	1	Unigene17710_	Unigene1335_	4	2	2.82843	1	Unigene17710_	Unigene19771_	5	6	5.47723	1	Unigene17710_	Unigene12618_	6	6	6	1	Unigene17710_	Unigene1470_	7	11	8.77496	1	Unigene17710_	Unigene1587_	9	10	9.48683	-1	Unigene17710_	Unigene20600_
Unigene17711_	Unigene17711_	1	1	1	1	Unigene17711_	Unigene291_	1	1	1	1	Unigene17711_	Unigene1829_	3	2	2.44949	-1	Unigene17711_	Unigene5967_	4	4	4	-1	Unigene17711_	Unigene2468_	6	4	4.89898	-1	Unigene17711_	Unigene4899_	5	5	5	-1	Unigene17711_	Unigene17337_	7	4	5.2915	-1	Unigene17711_	Unigene34733_	8	5	6.32456	-1	Unigene17711_	Unigene2347_
Unigene17713_	Unigene17713_	1	1	1	1	Unigene17713_	Unigene10202_	2	2	2	-1	Unigene17713_	Unigene8945_	3	2	2.44949	1	Unigene17713_	Unigene13455_	4	6	4.89898	-1	Unigene17713_	Unigene19651_	5	6	5.47723	1	Unigene17713_	Unigene1399_	6	7	6.48074	1	Unigene17713_	Unigene1305_	7	7	7	1	Unigene17713_	Unigene7567_	9	6	7.34847	1	Unigene17713_	Unigene5158_
Unigene17714_	Unigene17714_	1	1	1	1	Unigene17714_	Unigene19049_	2	2	2	1	Unigene17714_	Unigene13813_	3	2	2.44949	1	Unigene17714_	Unigene21827_	4	4	4	1	Unigene17714_	Unigene17750_	5	5	5	-1	Unigene17714_	Unigene10259_	8	5	6.32456	1	Unigene17714_	Unigene7600_	6	8	6.9282	1	Unigene17714_	Unigene1801_	7	8	7.48331	1	Unigene17714_	Unigene1812_
Unigene17715_	Unigene17715_	1	1	1	1	Unigene17715_	Unigene19943_	2	2	2	1	Unigene17715_	Unigene11204_	3	4	3.4641	-1	Unigene17715_	Unigene9639_	4	5	4.47214	-1	Unigene17715_	Unigene10327_	5	6	5.47723	1	Unigene17715_	Unigene9135_	7	6	6.48074	1	Unigene17715_	Unigene4594_	6	8	6.9282	1	Unigene17715_	Unigene18007_	9	6	7.34847	1	Unigene17715_	Unigene1506_
Unigene17725_	Unigene13256_	1	1	1	-1	Unigene17725_	Unigene17725_	1	1	1	1	Unigene17725_	Unigene1039_	3	3	3	1	Unigene17725_	Unigene21716_	4	4	4	1	Unigene17725_	Unigene9684_	4	4	4	-1	Unigene17725_	Unigene4844_	6	6	6	1	Unigene17725_	Unigene12475_	7	7	7	1	Unigene17725_	Unigene612_	8	9	8.48528	1	Unigene17725_	Unigene16526_
Unigene17728_	Unigene15316_	1	1	1	1	Unigene17728_	Unigene17728_	1	1	1	1	Unigene17728_	Unigene20303_	3	2	2.44949	1	Unigene17728_	Unigene19533_	4	2	2.82843	1	Unigene17728_	Unigene15787_	5	5	5	1	Unigene17728_	Unigene5255_	6	5	5.47723	1	Unigene17728_	Unigene8575_	7	5	5.91608	1	Unigene17728_	Unigene17769_	8	8	8	1	Unigene17728_	Unigene1870_
Unigene17729_	Unigene17729_	1	1	1	1	Unigene17729_	Unigene9869_	2	4	2.82843	1	Unigene17729_	Unigene20518_	3	5	3.87298	-1	Unigene17729_	Unigene2161_	4	4	4	1	Unigene17729_	Unigene7426_	5	5	5	1	Unigene17729_	Unigene15342_	7	5	5.91608	-1	Unigene17729_	Unigene18971_	6	7	6.48074	1	Unigene17729_	Unigene8838_	8	6	6.9282	1	Unigene17729_	Unigene14045_
Unigene1773_	Unigene1773_	1	1	1	1	Unigene1773_	Unigene2368_	2	2	2	1	Unigene1773_	Unigene4634_	3	2	2.44949	1	Unigene1773_	Unigene6818_	4	3	3.4641	1	Unigene1773_	Unigene17663_	6	5	5.47723	-1	Unigene1773_	Unigene11171_	5	7	5.91608	1	Unigene1773_	Unigene5792_	9	6	7.34847	1	Unigene1773_	Unigene18930_	7	10	8.3666	1	Unigene1773_	Unigene9552_
Unigene17731_	Unigene17731_	1	1	1	1	Unigene17731_	Unigene14311_	2	2	2	1	Unigene17731_	Unigene40_	3	2	2.44949	-1	Unigene17731_	Unigene14501_	4	6	4.89898	-1	Unigene17731_	Unigene6858_	8	4	5.65685	-1	Unigene17731_	Unigene30978_	9	4	6	-1	Unigene17731_	Unigene665_	5	9	6.7082	-1	Unigene17731_	Unigene5725_	6	9	7.34847	-1	Unigene17731_	Unigene9272_
Unigene17735_	Unigene17735_	1	1	1	1	Unigene17735_	Unigene693_	2	2	2	-1	Unigene17735_	Unigene15470_	3	14	6.48074	-1	Unigene17735_	Unigene18263_	4	15	7.74597	-1	Unigene17735_	Unigene9552_	13	5	8.06226	1	Unigene17735_	Unigene5792_	17	7	10.9087	-1	Unigene17735_	Unigene1301_	5	24	10.9545	-1	Unigene17735_	Unigene4678_	6	25	12.2474	-1	Unigene17735_	Unigene13647_
Unigene17742_	Unigene1597_	1	1	1	1	Unigene17742_	Unigene17742_	1	1	1	1	Unigene17742_	Unigene6864_	3	3	3	1	Unigene17742_	Unigene17947_	5	3	3.87298	1	Unigene17742_	Unigene7073_	5	3	3.87298	1	Unigene17742_	Unigene9031_	4	5	4.47214	1	Unigene17742_	Unigene9412_	7	6	6.48074	1	Unigene17742_	Unigene18758_	9	6	7.34847	1	Unigene17742_	Unigene506_
Unigene17750_	Unigene17750_	1	1	1	1	Unigene17750_	Unigene21827_	2	2	2	-1	Unigene17750_	Unigene10259_	3	2	2.44949	-1	Unigene17750_	Unigene19049_	4	5	4.47214	-1	Unigene17750_	Unigene17714_	5	5	5	-1	Unigene17750_	Unigene13813_	6	7	6.48074	-1	Unigene17750_	Unigene7600_	7	12	9.16515	-1	Unigene17750_	Unigene1801_	8	12	9.79796	-1	Unigene17750_	Unigene1812_
Unigene17751_	Unigene17751_	1	1	1	1	Unigene17751_	Unigene9391_	2	2	2	1	Unigene17751_	Unigene1085_	4	2	2.82843	-1	Unigene17751_	Unigene1155_	3	5	3.87298	1	Unigene17751_	Unigene867_	5	5	5	1	Unigene17751_	Unigene15090_	6	6	6	1	Unigene17751_	Unigene5276_	8	5	6.32456	-1	Unigene17751_	Unigene4962_	9	6	7.34847	1	Unigene17751_	Unigene995_
Unigene17754_	Unigene17754_	1	1	1	1	Unigene17754_	Unigene8207_	1	1	1	1	Unigene17754_	Unigene34714_	3	4	3.4641	1	Unigene17754_	Unigene5434_	4	5	4.47214	1	Unigene17754_	Unigene14926_	7	3	4.58258	1	Unigene17754_	Unigene5277_	5	6	5.47723	1	Unigene17754_	Unigene16196_	6	6	6	1	Unigene17754_	Unigene20237_	8	7	7.48331	1	Unigene17754_	Unigene14292_
Unigene17756_	Unigene17756_	1	1	1	1	Unigene17756_	Unigene8182_	2	2	2	1	Unigene17756_	Unigene17800_	3	3	3	1	Unigene17756_	Unigene897_	4	3	3.4641	1	Unigene17756_	Unigene2264_	4	4	4	1	Unigene17756_	Unigene9056_	6	5	5.47723	1	Unigene17756_	Unigene18328_	7	7	7	-1	Unigene17756_	Unigene15154_	8	7	7.48331	1	Unigene17756_	Unigene8999_
Unigene17758_	Unigene17758_	1	1	1	1	Unigene17758_	Unigene9407_	2	2	2	-1	Unigene17758_	Unigene10332_	3	7	4.58258	1	Unigene17758_	Unigene15582_	4	7	5.2915	-1	Unigene17758_	Unigene911_	5	7	5.91608	-1	Unigene17758_	Unigene13674_	6	7	6.48074	1	Unigene17758_	Unigene16359_	8	7	7.48331	-1	Unigene17758_	Unigene8883_	10	7	8.3666	1	Unigene17758_	Unigene14563_
Unigene17759_	Unigene17759_	1	1	1	1	Unigene17759_	Unigene843_	1	1	1	1	Unigene17759_	Unigene3113_	3	4	3.4641	1	Unigene17759_	Unigene9566_	4	6	4.89898	1	Unigene17759_	Unigene17448_	7	4	5.2915	-1	Unigene17759_	Unigene9998_	5	6	5.47723	1	Unigene17759_	Unigene1366_	6	7	6.48074	1	Unigene17759_	Unigene13393_	8	10	8.94427	1	Unigene17759_	Unigene2471_
Unigene17760_	Unigene17760_	1	1	1	1	Unigene17760_	Unigene1484_	2	2	2	-1	Unigene17760_	Unigene10214_	3	5	3.87298	1	Unigene17760_	Unigene4025_	4	6	4.89898	1	Unigene17760_	Unigene32329_	5	7	5.91608	-1	Unigene17760_	Unigene3267_	6	10	7.74597	-1	Unigene17760_	Unigene18742_	7	9	7.93725	-1	Unigene17760_	Unigene20933_	8	9	8.48528	-1	Unigene17760_	Unigene5836_
Unigene17763_	Unigene17763_	1	1	1	1	Unigene17763_	Unigene113_	2	3	2.44949	1	Unigene17763_	Unigene2094_	3	4	3.4641	-1	Unigene17763_	Unigene11025_	4	5	4.47214	-1	Unigene17763_	Unigene13834_	5	4	4.47214	-1	Unigene17763_	Unigene9994_	6	6	6	1	Unigene17763_	Unigene14010_	7	7	7	-1	Unigene17763_	Unigene19104_	8	7	7.48331	1	Unigene17763_	Unigene39616_
Unigene17764_	Unigene17764_	1	1	1	1	Unigene17764_	Unigene20725_	1	1	1	-1	Unigene17764_	Unigene7821_	3	2	2.44949	1	Unigene17764_	Unigene18871_	5	2	3.16228	1	Unigene17764_	Unigene185_	4	4	4	-1	Unigene17764_	Unigene5101_	6	8	6.9282	1	Unigene17764_	Unigene13046_	7	8	7.48331	-1	Unigene17764_	Unigene1904_	8	8	8	1	Unigene17764_	Unigene1099_
Unigene17765_	Unigene17765_	1	1	1	1	Unigene17765_	Unigene6591_	2	3	2.44949	1	Unigene17765_	Unigene8283_	3	2	2.44949	1	Unigene17765_	Unigene6399_	3	3	3	-1	Unigene17765_	Unigene18660_	5	6	5.47723	1	Unigene17765_	Unigene34657_	6	6	6	-1	Unigene17765_	Unigene17822_	8	5	6.32456	1	Unigene17765_	Unigene18359_	7	7	7	-1	Unigene17765_	Unigene508_
Unigene17769_	Unigene17769_	1	1	1	1	Unigene17769_	Unigene20649_	2	3	2.44949	1	Unigene17769_	Unigene17798_	3	8	4.89898	1	Unigene17769_	Unigene20303_	6	8	6.9282	1	Unigene17769_	Unigene588_	4	12	6.9282	1	Unigene17769_	Unigene15316_	7	8	7.48331	1	Unigene17769_	Unigene6490_	5	12	7.74597	1	Unigene17769_	Unigene17728_	8	8	8	1	Unigene17769_	Unigene13773_
Unigene17771_	Unigene17771_	1	1	1	1	Unigene17771_	Unigene657_	1	1	1	1	Unigene17771_	Unigene20077_	3	2	2.44949	1	Unigene17771_	Unigene431_	4	3	3.4641	1	Unigene17771_	Unigene8322_	5	9	6.7082	1	Unigene17771_	Unigene34652_	6	9	7.34847	1	Unigene17771_	Unigene8934_	7	12	9.16515	-1	Unigene17771_	Unigene11207_	8	13	10.198	1	Unigene17771_	Unigene261_
Unigene17776_	Unigene17776_	1	1	1	1	Unigene17776_	Unigene10689_	2	2	2	-1	Unigene17776_	Unigene2709_	3	5	3.87298	-1	Unigene17776_	Unigene14231_	4	5	4.47214	-1	Unigene17776_	Unigene18159_	5	7	5.91608	1	Unigene17776_	Unigene18952_	6	9	7.34847	-1	Unigene17776_	Unigene6616_	7	10	8.3666	-1	Unigene17776_	Unigene19354_	8	12	9.79796	-1	Unigene17776_	Unigene6543_
Unigene17783_	Unigene17783_	1	1	1	1	Unigene17783_	Unigene778_	2	2	2	1	Unigene17783_	Unigene9187_	3	4	3.4641	1	Unigene17783_	Unigene20602_	4	5	4.47214	1	Unigene17783_	Unigene9716_	5	6	5.47723	-1	Unigene17783_	Unigene14726_	7	6	6.48074	1	Unigene17783_	Unigene18798_	6	8	6.9282	1	Unigene17783_	Unigene19578_	8	6	6.9282	1	Unigene17783_	Unigene23481_
Unigene17784_	Unigene15876_	1	1	1	-1	Unigene17784_	Unigene17784_	1	1	1	1	Unigene17784_	Unigene21995_	3	4	3.4641	1	Unigene17784_	Unigene2555_	4	3	3.4641	1	Unigene17784_	Unigene15513_	5	3	3.87298	1	Unigene17784_	Unigene20721_	5	4	4.47214	1	Unigene17784_	Unigene10454_	7	10	8.3666	1	Unigene17784_	Unigene20862_	8	10	8.94427	1	Unigene17784_	Unigene1439_
Unigene17785_	Unigene17785_	1	1	1	1	Unigene17785_	Unigene19143_	2	2	2	1	Unigene17785_	Unigene18457_	3	3	3	1	Unigene17785_	Unigene2321_	4	3	3.4641	1	Unigene17785_	Unigene6560_	5	6	5.47723	1	Unigene17785_	Unigene9922_	6	6	6	1	Unigene17785_	Unigene1030_	7	7	7	-1	Unigene17785_	Unigene18398_	10	6	7.74597	-1	Unigene17785_	Unigene10328_
Unigene17788_	Unigene17788_	1	1	1	1	Unigene17788_	Unigene14528_	2	2	2	-1	Unigene17788_	Unigene20670_	3	3	3	-1	Unigene17788_	Unigene11848_	4	3	3.4641	1	Unigene17788_	Unigene5232_	5	14	8.3666	-1	Unigene17788_	Unigene18917_	9	10	9.48683	1	Unigene17788_	Unigene5429_	6	15	9.48683	-1	Unigene17788_	Unigene20217_	7	15	10.247	-1	Unigene17788_	Unigene21662_
Unigene17795_	Unigene17795_	1	1	1	1	Unigene17795_	Unigene19017_	2	3	2.44949	1	Unigene17795_	Unigene13562_	3	4	3.4641	-1	Unigene17795_	Unigene19081_	4	4	4	1	Unigene17795_	Unigene17053_	5	6	5.47723	1	Unigene17795_	Unigene9582_	6	7	6.48074	1	Unigene17795_	Unigene14627_	8	9	8.48528	-1	Unigene17795_	Unigene11115_	7	11	8.77496	1	Unigene17795_	Unigene6634_
Unigene17798_	Unigene17798_	1	1	1	1	Unigene17798_	Unigene20649_	2	2	2	1	Unigene17798_	Unigene588_	3	4	3.4641	1	Unigene17798_	Unigene6490_	4	4	4	1	Unigene17798_	Unigene17769_	8	3	4.89898	1	Unigene17798_	Unigene13773_	5	9	6.7082	1	Unigene17798_	Unigene6993_	6	9	7.34847	1	Unigene17798_	Unigene4908_	7	10	8.3666	-1	Unigene17798_	Unigene12050_
Unigene17800_	Unigene17800_	1	1	1	1	Unigene17800_	Unigene897_	1	1	1	1	Unigene17800_	Unigene17756_	3	3	3	1	Unigene17800_	Unigene8182_	4	5	4.47214	1	Unigene17800_	Unigene2264_	5	5	5	1	Unigene17800_	Unigene9056_	6	7	6.48074	1	Unigene17800_	Unigene8999_	7	7	7	1	Unigene17800_	Unigene18328_	8	8	8	-1	Unigene17800_	Unigene15154_
Unigene17805_	Unigene17805_	1	1	1	1	Unigene17805_	Unigene4812_	2	2	2	1	Unigene17805_	Unigene8942_	3	7	4.58258	1	Unigene17805_	Unigene4072_	4	8	5.65685	-1	Unigene17805_	Unigene14274_	5	8	6.32456	1	Unigene17805_	Unigene11999_	6	7	6.48074	-1	Unigene17805_	Unigene10922_	7	7	7	-1	Unigene17805_	Unigene19822_	8	9	8.48528	1	Unigene17805_	Unigene18562_
Unigene17809_	Unigene17809_	1	1	1	1	Unigene17809_	Unigene18274_	1	1	1	-1	Unigene17809_	Unigene10507_	3	3	3	-1	Unigene17809_	Unigene14350_	4	3	3.4641	1	Unigene17809_	Unigene9545_	5	5	5	-1	Unigene17809_	Unigene798_	6	6	6	-1	Unigene17809_	Unigene10235_	7	6	6.48074	-1	Unigene17809_	Unigene15615_	9	7	7.93725	-1	Unigene17809_	Unigene9409_
Unigene17822_	Unigene17822_	1	1	1	1	Unigene17822_	Unigene508_	2	2	2	-1	Unigene17822_	Unigene14036_	4	4	4	1	Unigene17822_	Unigene8283_	3	8	4.89898	1	Unigene17822_	Unigene12613_	8	5	6.32456	1	Unigene17822_	Unigene17765_	5	8	6.32456	1	Unigene17822_	Unigene6591_	6	8	6.9282	1	Unigene17822_	Unigene6399_	7	9	7.93725	-1	Unigene17822_	Unigene18660_
Unigene17823_	Unigene17823_	1	1	1	1	Unigene17823_	Unigene4463_	2	3	2.44949	-1	Unigene17823_	Unigene18087_	3	3	3	-1	Unigene17823_	Unigene6921_	5	4	4.47214	-1	Unigene17823_	Unigene4582_	4	6	4.89898	1	Unigene17823_	Unigene18292_	9	5	6.7082	-1	Unigene17823_	Unigene19615_	6	11	8.12404	-1	Unigene17823_	Unigene8366_	7	11	8.77496	-1	Unigene17823_	Unigene13914_
Unigene17833_	Unigene17833_	1	1	1	1	Unigene17833_	Unigene771_	2	2	2	1	Unigene17833_	Unigene16287_	5	2	3.16228	1	Unigene17833_	Unigene18065_	3	5	3.87298	-1	Unigene17833_	Unigene4481_	4	5	4.47214	1	Unigene17833_	Unigene2135_	6	6	6	1	Unigene17833_	Unigene33160_	7	12	9.16515	1	Unigene17833_	Unigene11767_	8	12	9.79796	1	Unigene17833_	Unigene1209_
Unigene17835_	Unigene17835_	1	1	1	1	Unigene17835_	Unigene6307_	1	1	1	-1	Unigene17835_	Unigene15997_	3	2	2.44949	-1	Unigene17835_	Unigene15988_	4	5	4.47214	1	Unigene17835_	Unigene6809_	4	6	4.89898	-1	Unigene17835_	Unigene14968_	6	5	5.47723	-1	Unigene17835_	Unigene1543_	7	7	7	-1	Unigene17835_	Unigene12013_	8	7	7.48331	-1	Unigene17835_	Unigene12049_
Unigene17837_	Unigene17837_	1	1	1	1	Unigene17837_	Unigene3090_	2	2	2	1	Unigene17837_	Unigene15494_	3	2	2.44949	1	Unigene17837_	Unigene19398_	4	3	3.4641	1	Unigene17837_	Unigene2445_	5	7	5.91608	-1	Unigene17837_	Unigene14102_	6	7	6.48074	1	Unigene17837_	Unigene4943_	8	6	6.9282	1	Unigene17837_	Unigene13326_	7	8	7.48331	1	Unigene17837_	Unigene11072_
Unigene17839_	Unigene17839_	1	1	1	1	Unigene17839_	Unigene21784_	2	2	2	-1	Unigene17839_	Unigene9630_	3	2	2.44949	1	Unigene17839_	Unigene13818_	4	4	4	-1	Unigene17839_	Unigene1382_	5	4	4.47214	-1	Unigene17839_	Unigene10921_	6	4	4.89898	1	Unigene17839_	Unigene14136_	7	6	6.48074	1	Unigene17839_	Unigene13948_	8	6	6.9282	1	Unigene17839_	Unigene2974_
Unigene17840_	Unigene17840_	1	1	1	1	Unigene17840_	Unigene16218_	2	2	2	-1	Unigene17840_	Unigene14021_	2	3	2.44949	-1	Unigene17840_	Unigene34645_	4	3	3.4641	-1	Unigene17840_	Unigene8410_	5	3	3.87298	-1	Unigene17840_	Unigene6596_	6	6	6	-1	Unigene17840_	Unigene5636_	10	6	7.74597	-1	Unigene17840_	Unigene5262_	7	9	7.93725	-1	Unigene17840_	Unigene16040_
[truncated: 2,034 more rows]
[truncated: 22 more columns]
