# Supplementary material for: Transcriptomic analysis of Chinese bayberry (Myrica rubra) fruit development and ripening using RNA-Seq
Source: BMC Genomics. 2012 Jan 13;13:19. doi: 10.1186/1471-2164-13-19 (PMC3398333; doi:10.1186/1471-2164-13-19)
Supplement: Additional File 10 — Expression annotation and functional annotation of UniGenes shown in Figure 5B and Figure 6B. [file 1471-2164-13-19-S10.XLS]

## Sheet: id
Additional File 10 – Expression annotation and functional annotation of UniGenes shown in Figure 5B and Figure 6B.
UniGeneID	geneLength	RPKM_75DAF	RPKM_80DAF	RPKM_80DAF	Nr-ID	Nr-Evalue	Nr-annotation	Swissprot-ID	Swissprot-Evalue	Swissprot-annotation	KO_id	KEGG-Evalue	ko_definition
UniGene5545_	1688	8.0224	9.8835	32.7134	gi|87132969|gb|ABD24222.1|	0	chalcone synthase [Populus alba] >gi|87132979|gb|ABD24224.1| chalcone synthase [Populus alba] >gi|87132981|gb|ABD24225.1| chalcone synthase [Populus alba]	sp|P51075|CHSY_BETVE	0	Chalcone synthase OS=Betula verrucosa GN=CHS PE=2 SV=2	K00660	0	chalcone synthase [EC:2.3.1.74]
UniGene8605_	204	850.01	1888.54	2476.24	gi|22797395|emb|CAC88858.1|	5e-31	chalcone synthase [Rhododendron simsii]	sp|Q9FUB7|CHSY_HYPAN	4e-30	Chalcone synthase OS=Hypericum androsaemum PE=1 SV=1	K00660	9e-31	chalcone synthase [EC:2.3.1.74]
UniGene17384_	855	1409.62	4070.92	5084.43	gi|153805696|gb|ABS52573.1|	1e-153	chalcone synthase [Gossypium hirsutum]	sp|Q9ZRR8|CHS1_CASGL	2e-152	Chalcone synthase OS=Casuarina glauca GN=CHS1 PE=2 SV=1	K00660	3e-150	chalcone synthase [EC:2.3.1.74]
UniGene9267_	963	9.9464	60.3143	64.3634	gi|15235124|ref|NP_192787.1|	1e-121	oxidoreductase, 2OG-Fe(II) oxygenase family protein [Arabidopsis thaliana] >gi|4115913|gb|AAD03424.1| contains similarity to Iron/Ascorbate family of oxidoreductases (Pfam: PF00671, Score=307.1, E=2.2e-88, N=1) [Arabidopsis thaliana]	sp|P24397|HY6H_HYONI	5e-55	Hyoscyamine 6-dioxygenase OS=Hyoscyamus niger GN=H6H PE=1 SV=1	K00475	4e-51	naringenin 3-dioxygenase [EC:1.14.11.9]
UniGene15574_	704	357.032	867.607	1010.89	gi|122893272|gb|ABM67589.1|	1e-22	flavanone 3-hydroxylase [Vitis vinifera]	sp|P41090|FL3H_VITVI	6e-23	Naringenin,2-oxoglutarate 3-dioxygenase OS=Vitis vinifera GN=F3H PE=2 SV=1	K00475	3e-14	naringenin 3-dioxygenase [EC:1.14.11.9]
UniGene17983_	1051	454.109	1041.79	1332.01	gi|134039064|gb|ABO48521.1|	1e-160	flavanone-3-hydroxylase [Dimocarpus longan]	sp|Q9S818|FL3H_ARATH	3e-153	Naringenin,2-oxoglutarate 3-dioxygenase OS=Arabidopsis thaliana GN=F3H PE=1 SV=1	K00475	3e-154	naringenin 3-dioxygenase [EC:1.14.11.9]
UniGene836_	722	376.036	2304.29	3135.39	gi|224038266|gb|ACN38268.1|	1e-112	flavonoid 3' hydroxylase [Vitis amurensis]	sp|Q9SBQ9|F3PH_PETHY	3e-103	Flavonoid 3'-monooxygenase OS=Petunia hybrida GN=CYP75B2 PE=2 SV=1	K05280	6e-114	flavonoid 3'-monooxygenase [EC:1.14.13.21]
UniGene1571_	899	770.431	3651.39	5494.95	gi|224126123|ref|XP_002319761.1|	1e-109	flavonoid 3'-hydroxylase [Populus trichocarpa] >gi|222858137|gb|EEE95684.1| flavonoid 3'-hydroxylase [Populus trichocarpa]	sp|Q9SBQ9|F3PH_PETHY	4e-100	Flavonoid 3'-monooxygenase OS=Petunia hybrida GN=CYP75B2 PE=2 SV=1	K05280	8e-111	flavonoid 3'-monooxygenase [EC:1.14.13.21]
UniGene16904_	279	948.251	5801.4	5892.22	gi|77176700|gb|ABA64468.1|	2e-19	flavonoid 3'-hydroxylase [Gerbera hybrid cultivar]	sp|Q9SBQ9|F3PH_PETHY	3e-16	Flavonoid 3'-monooxygenase OS=Petunia hybrida GN=CYP75B2 PE=2 SV=1	K05280	8e-21	flavonoid 3'-monooxygenase [EC:1.14.13.21]
UniGene9102_	1440	285.104	842.105	1026.18	gi|60280213|gb|AAX16491.1|	1e-160	dihydroflavonol 4-reductase [Crataegus monogyna]	sp|Q9XES5|DFRA_MALDO	1e-160	Bifunctional dihydroflavonol 4-reductase/flavanone 4-reductase OS=Malus domestica GN=DFR PE=1 SV=1	K13082	6e-160	bifunctional dihydroflavonol 4-reductase/flavanone 4-reductase [EC:1.1.1.219 1.1.1.234]
UniGene9672_	576	274.668	424.807	568.853	gi|8670860|emb|CAB94914.1|	1e-36	dihydroflavonol 4-reductase [Juglans nigra]	sp|Q84KP0|DFRA_PYRCO	4e-34	Bifunctional dihydroflavonol 4-reductase/flavanone 4-reductase OS=Pyrus communis GN=DFR PE=1 SV=1	K13082	9e-34	bifunctional dihydroflavonol 4-reductase/flavanone 4-reductase [EC:1.1.1.219 1.1.1.234]
UniGene9797_	819	791.244	1474.59	1743.74	gi|255686662|gb|ACU28803.1|	1e-123	dihydroflavonol reductase [Rhizophora mangle]	sp|Q9XES5|DFRA_MALDO	6e-123	Bifunctional dihydroflavonol 4-reductase/flavanone 4-reductase OS=Malus domestica GN=DFR PE=1 SV=1	K13082	3e-124	bifunctional dihydroflavonol 4-reductase/flavanone 4-reductase [EC:1.1.1.219 1.1.1.234]
UniGene10293_	743	8.4462	15.801	40.1938	gi|268638403|gb|ACZ17543.1|	6e-67	oxidoreductase [Capsicum annuum]	sp|Q96323|LDOX_ARATH	2e-29	Leucoanthocyanidin dioxygenase OS=Arabidopsis thaliana GN=LDOX PE=1 SV=1	K05277	2e-30	leucoanthocyanidin dioxygenase [EC:1.14.11.19]
UniGene13359_	1883	38.4139	366.704	594.444	gi|225426722|ref|XP_002282039.1|	0	PREDICTED: leucoanthocyanidin dioxygenase [Vitis vinifera] >gi|22266677|dbj|BAC07545.1| leucoanthocyanidin dioxgenase [Vitis labrusca x Vitis vinifera] >gi|122893274|gb|ABM67590.1| anthocyanidin synthase [Vitis vinifera] >gi|254212113|gb|ACT65728.1| leucocyanidin oxygenase [Vitis vinifera]	sp|P51091|LDOX_MALDO	1e-175	Leucoanthocyanidin dioxygenase OS=Malus domestica GN=ANS PE=2 SV=1	K05277	1e-169	leucoanthocyanidin dioxygenase [EC:1.14.11.19]
UniGene9460_	381	143.039	376.255	457.729	gi|224135829|ref|XP_002327314.1|	2e-45	UDP-glucose:flavonoid 3-o-glucosyltransferase [Populus trichocarpa] >gi|222835684|gb|EEE74119.1| UDP-glucose:flavonoid 3-o-glucosyltransferase [Populus trichocarpa]	sp|P51094|UFOG_VITVI	3e-45	Anthocyanidin 3-O-glucosyltransferase 2 OS=Vitis vinifera GN=UFGT PE=1 SV=2	K12930	3e-46	anthocyanidin 3-O-glucosyltransferase [EC:2.4.1.115]
UniGene9461_	1384	119.324	337.301	417.108	gi|224135829|ref|XP_002327314.1|	0	UDP-glucose:flavonoid 3-o-glucosyltransferase [Populus trichocarpa] >gi|222835684|gb|EEE74119.1| UDP-glucose:flavonoid 3-o-glucosyltransferase [Populus trichocarpa]	sp|P51094|UFOG_VITVI	1e-180	Anthocyanidin 3-O-glucosyltransferase 2 OS=Vitis vinifera GN=UFGT PE=1 SV=2	K12930	0	anthocyanidin 3-O-glucosyltransferase [EC:2.4.1.115]
UniGene1262_	655	18.6576	9.9053	5.1616	gi|3913919|sp|O24509.1|INVA_PHAVU	2e-41	RecName: Full=Acid beta-fructofuranosidase; AltName: Full=Acid sucrose hydrolase; AltName: Full=Acid invertase; Short=AI; AltName: Full=Vacuolar invertase; Flags: Precursor >gi|2351827|gb|AAB68679.1| soluble acid invertase [Phaseolus vulgaris]	sp|O24509|INVA_PHAVU	1e-41	Acid beta-fructofuranosidase OS=Phaseolus vulgaris PE=2 SV=1	K01193	8e-43	beta-fructofuranosidase [EC:3.2.1.26]
UniGene8778_	500	0	1.2358	11.8329	gi|31324469|gb|AAL05427.2|	7e-41	vacuolar acid invertase [Prunus cerasus]	sp|Q43857|INVA_VICFA	7e-33	Acid beta-fructofuranosidase OS=Vicia faba GN=VCINV PE=2 SV=1	K01193	2e-33	beta-fructofuranosidase [EC:3.2.1.26]
UniGene23068_	777	0	0	12.3282	gi|115548295|dbj|BAF34363.1|	9e-88	beta-fructofuranosidase [Citrus sinensis]	sp|P93761|INV1_CAPAN	2e-79	Acid beta-fructofuranosidase AIV-18 OS=Capsicum annuum PE=2 SV=1	K01193	2e-68	beta-fructofuranosidase [EC:3.2.1.26]
UniGene4705_	950	219.73	353.505	623.378	gi|186397273|dbj|BAG30918.1|	6e-57	sucrose phosphate synthase [Pyrus pyrifolia]	sp|P31928|SPS_SPIOL	3e-54	Sucrose-phosphate synthase OS=Spinacia oleracea GN=SPS1 PE=1 SV=1	K00696	4e-61	sucrose-phosphate synthase [EC:2.4.1.14]
UniGene9305_	1358	169.28	344.214	551.854	gi|157313314|gb|ABV32550.1|	0	sucrose phosphate synthase protein 2 [Prunus persica]	sp|O22060|SPS1_CITUN	0	Sucrose-phosphate synthase 1 OS=Citrus unshiu GN=SPS1 PE=2 SV=1	K00696	0	sucrose-phosphate synthase [EC:2.4.1.14]
UniGene19164_	1193	118.495	292.377	422.958	gi|3915023|sp|O22060.1|SPS1_CITUN	0	RecName: Full=Sucrose-phosphate synthase 1; AltName: Full=UDP-glucose-fructose-phosphate glucosyltransferase 1 >gi|2588888|dbj|BAA23213.1| sucrose-phosphate synthase [Citrus unshiu]	sp|O22060|SPS1_CITUN	0	Sucrose-phosphate synthase 1 OS=Citrus unshiu GN=SPS1 PE=2 SV=1	K00696	0	sucrose-phosphate synthase [EC:2.4.1.14]
UniGene22664_	203	29.2868	50.2235	90.2111	gi|186397273|dbj|BAG30918.1|	1e-11	sucrose phosphate synthase [Pyrus pyrifolia]	sp|P31928|SPS_SPIOL	9e-11	Sucrose-phosphate synthase OS=Spinacia oleracea GN=SPS1 PE=1 SV=1	K00696	2e-13	sucrose-phosphate synthase [EC:2.4.1.14]
UniGene25000_	434	22.07	64.0681	68.162	gi|18072849|emb|CAC81823.1|	7e-29	sucrose-phosphate synthase [Beta vulgaris]	sp|P31928|SPS_SPIOL	1e-28	Sucrose-phosphate synthase OS=Spinacia oleracea GN=SPS1 PE=1 SV=1	K00696	6e-29	sucrose-phosphate synthase [EC:2.4.1.14]
UniGene113_	1982	159.646	331.397	522.107	gi|157890422|dbj|BAF80895.1|	0	glutamate decarboxylase [Glycine max]	sp|Q42521|DCE1_ARATH	0	Glutamate decarboxylase 1 OS=Arabidopsis thaliana GN=GAD1 PE=1 SV=2	K01580	0	glutamate decarboxylase [EC:4.1.1.15]
UniGene4648_	1804	25.083	52.2339	58.8772	gi|70609690|gb|AAZ05070.1|	0	glutamate decarboxylase [Citrus sinensis]	sp|Q07346|DCE_PETHY	0	Glutamate decarboxylase OS=Petunia hybrida GN=GAD PE=1 SV=1	K01580	0	glutamate decarboxylase [EC:4.1.1.15]
UniGene39257_	498	0	0	15.2748	gi|1526562|dbj|BAA04994.1|	9e-55	glutamine synthetase [Raphanus sativus]	sp|Q9C2U9|GLNA_GIBFU	4e-68	Glutamine synthetase OS=Gibberella fujikuroi GN=GLN1 PE=3 SV=1	K01915	1e-53	glutamine synthetase [EC:6.3.1.2]
UniGene1058_	1899	126.62	72.5603	45.9917	gi|29837286|gb|AAO92257.1|	0	gamma-aminobutyrate transaminase subunit precursor isozyme 3 [Solanum lycopersicum] >gi|171854587|dbj|BAG16484.1| gamma aminobutyrate transaminase isoform3 [Solanum lycopersicum]	sp|Q53196|Y4UB_RHISN	6e-97	Uncharacterized aminotransferase y4uB OS=Rhizobium sp. (strain NGR234) GN=NGR_a01380 PE=3 SV=1	K00837	0	[EC:2.6.1.-]
