# Supplementary material for: Transcriptomic analysis of Chinese bayberry (Myrica rubra) fruit development and ripening using RNA-Seq
Source: BMC Genomics. 2012 Jan 13;13:19. doi: 10.1186/1471-2164-13-19 (PMC3398333; doi:10.1186/1471-2164-13-19)
Supplement: Additional File 12 — Top BLAST results of Chinese bayberry sucrose transport protein (SUT) to Arabidopsis and other plants based on amino sequence. [file 1471-2164-13-19-S12.XLS]

## Sheet: Sheet1
Additional File 12 - Top BLAST results of Chinese bayberry sucrose transport protein (SUT) to Arabidopsis and other plants based on amino sequence.
(a) similarity to Arabidopsis; (b) similarity to other plants
UniGene ID	Top Arabidopsis BLAST match	Top BLAST match excluding Arabopsis	Homology
28709	BAF01994.1 sucrose transporter (SUC1)	XP_002526849.1 sucrose transport protein, putative [Ricinus communis]	78%(a) 87%(b)
29339	CAE53179.1 sucrose transporter (SUC6)	AAU11810.1 sucrose transporter [Juglans regia]	76% 71%
29518	NP_973404.1 sucrose trasporter (SUT2)	CAD58887.1 sucrose transporter [Plantago major]	79% 94%
30000	CAC19851.1 sucrose trasporter (SUC5)	XP_002326003.1 sucrose proton symporter [Populus trichocarpa]	77% 84%
7488	AAG09191.1 sucrose transporter (SUT4)	AAR17700.1 sucrose transporter [Malus x domestica]	63% 75%
7840	NP_178389.1 sucrose trasporter (SUT2)	AAX49396.1 sucrose transporter 2 [Eucommia ulmoides]	90% 98%
16655	NP_178389.1 sucrose trasporter (SUT2)	AAX49396.1 sucrose transporter 2 [Eucommia ulmoides]	90% 93%
19377	NP_178389.1 sucrose trasporter (SUT2)	XP_002520110.1 sucrose transport protein, putative [Ricinus communis]	49% 59%
1939	NP_172467.1 sucrose trasporter (SUT4)	ABK60189.1 sucrose transporter 5 [Hevea brasiliensis]	72% 78%
20547	NP_178389.1 sucrose trasporter (SUT2)	ADP37122.1 sucrose transporter [Vitis vinifera]	56% 67%
