# Supplementary material for: Transcriptomic analysis of Chinese bayberry (Myrica rubra) fruit development and ripening using RNA-Seq
Source: BMC Genomics. 2012 Jan 13;13:19. doi: 10.1186/1471-2164-13-19 (PMC3398333; doi:10.1186/1471-2164-13-19)
Supplement: Additional File 13 — A PERL program applied in the p-value calculation. [file 1471-2164-13-19-S13.PL]

#!/usr/bin/perl
use strict; 
# 
###_______________________________________________________________________________ 
### 
### Program name: Additional File 13.pl (p_value.pl) 
### Function: calculate the p value of two samples

### Author:       Lin Bai and Yue Wang
### Release date: 12th Jan., 2012
### Reference:    If you want to publish the paper used this method, please cite "Chao Feng, Ming Chen, Chang-jie Xu, Lin Bai, Xue-ren Yin, Xian Li, Andrew C. Allan, Ian B. Ferguson and Kun-song Chen: Transcriptomic analysis of Chinese bayberry (Myrica rubra) fruit development and ripening using RNA-Seq, BMC Genomics 2012, *:**". 
### 
###_______________________________________________________________________________ 
### 
## _______________________________________________________________________________ 
## 
## DESCRIPTION: Tool for calculating the P-value 
## 
## SYNTAX:   Additional File 13.pl <TXT file> <N1> <N2> 
## 
## <TXT file>    Single file in TXT format containing id and the number of clean mapped reads in two samples, 
## eg:  
## UniGene1	3	56 
## UniGene2	32	89 
## 
## EXAMPLE: Additional File 13.pl seqs.txt 310098 320087 
## 
## _______________________________________________________________________________ 
## 


# $ARGV[0], a parameter which receives the value of <TXT file>
open MR,"$ARGV[0]" or die; 
# the output file is pvalure.txt
open OUT,">pvalue.txt" or die; 

my $n1=$ARGV[1];	# $ARGV[1], a parameter which receives the value of <N1>, representing the total clean reads in Sample 1
my $n2=$ARGV[2];	# $ARGV[2], a parameter which receives the value of <N2>, representing the total clean reads in Sample 2
my $a=$n2/$n1; 
my $x; 
my $y; 
my $out; 
my $i=1; 

while(<MR>){ 
	chomp; 
	my $ptotal=0; 
	my @array=split(/\t/,$_); 
	$x=$array[1];	# the value of x is given by the second column in <TXT file>, representing the number of clean reads mapped to Gene A in Sample 1 
	$y=$array[2];	# the value of y is given by the third column in <TXT file>, representing the number of clean reads mapped to Gene A in Sample 2

	for(0..$y){ 
		my $e=$x+$_+1; 
		my $b=$_*log($a)-$e*log(1+$a); 

		# calculate the value of (x+y)!/x!y!
		my $c=factorial($x,$_); 

		my $p=exp($b+$c); 
		$ptotal+=$p; 
	} 

	if($ptotal>0.5){ 
		$out=2*(1-$ptotal); 
	}else{ 
		$out=2*$ptotal; 
	} 

	foreach(@array){ 
		print OUT $_."\t"; 
	} 

	print OUT $out."\n"; 
} 

# calculate the value of (x+y)!/x!y!, which is replaced as e^( (ln1+ln2+...ln(x+y)) – (ln1+ln2+...+lnx) – (ln1+ln2+...+lny) )
sub factorial($$) 
{
	my $max;my $min;my $total;my $mintotal;
	my $number1=shift;
	my $number2=shift;

	if($number1>$number2){
		$max=$number1;
		$min=$number2;
	}else{
		$max=$number2;
		$min=$number1;
	}

	for($max+1..$max+$min){
		$total+=log($_);
	}

	for(2..$min){
		$mintotal+=log($_);
	}

	my $z=$total-$mintotal;
	return $z;
} 

close MR; 
close OUT;
